# Supplementary material for: Causal influence of gut microbiota on small cell lung cancer: a Mendelian randomization study
Source: Clin Respir J. 2024 Apr 29;18(5):e13764. doi: 10.1111/crj.13764 (PMC11058399; doi:10.1111/crj.13764)
Supplement: Supplementary file 4 — Table S1. Exposure:GWAS summary data of bacterial taxa from the MiBioGen consortium at P‐value<5.0 × 10–6. [file CRJ-18-e13764-s003.xlsx]

## Sheet: exposure
Supplementary Table 1. Exposure:GWAS summary data of bacterial taxa from the MiBioGen consortium at P-value<5.0×10-6
chr.exposure	pos.exposure	beta.exposure	se.exposure	pval.exposure	samplesize.exposure	SNP	effect_allele.exposure	other_allele.exposure	exposure	id.exposure	sd	R2	F
1	214031969	-0.0484566	0.0107934	7.27e-06	14306	rs12760724	A	C	family Lachnospiraceae id.1987	ebi-a-GCST90016940	1.29097	0.00140709	20.1553
1	117031337	-0.0515295	0.01067	1.43e-06	14306	rs12562372	G	T	family Lachnospiraceae id.1987	ebi-a-GCST90016940	1.27621	0.00162786	23.3229
2	232469722	-0.0993483	0.0218395	8.37e-06	14306	rs13005175	G	A	family Lachnospiraceae id.1987	ebi-a-GCST90016940	2.61217	0.00144461	20.6936
4	186906801	0.0493666	0.0107801	5.17e-06	14306	rs959845	T	C	family Lachnospiraceae id.1987	ebi-a-GCST90016940	1.28938	0.00146395	20.9711
4	10245354	-0.0585831	0.0128742	3.7e-06	14306	rs2159863	A	G	family Lachnospiraceae id.1987	ebi-a-GCST90016940	1.53985	0.0014455	20.7064
5	32348593	-0.160302	0.035832	8.42e-06	14306	rs2910921	C	T	family Lachnospiraceae id.1987	ebi-a-GCST90016940	4.28578	0.00139724	20.0141
6	161957425	-0.049227	0.0104894	2.69e-06	14306	rs11755180	C	G	family Lachnospiraceae id.1987	ebi-a-GCST90016940	1.25461	0.00153738	22.0245
6	46664437	-0.215114	0.0476778	0.00000653	14306	rs146660815	T	C	family Lachnospiraceae id.1987	ebi-a-GCST90016940	5.70263	0.00142112	20.3566
7	130436459	-0.0500924	0.0105069	1.82e-06	14306	rs11979110	T	C	family Lachnospiraceae id.1987	ebi-a-GCST90016940	1.25671	0.00158653	22.7297
9	72179847	-0.0494463	0.0110503	4.26e-06	14306	rs11139361	C	T	family Lachnospiraceae id.1987	ebi-a-GCST90016940	1.3217	0.00139783	20.0226
9	133791605	0.0776723	0.0164472	3.01e-06	14306	rs79086868	T	C	family Lachnospiraceae id.1987	ebi-a-GCST90016940	1.96721	0.00155673	22.3022
9	100113683	-0.0607481	0.0125216	2.45e-06	14306	rs35524804	T	C	family Lachnospiraceae id.1987	ebi-a-GCST90016940	1.49768	0.00164276	23.5367
10	103392503	-0.0503537	0.0112201	6.2e-06	14306	rs3127230	C	T	family Lachnospiraceae id.1987	ebi-a-GCST90016940	1.34201	0.00140605	20.1405
13	38004672	-0.0718128	0.017462	9.58e-06	14306	rs11841382	G	T	family Lachnospiraceae id.1987	ebi-a-GCST90016940	2.08859	0.00118099	16.9128
16	76559184	-0.125721	0.0245233	2.84e-07	14306	rs9929145	G	A	family Lachnospiraceae id.1987	ebi-a-GCST90016940	2.93318	0.00183402	26.282
17	80469064	0.0549584	0.0117086	2.42e-06	14306	rs112040820	A	G	family Lachnospiraceae id.1987	ebi-a-GCST90016940	1.40044	0.00153792	22.0322
19	29408858	0.0503142	0.0112482	5.36e-06	14306	rs7359994	C	T	family Lachnospiraceae id.1987	ebi-a-GCST90016940	1.34537	0.00139685	20.0085
19	13425799	0.0661701	0.014851	7.58e-06	14306	rs10402491	C	T	family Lachnospiraceae id.1987	ebi-a-GCST90016940	1.77629	0.00138597	19.8524
20	36876868	0.0501415	0.0112157	7.29e-06	14306	rs1205443	A	G	family Lachnospiraceae id.1987	ebi-a-GCST90016940	1.34148	0.00139533	19.9867
1	206216607	-0.09152	0.0210002	7.93e-06	14306	rs28479800	A	T	genus Barnesiella id.944	ebi-a-GCST90016969	2.51179	0.00132602	18.9926
2	180020849	0.098992	0.0214121	7.31e-06	14306	rs113258194	A	G	genus Barnesiella id.944	ebi-a-GCST90016969	2.56105	0.00149202	21.3738
3	44327429	0.0690763	0.0149374	4.24e-06	14306	rs62251337	G	A	genus Barnesiella id.944	ebi-a-GCST90016969	1.78663	0.0014928	21.3849
3	181589155	0.0917125	0.0190133	2.95e-06	14306	rs35177866	A	G	genus Barnesiella id.944	ebi-a-GCST90016969	2.27414	0.00162397	23.2671
4	114546595	-0.0818645	0.0176441	4.23e-06	14306	rs79795328	A	G	genus Barnesiella id.944	ebi-a-GCST90016969	2.11037	0.00150273	21.5274
4	102616869	-0.114369	0.0253873	6.76e-06	14306	rs72684847	T	C	genus Barnesiella id.944	ebi-a-GCST90016969	3.03652	0.00141681	20.2947
4	5730954	-0.0697176	0.0139537	4.65e-07	14306	rs2276875	A	G	genus Barnesiella id.944	ebi-a-GCST90016969	1.66897	0.00174217	24.9635
5	54107036	-0.0891491	0.0195601	3.16e-06	14306	rs77455852	T	G	genus Barnesiella id.944	ebi-a-GCST90016969	2.33954	0.00145012	20.7726
6	148601905	0.0956023	0.0212961	8.92e-06	14306	rs11155559	T	C	genus Barnesiella id.944	ebi-a-GCST90016969	2.54718	0.00140691	20.1529
6	23435415	0.0559495	0.0119716	3e-06	14306	rs199035	G	A	genus Barnesiella id.944	ebi-a-GCST90016969	1.4319	0.00152464	21.8418
6	110831148	-0.165859	0.0337309	8.51e-07	14306	rs2428166	G	A	genus Barnesiella id.944	ebi-a-GCST90016969	4.03448	0.00168745	24.1781
7	10076378	-0.0915241	0.0194623	3.83e-06	14306	rs2057922	C	G	genus Barnesiella id.944	ebi-a-GCST90016969	2.32784	0.00154367	22.1148
7	122021518	0.0583747	0.0123176	2.29e-06	14306	rs13242616	C	T	genus Barnesiella id.944	ebi-a-GCST90016969	1.47328	0.00156768	22.4593
8	105458416	-0.0778559	0.017164	6.78e-06	14306	rs76181748	C	T	genus Barnesiella id.944	ebi-a-GCST90016969	2.05295	0.00143636	20.5753
8	25834694	-0.0791324	0.0174957	6.48e-06	14306	rs28418786	C	G	genus Barnesiella id.944	ebi-a-GCST90016969	2.09262	0.00142813	20.4572
12	54872438	-0.121478	0.025184	1.19e-06	14306	rs60316894	C	T	genus Barnesiella id.944	ebi-a-GCST90016969	3.0122	0.00162399	23.2673
15	87145913	-0.0550716	0.0120039	4.95e-06	14306	rs12909713	C	T	genus Barnesiella id.944	ebi-a-GCST90016969	1.43576	0.00146931	21.048
1	103299921	-0.0692654	0.0150148	4.24e-06	14306	rs1241171	G	A	genus Bilophila id.3170	ebi-a-GCST90016971	1.79589	0.00148556	21.2811
3	194419531	-0.112729	0.0241633	3.11e-06	14306	rs6793291	A	C	genus Bilophila id.3170	ebi-a-GCST90016971	2.89012	0.00151929	21.765
6	20505628	0.128112	0.0261358	8.62e-07	14306	rs116261629	G	C	genus Bilophila id.3170	ebi-a-GCST90016971	3.12604	0.00167696	24.0275
7	9510367	-0.0617228	0.0140174	8.63e-06	14306	rs2713349	T	A	genus Bilophila id.3170	ebi-a-GCST90016971	1.67659	0.00135366	19.389
7	47211732	0.0627416	0.0139456	6.33e-06	14306	rs2728491	T	G	genus Bilophila id.3170	ebi-a-GCST90016971	1.668	0.00141308	20.2412
7	138583840	-0.0670097	0.0137701	1.77e-06	14306	rs7802841	A	C	genus Bilophila id.3170	ebi-a-GCST90016971	1.64701	0.00165282	23.6811
7	123174986	0.118509	0.026742	7.37e-06	14306	rs1917709	A	T	genus Bilophila id.3170	ebi-a-GCST90016971	3.19855	0.00137108	19.6388
8	109990939	0.123209	0.026882	5.62e-06	14306	rs72676854	T	C	genus Bilophila id.3170	ebi-a-GCST90016971	3.21529	0.00146645	21.0069
8	90878338	-0.0624818	0.0141485	8.06e-06	14306	rs60178956	G	A	genus Bilophila id.3170	ebi-a-GCST90016971	1.69227	0.00136156	19.5023
9	4940871	-0.0826826	0.0170621	1.12e-06	14306	rs1571225	T	C	genus Bilophila id.3170	ebi-a-GCST90016971	2.04076	0.00163905	23.4835
12	100786847	-0.0564589	0.0126935	9.07e-06	14306	rs1969927	A	G	genus Bilophila id.3170	ebi-a-GCST90016971	1.51824	0.00138116	19.7835
13	102402685	0.0680947	0.015503	7.72e-06	14306	rs11069458	C	T	genus Bilophila id.3170	ebi-a-GCST90016971	1.85428	0.00134695	19.2928
14	67640571	-0.0571991	0.0125673	5.48e-06	14306	rs8013541	A	T	genus Bilophila id.3170	ebi-a-GCST90016971	1.50315	0.00144613	20.7155
15	50011554	-0.0613623	0.0133436	4.71e-06	14306	rs542415	T	C	genus Bilophila id.3170	ebi-a-GCST90016971	1.596	0.00147624	21.1474
17	9121579	-0.102702	0.0233878	9.07e-06	14306	rs9899990	A	G	genus Bilophila id.3170	ebi-a-GCST90016971	2.79736	0.00134628	19.2832
18	3765773	0.073288	0.016799	7.15e-06	14306	rs4798126	G	A	genus Bilophila id.3170	ebi-a-GCST90016971	2.00929	0.00132881	19.0326
20	61980991	0.0766479	0.0160642	1.79e-06	14306	rs3827020	C	T	genus Bilophila id.3170	ebi-a-GCST90016971	1.9214	0.00158904	22.7658
1	45082825	-0.0694173	0.0150795	5.38e-06	14306	rs270727	G	C	genus Butyricimonas id.945	ebi-a-GCST90016974	1.80362	0.00147932	21.1915
2	83093264	-0.133188	0.0289905	4.8e-06	14306	rs71428626	G	T	genus Butyricimonas id.945	ebi-a-GCST90016974	3.46749	0.0014734	21.1066
3	78740009	-0.14948	0.0327073	4.06e-06	14306	rs78453362	A	G	genus Butyricimonas id.945	ebi-a-GCST90016974	3.91204	0.00145809	20.887
3	127468661	-0.0653488	0.0137974	2.23e-06	14306	rs782080	A	T	genus Butyricimonas id.945	ebi-a-GCST90016974	1.65028	0.00156582	22.4327
5	997217	0.0759694	0.0167617	8.19e-06	14306	rs326049	C	G	genus Butyricimonas id.945	ebi-a-GCST90016974	2.00483	0.00143404	20.5419
5	62119947	0.0713357	0.0145396	8.58e-07	14306	rs2642760	G	C	genus Butyricimonas id.945	ebi-a-GCST90016974	1.73905	0.00168005	24.0718
5	159867647	-0.0872983	0.0174893	7.42e-07	14306	rs62390301	T	C	genus Butyricimonas id.945	ebi-a-GCST90016974	2.09185	0.00173882	24.9153
8	4834406	0.0680719	0.0148172	4.5e-06	14306	rs9657374	C	T	genus Butyricimonas id.945	ebi-a-GCST90016974	1.77225	0.00147335	21.1059
10	72711156	0.0703539	0.0144439	8.85e-07	14306	rs7083431	A	C	genus Butyricimonas id.945	ebi-a-GCST90016974	1.7276	0.00165589	23.7251
10	72443070	0.0664154	0.0149766	8.25e-06	14306	rs72814525	A	G	genus Butyricimonas id.945	ebi-a-GCST90016974	1.79132	0.00137296	19.6658
11	56664962	0.135265	0.0298411	6.55e-06	14306	rs11228830	A	G	genus Butyricimonas id.945	ebi-a-GCST90016974	3.56923	0.00143437	20.5467
12	129438771	-0.0862781	0.0196846	6.7e-06	14306	rs12304031	G	A	genus Butyricimonas id.945	ebi-a-GCST90016974	2.35443	0.00134124	19.2109
15	80528373	0.062721	0.0138998	6.88e-06	14306	rs2114713	G	T	genus Butyricimonas id.945	ebi-a-GCST90016974	1.66252	0.00142146	20.3615
16	22172866	0.113124	0.0248176	4.76e-06	14306	rs1862649	G	A	genus Butyricimonas id.945	ebi-a-GCST90016974	2.96838	0.00145045	20.7773
18	34091618	0.122037	0.0269587	6.37e-06	14306	rs12458763	A	C	genus Butyricimonas id.945	ebi-a-GCST90016974	3.22447	0.00143056	20.492
19	49162501	0.0732608	0.0158324	3.9e-06	14306	rs62130338	A	G	genus Butyricimonas id.945	ebi-a-GCST90016974	1.89368	0.00149466	21.4116
21	16550389	-0.144881	0.0274574	1.74e-07	14306	rs113054641	G	A	genus Butyricimonas id.945	ebi-a-GCST90016974	3.28412	0.00194268	27.8422
1	195064019	-0.0893273	0.0198333	5.8e-06	14306	rs12129908	A	C	genus Eubacterium oxidoreducens group id.11339	ebi-a-GCST90017002	2.37222	0.00141614	20.2852
4	37526679	0.0923559	0.0195439	2.39e-06	14306	rs2973294	G	T	genus Eubacterium oxidoreducens group id.11339	ebi-a-GCST90017002	2.3376	0.00155873	22.3309
4	187905399	-0.0906104	0.0200612	7.32e-06	14306	rs1425962	C	G	genus Eubacterium oxidoreducens group id.11339	ebi-a-GCST90017002	2.39947	0.00142418	20.4006
5	106882394	-0.0932766	0.0195294	1.65e-06	14306	rs440215	T	C	genus Eubacterium oxidoreducens group id.11339	ebi-a-GCST90017002	2.33587	0.00159228	22.8122
12	94515340	0.14098	0.0295029	2.63e-06	14306	rs12423772	G	T	genus Eubacterium oxidoreducens group id.11339	ebi-a-GCST90017002	3.52877	0.00159381	22.8342
16	86480355	0.216145	0.045992	2.51e-06	14306	rs34561138	G	A	genus Eubacterium oxidoreducens group id.11339	ebi-a-GCST90017002	5.501	0.00154169	22.0864
1	88523399	0.0726438	0.0160924	6.8e-06	14306	rs10923018	G	A	genus Eubacterium ruminantium group id.11340	ebi-a-GCST90017004	1.92477	0.00142259	20.3777
1	3044181	-0.0734306	0.0163687	7.87e-06	14306	rs2817174	C	T	genus Eubacterium ruminantium group id.11340	ebi-a-GCST90017004	1.95782	0.00140494	20.1245
1	197978281	0.0888124	0.0196447	6.38e-06	14306	rs6676699	T	G	genus Eubacterium ruminantium group id.11340	ebi-a-GCST90017004	2.34966	0.00142685	20.4388
2	71247578	-0.0748879	0.0165852	6.17e-06	14306	rs2418654	C	T	genus Eubacterium ruminantium group id.11340	ebi-a-GCST90017004	1.98372	0.00142333	20.3883
2	201610645	0.0737077	0.0163786	6.97e-06	14306	rs13025464	C	T	genus Eubacterium ruminantium group id.11340	ebi-a-GCST90017004	1.95901	0.00141384	20.2522
5	121182996	0.0911461	0.0182353	4.67e-07	14306	rs2116427	A	G	genus Eubacterium ruminantium group id.11340	ebi-a-GCST90017004	2.18108	0.00174355	24.9833
5	33897589	-0.174787	0.0390573	2.38e-06	14306	rs16891896	G	A	genus Eubacterium ruminantium group id.11340	ebi-a-GCST90017004	4.67155	0.00139813	20.0269
6	11953633	-0.103488	0.0236391	9.23e-06	14306	rs209813	G	A	genus Eubacterium ruminantium group id.11340	ebi-a-GCST90017004	2.82742	0.00133807	19.1654
6	130030114	-0.0979429	0.0212166	4.93e-06	14306	rs57340348	T	C	genus Eubacterium ruminantium group id.11340	ebi-a-GCST90017004	2.53767	0.00148761	21.3105
8	138626268	0.0762282	0.016523	4.07e-06	14306	rs7000472	G	A	genus Eubacterium ruminantium group id.11340	ebi-a-GCST90017004	1.97628	0.00148577	21.284
9	130980937	0.153538	0.0323922	2.16e-06	14306	rs2229917	A	G	genus Eubacterium ruminantium group id.11340	ebi-a-GCST90017004	3.87436	0.00156824	22.4673
9	2539358	-0.0833243	0.018056	4.82e-06	14306	rs606117	G	A	genus Eubacterium ruminantium group id.11340	ebi-a-GCST90017004	2.15964	0.00148661	21.2961
10	129037453	-0.139825	0.030069	2.62e-06	14306	rs72836424	C	T	genus Eubacterium ruminantium group id.11340	ebi-a-GCST90017004	3.59648	0.00150945	21.6238
12	30360954	0.107804	0.0233984	4.7e-06	14306	rs17519472	C	T	genus Eubacterium ruminantium group id.11340	ebi-a-GCST90017004	2.79863	0.00148182	21.2274
12	63306003	-0.115098	0.0247909	5.36e-06	14306	rs73139629	A	C	genus Eubacterium ruminantium group id.11340	ebi-a-GCST90017004	2.96518	0.00150466	21.5551
14	52219066	0.199832	0.0414577	2.39e-06	14306	rs10131724	C	A	genus Eubacterium ruminantium group id.11340	ebi-a-GCST90017004	4.95866	0.00162165	23.2338
15	61289622	0.073258	0.0160888	5.44e-06	14306	rs11637981	T	G	genus Eubacterium ruminantium group id.11340	ebi-a-GCST90017004	1.92434	0.00144736	20.733
22	25303055	-0.0845439	0.0171791	8.59e-07	14306	rs139749	C	T	genus Eubacterium ruminantium group id.11340	ebi-a-GCST90017004	2.05475	0.00169033	24.2194
22	48749548	0.143141	0.0293757	5.82e-06	14306	rs112375806	T	A	genus Eubacterium ruminantium group id.11340	ebi-a-GCST90017004	3.51356	0.0016572	23.7439
2	20054971	0.0583322	0.0130729	7.85e-06	14306	rs893394	G	A	genus Intestinibacter id.11345	ebi-a-GCST90017018	1.56362	0.00138999	19.9101
3	70657785	0.0662258	0.0149877	9.26e-06	14306	rs68093214	C	T	genus Intestinibacter id.11345	ebi-a-GCST90017018	1.79264	0.00136312	19.5247
4	179361262	-0.0608559	0.0132145	4.26e-06	14306	rs2702387	G	A	genus Intestinibacter id.11345	ebi-a-GCST90017018	1.58056	0.00148048	21.2082
4	14324623	-0.0775151	0.0139665	3.55e-08	14306	rs10805326	A	G	genus Intestinibacter id.11345	ebi-a-GCST90017018	1.6705	0.00214885	30.8033
5	159686256	0.0890455	0.0193905	3.06e-06	14306	rs6875660	C	T	genus Intestinibacter id.11345	ebi-a-GCST90017018	2.31925	0.00147214	21.0885
5	148846426	0.0628342	0.0136652	5.64e-06	14306	rs447950	A	G	genus Intestinibacter id.11345	ebi-a-GCST90017018	1.63446	0.00147592	21.1427
6	10303945	0.099082	0.0221625	6.26e-06	14306	rs9348442	C	T	genus Intestinibacter id.11345	ebi-a-GCST90017018	2.65081	0.00139537	19.9872
6	170918194	0.151096	0.0351476	6.84e-06	14306	rs62430350	T	C	genus Intestinibacter id.11345	ebi-a-GCST90017018	4.20392	0.00129032	18.4805
9	21502923	-0.112189	0.0235439	1.8e-06	14306	rs16938435	T	C	genus Intestinibacter id.11345	ebi-a-GCST90017018	2.81603	0.00158488	22.7062
11	127703160	0.0575295	0.0128416	6.79e-06	14306	rs2098844	T	C	genus Intestinibacter id.11345	ebi-a-GCST90017018	1.53595	0.00140112	20.0698
11	125663184	0.142681	0.0297116	1.82e-06	14306	rs478972	C	T	genus Intestinibacter id.11345	ebi-a-GCST90017018	3.55374	0.00160962	23.0611
12	97928437	-0.0624272	0.0138539	5.49e-06	14306	rs11109097	T	C	genus Intestinibacter id.11345	ebi-a-GCST90017018	1.65703	0.00141752	20.305
15	92446683	-0.0810346	0.0154397	1.64e-07	14306	rs4327025	G	A	genus Intestinibacter id.11345	ebi-a-GCST90017018	1.84671	0.00192208	27.5463
16	5993076	-0.151829	0.0324471	2.67e-06	14306	rs118030283	G	A	genus Intestinibacter id.11345	ebi-a-GCST90017018	3.88092	0.0015284	21.8956
20	61325223	0.0924508	0.0204658	6.68e-06	14306	rs6062862	A	G	genus Intestinibacter id.11345	ebi-a-GCST90017018	2.44787	0.00142458	20.4063
1	61827534	0.14455	0.0316912	5.73e-06	14306	rs11207728	A	G	order Bacillales id.1674	ebi-a-GCST90017091	3.79051	0.00145235	20.8046
4	127766709	-0.164413	0.0353763	3.07e-06	14306	rs74420793	A	G	order Bacillales id.1674	ebi-a-GCST90017091	4.23128	0.00150777	21.5997
5	78856074	0.174339	0.0400515	7.6e-06	14306	rs12522021	T	A	order Bacillales id.1674	ebi-a-GCST90017091	4.79047	0.00132288	18.9475
7	117496144	-0.116319	0.0248527	3.51e-06	14306	rs10233278	T	C	order Bacillales id.1674	ebi-a-GCST90017091	2.97257	0.00152909	21.9056
7	49423832	-0.248861	0.0525929	1.98e-06	14306	rs4617108	G	A	order Bacillales id.1674	ebi-a-GCST90017091	6.29052	0.00156287	22.3903
11	38085711	0.205765	0.0453311	8.86e-06	14306	rs11034576	A	G	order Bacillales id.1674	ebi-a-GCST90017091	5.42195	0.00143836	20.604
12	69332975	0.148238	0.0326455	4.49e-06	14306	rs62640857	A	G	order Bacillales id.1674	ebi-a-GCST90017091	3.90465	0.00143943	20.6192
14	49001226	-0.143245	0.0320272	5.06e-06	14306	rs11844714	A	G	order Bacillales id.1674	ebi-a-GCST90017091	3.8307	0.00139655	20.0042
19	14970441	-0.11471	0.0250025	5.57e-06	14306	rs10410917	C	T	order Bacillales id.1674	ebi-a-GCST90017091	2.99049	0.0014694	21.0492
20	5826474	0.141125	0.0319309	9.87e-06	14306	rs1287018	G	A	order Bacillales id.1674	ebi-a-GCST90017091	3.81918	0.00136375	19.5337
21	28684912	-0.192166	0.0358817	1.16e-07	14306	rs74887130	C	G	order Bacillales id.1674	ebi-a-GCST90017091	4.29173	0.00200115	28.6818

## Sheet: outcomes
Supplementary Table 1. Outcomes
SNP	effect_allele.outcome	other_allele.outcome	beta.outcome	se.outcome	pval.outcome	samplesize.outcome	outcome	eaf.outcome	id.outcome
rs12124567	A	G	0.1476	0.1344	0.2723	100000	Small cell lung cancer || id:finn-b-C3_SCLC	0.2034	finn-b-C3_SCLC
rs3000856	A	T	0.2319	0.1445	0.1086	100000	Small cell lung cancer || id:finn-b-C3_SCLC	0.8372	finn-b-C3_SCLC
rs11684166	A	G	0.2182	0.1391	0.1166	100000	Small cell lung cancer || id:finn-b-C3_SCLC	0.1775	finn-b-C3_SCLC
rs395407	C	G	-0.0904	0.1476	0.5405	100000	Small cell lung cancer || id:finn-b-C3_SCLC	0.8335	finn-b-C3_SCLC
rs62395635	T	C	-0.026	0.2226	0.9069	100000	Small cell lung cancer || id:finn-b-C3_SCLC	0.06229	finn-b-C3_SCLC
rs77558518	A	G	-0.0911	0.1815	0.6158	100000	Small cell lung cancer || id:finn-b-C3_SCLC	0.09573	finn-b-C3_SCLC
rs143438747	T	C	-0.2437	0.2013	0.2261	100000	Small cell lung cancer || id:finn-b-C3_SCLC	0.07574	finn-b-C3_SCLC
rs72939513	A	G	0.1276	0.241	0.596499	100000	Small cell lung cancer || id:finn-b-C3_SCLC	0.05126	finn-b-C3_SCLC
rs7697240	C	T	-0.74	0.2304	0.00131899	100000	Small cell lung cancer || id:finn-b-C3_SCLC	0.9389	finn-b-C3_SCLC
rs111552159	C	G	-0.1768	0.2594	0.4955	100000	Small cell lung cancer || id:finn-b-C3_SCLC	0.04459	finn-b-C3_SCLC
rs959845	T	C	-0.1242	0.1094	0.2566	100000	Small cell lung cancer || id:finn-b-C3_SCLC	0.5731	finn-b-C3_SCLC
rs249459	A	G	0.0967	0.1119	0.3875	100000	Small cell lung cancer || id:finn-b-C3_SCLC	0.3497	finn-b-C3_SCLC
rs4957061	T	C	0.0615	0.1088	0.5722	100000	Small cell lung cancer || id:finn-b-C3_SCLC	0.4227	finn-b-C3_SCLC
rs9313055	T	C	0.4224	0.1949	0.0301898	100000	Small cell lung cancer || id:finn-b-C3_SCLC	0.08106	finn-b-C3_SCLC
rs882348	A	G	0.1201	0.1655	0.4678	100000	Small cell lung cancer || id:finn-b-C3_SCLC	0.1169	finn-b-C3_SCLC
rs12522021	T	A	0.0478	0.1551	0.758099	100000	Small cell lung cancer || id:finn-b-C3_SCLC	0.1357	finn-b-C3_SCLC
rs80078995	A	T	-0.1007	0.15	0.5019	100000	Small cell lung cancer || id:finn-b-C3_SCLC	0.1449	finn-b-C3_SCLC
rs6920448	C	T	-0.1705	0.1835	0.3529	100000	Small cell lung cancer || id:finn-b-C3_SCLC	0.09337	finn-b-C3_SCLC
rs73729431	C	T	0.0665	0.3735	0.8587	100000	Small cell lung cancer || id:finn-b-C3_SCLC	0.02086	finn-b-C3_SCLC
rs9382510	C	T	-0.176	0.1203	0.1433	100000	Small cell lung cancer || id:finn-b-C3_SCLC	0.2649	finn-b-C3_SCLC
rs76860606	C	G	-0.0446	0.1884	0.8128	100000	Small cell lung cancer || id:finn-b-C3_SCLC	0.08759	finn-b-C3_SCLC
rs9393920	G	A	0.2028	0.1114	0.0688605	100000	Small cell lung cancer || id:finn-b-C3_SCLC	0.6214	finn-b-C3_SCLC
rs720439	G	A	-0.0731	0.1237	0.5546	100000	Small cell lung cancer || id:finn-b-C3_SCLC	0.7529	finn-b-C3_SCLC
rs112375806	T	A	0.4135	0.1558	0.00794603	100000	Small cell lung cancer || id:finn-b-C3_SCLC	0.1402	finn-b-C3_SCLC
rs136761	A	G	0.1391	0.111	0.21	100000	Small cell lung cancer || id:finn-b-C3_SCLC	0.6371	finn-b-C3_SCLC
rs1496626	T	C	0.132	0.1555	0.3958	100000	Small cell lung cancer || id:finn-b-C3_SCLC	0.1345	finn-b-C3_SCLC
rs8113760	G	A	0.1002	0.1153	0.385	100000	Small cell lung cancer || id:finn-b-C3_SCLC	0.31	finn-b-C3_SCLC
rs281379	A	G	-0.0891	0.1079	0.4087	100000	Small cell lung cancer || id:finn-b-C3_SCLC	0.4086	finn-b-C3_SCLC
rs45480394	T	G	-0.1178	0.1108	0.288	100000	Small cell lung cancer || id:finn-b-C3_SCLC	0.3602	finn-b-C3_SCLC
rs149807560	C	A	-0.2161	0.2089	0.3009	100000	Small cell lung cancer || id:finn-b-C3_SCLC	0.06897	finn-b-C3_SCLC
rs486484	A	G	-0.0966	0.1077	0.3694	100000	Small cell lung cancer || id:finn-b-C3_SCLC	0.4255	finn-b-C3_SCLC
rs8126061	T	C	0.5771	0.1629	0.000395904	100000	Small cell lung cancer || id:finn-b-C3_SCLC	0.1258	finn-b-C3_SCLC
rs11034576	A	G	0.0417	0.1606	0.7949	100000	Small cell lung cancer || id:finn-b-C3_SCLC	0.1237	finn-b-C3_SCLC
rs10898797	C	T	0.2415	0.169	0.153	100000	Small cell lung cancer || id:finn-b-C3_SCLC	0.1089	finn-b-C3_SCLC
rs10750258	C	A	-0.0533	0.1099	0.6276	100000	Small cell lung cancer || id:finn-b-C3_SCLC	0.6337	finn-b-C3_SCLC
rs12278566	T	A	-0.3197	0.1208	0.00814892	100000	Small cell lung cancer || id:finn-b-C3_SCLC	0.2663	finn-b-C3_SCLC
rs6591893	A	G	-0.0972	0.1116	0.3839	100000	Small cell lung cancer || id:finn-b-C3_SCLC	0.6523	finn-b-C3_SCLC
rs663262	C	T	0.1592	0.2984	0.5936	100000	Small cell lung cancer || id:finn-b-C3_SCLC	0.9669	finn-b-C3_SCLC
rs7113155	C	G	0.0713	0.1104	0.518	100000	Small cell lung cancer || id:finn-b-C3_SCLC	0.6359	finn-b-C3_SCLC
rs143662916	C	T	-0.3584	0.3106	0.2485	100000	Small cell lung cancer || id:finn-b-C3_SCLC	0.02957	finn-b-C3_SCLC
rs17291611	A	G	-0.0615	0.1522	0.6862	100000	Small cell lung cancer || id:finn-b-C3_SCLC	0.1428	finn-b-C3_SCLC
rs7915461	C	T	-0.0888	0.2126	0.6761	100000	Small cell lung cancer || id:finn-b-C3_SCLC	0.9312	finn-b-C3_SCLC
rs80149660	C	T	0.0928	0.2593	0.7205	100000	Small cell lung cancer || id:finn-b-C3_SCLC	0.04384	finn-b-C3_SCLC
rs2032031	G	A	-0.0324	0.1061	0.7601	100000	Small cell lung cancer || id:finn-b-C3_SCLC	0.4932	finn-b-C3_SCLC
rs72850165	T	C	0.2726	0.1965	0.1653	100000	Small cell lung cancer || id:finn-b-C3_SCLC	0.07741	finn-b-C3_SCLC
rs12362320	G	C	-0.0343	0.1079	0.7508	100000	Small cell lung cancer || id:finn-b-C3_SCLC	0.4254	finn-b-C3_SCLC
rs1867876	T	C	0.01	0.1161	0.9315	100000	Small cell lung cancer || id:finn-b-C3_SCLC	0.2977	finn-b-C3_SCLC
rs2058609	G	A	0.0166	0.1193	0.8891	100000	Small cell lung cancer || id:finn-b-C3_SCLC	0.7231	finn-b-C3_SCLC
rs35110698	T	C	-0.0958	0.1497	0.5223	100000	Small cell lung cancer || id:finn-b-C3_SCLC	0.1465	finn-b-C3_SCLC
rs79113084	C	T	-0.1875	0.1728	0.2778	100000	Small cell lung cancer || id:finn-b-C3_SCLC	0.1081	finn-b-C3_SCLC
rs73031725	T	C	0.5568	0.3075	0.0702506	100000	Small cell lung cancer || id:finn-b-C3_SCLC	0.03135	finn-b-C3_SCLC
rs17519472	C	T	-0.1938	0.1547	0.2103	100000	Small cell lung cancer || id:finn-b-C3_SCLC	0.1398	finn-b-C3_SCLC
rs561239	A	G	0.3915	0.1317	0.00296497	100000	Small cell lung cancer || id:finn-b-C3_SCLC	0.2101	finn-b-C3_SCLC
rs11613919	G	T	-0.0479	0.1277	0.7077	100000	Small cell lung cancer || id:finn-b-C3_SCLC	0.2208	finn-b-C3_SCLC
rs17084793	G	A	0.1191	0.1507	0.4294	100000	Small cell lung cancer || id:finn-b-C3_SCLC	0.1463	finn-b-C3_SCLC
rs999354	T	A	-0.114	0.1099	0.2995	100000	Small cell lung cancer || id:finn-b-C3_SCLC	0.3714	finn-b-C3_SCLC
rs78410648	A	G	0.01	0.1708	0.9533	100000	Small cell lung cancer || id:finn-b-C3_SCLC	0.1092	finn-b-C3_SCLC
rs4802933	G	A	-0.057	0.126	0.6511	100000	Small cell lung cancer || id:finn-b-C3_SCLC	0.7677	finn-b-C3_SCLC
rs61702987	T	C	0.1698	0.1709	0.3205	100000	Small cell lung cancer || id:finn-b-C3_SCLC	0.1092	finn-b-C3_SCLC
rs12621813	G	A	-0.0439	0.1202	0.715	100000	Small cell lung cancer || id:finn-b-C3_SCLC	0.2665	finn-b-C3_SCLC
rs792108	C	T	-0.1598	0.1081	0.1394	100000	Small cell lung cancer || id:finn-b-C3_SCLC	0.5901	finn-b-C3_SCLC
rs4669806	G	T	-0.0773	0.1293	0.5501	100000	Small cell lung cancer || id:finn-b-C3_SCLC	0.214	finn-b-C3_SCLC
rs11904514	A	G	-0.3197	0.2193	0.1448	100000	Small cell lung cancer || id:finn-b-C3_SCLC	0.9376	finn-b-C3_SCLC
rs11811696	T	C	-0.2716	0.194	0.1614	100000	Small cell lung cancer || id:finn-b-C3_SCLC	0.08234	finn-b-C3_SCLC
rs12748533	G	T	0.0869	0.1177	0.4601	100000	Small cell lung cancer || id:finn-b-C3_SCLC	0.2886	finn-b-C3_SCLC
rs12710729	C	A	0.0068	0.1136	0.9524	100000	Small cell lung cancer || id:finn-b-C3_SCLC	0.3217	finn-b-C3_SCLC
rs11166257	G	T	0.1038	0.1347	0.4409	100000	Small cell lung cancer || id:finn-b-C3_SCLC	0.8087	finn-b-C3_SCLC
rs74101919	T	C	-0.0378	0.1695	0.8235	100000	Small cell lung cancer || id:finn-b-C3_SCLC	0.1084	finn-b-C3_SCLC
rs75416973	A	G	0.0642	0.1283	0.6169	100000	Small cell lung cancer || id:finn-b-C3_SCLC	0.2213	finn-b-C3_SCLC
rs1320502	T	C	-0.2501	0.1085	0.0212002	100000	Small cell lung cancer || id:finn-b-C3_SCLC	0.5859	finn-b-C3_SCLC
rs12038887	C	G	-0.1424	0.1587	0.3695	100000	Small cell lung cancer || id:finn-b-C3_SCLC	0.1355	finn-b-C3_SCLC
rs143694765	T	C	-0.0822	0.1758	0.6399	100000	Small cell lung cancer || id:finn-b-C3_SCLC	0.1027	finn-b-C3_SCLC
rs12125734	G	T	0.0336	0.1836	0.8548	100000	Small cell lung cancer || id:finn-b-C3_SCLC	0.09347	finn-b-C3_SCLC
rs1612733	T	C	-0.0683	0.237	0.7733	100000	Small cell lung cancer || id:finn-b-C3_SCLC	0.05453	finn-b-C3_SCLC
rs79656633	T	C	0.0912	0.177	0.6065	100000	Small cell lung cancer || id:finn-b-C3_SCLC	0.1008	finn-b-C3_SCLC
rs9919338	G	C	-0.2133	0.1068	0.0458005	100000	Small cell lung cancer || id:finn-b-C3_SCLC	0.4382	finn-b-C3_SCLC
rs1582238	C	T	-0.1656	0.1107	0.1347	100000	Small cell lung cancer || id:finn-b-C3_SCLC	0.6408	finn-b-C3_SCLC
rs66746423	C	T	-0.035	0.1474	0.8122	100000	Small cell lung cancer || id:finn-b-C3_SCLC	0.1518	finn-b-C3_SCLC
rs72706335	T	C	0.1193	0.3401	0.7257	100000	Small cell lung cancer || id:finn-b-C3_SCLC	0.0255	finn-b-C3_SCLC
rs9887954	G	A	-0.209	0.1083	0.0537304	100000	Small cell lung cancer || id:finn-b-C3_SCLC	0.4092	finn-b-C3_SCLC
rs61806997	T	C	-0.1023	0.1452	0.4809	100000	Small cell lung cancer || id:finn-b-C3_SCLC	0.1584	finn-b-C3_SCLC
rs863578	G	T	0.0203	0.1063	0.8483	100000	Small cell lung cancer || id:finn-b-C3_SCLC	0.491	finn-b-C3_SCLC
rs73191479	C	T	0.1558	0.1744	0.3718	100000	Small cell lung cancer || id:finn-b-C3_SCLC	0.1038	finn-b-C3_SCLC
rs74592222	G	A	-0.0415	0.1666	0.8035	100000	Small cell lung cancer || id:finn-b-C3_SCLC	0.1157	finn-b-C3_SCLC
rs12118202	T	C	-0.0959	0.1372	0.484299	100000	Small cell lung cancer || id:finn-b-C3_SCLC	0.1815	finn-b-C3_SCLC
rs72761829	A	T	-0.2729	0.1885	0.1476	100000	Small cell lung cancer || id:finn-b-C3_SCLC	0.08913	finn-b-C3_SCLC
rs2759329	A	G	0.1289	0.1099	0.2411	100000	Small cell lung cancer || id:finn-b-C3_SCLC	0.6311	finn-b-C3_SCLC
rs10754418	A	G	0.0671	0.107	0.5306	100000	Small cell lung cancer || id:finn-b-C3_SCLC	0.5628	finn-b-C3_SCLC
rs4677103	A	G	-0.0969	0.1406	0.490801	100000	Small cell lung cancer || id:finn-b-C3_SCLC	0.1813	finn-b-C3_SCLC
rs66710942	T	C	0.0419	0.1063	0.693201	100000	Small cell lung cancer || id:finn-b-C3_SCLC	0.475	finn-b-C3_SCLC
rs62273907	A	G	0.2549	0.211	0.227	100000	Small cell lung cancer || id:finn-b-C3_SCLC	0.06733	finn-b-C3_SCLC
rs57665991	C	G	-0.1559	0.1237	0.2076	100000	Small cell lung cancer || id:finn-b-C3_SCLC	0.2474	finn-b-C3_SCLC
rs2862811	C	T	0.131	0.1155	0.2566	100000	Small cell lung cancer || id:finn-b-C3_SCLC	0.699	finn-b-C3_SCLC
rs77478751	A	G	0.5638	0.1687	0.000833796	100000	Small cell lung cancer || id:finn-b-C3_SCLC	0.1192	finn-b-C3_SCLC
rs2276875	A	G	0.0763	0.1229	0.5348	100000	Small cell lung cancer || id:finn-b-C3_SCLC	0.2604	finn-b-C3_SCLC
rs12508214	C	T	0.1357	0.1132	0.2306	100000	Small cell lung cancer || id:finn-b-C3_SCLC	0.3386	finn-b-C3_SCLC
rs1595463	C	A	-0.0184	0.1072	0.8636	100000	Small cell lung cancer || id:finn-b-C3_SCLC	0.5393	finn-b-C3_SCLC
rs6431586	A	G	0.1571	0.1945	0.4191	100000	Small cell lung cancer || id:finn-b-C3_SCLC	0.084	finn-b-C3_SCLC
rs6776814	T	C	0.125	0.3792	0.7417	100000	Small cell lung cancer || id:finn-b-C3_SCLC	0.02046	finn-b-C3_SCLC
rs6793778	T	C	0.1449	0.1208	0.2302	100000	Small cell lung cancer || id:finn-b-C3_SCLC	0.7398	finn-b-C3_SCLC
rs186073	T	C	-0.3052	0.1088	0.00505196	100000	Small cell lung cancer || id:finn-b-C3_SCLC	0.3944	finn-b-C3_SCLC
rs113379006	T	C	0.1643	0.1409	0.2435	100000	Small cell lung cancer || id:finn-b-C3_SCLC	0.1762	finn-b-C3_SCLC
rs73038677	T	A	-0.0385	0.1543	0.8029	100000	Small cell lung cancer || id:finn-b-C3_SCLC	0.138	finn-b-C3_SCLC
rs12696594	G	A	0.1965	0.107	0.0663896	100000	Small cell lung cancer || id:finn-b-C3_SCLC	0.5526	finn-b-C3_SCLC
rs9818949	T	G	-0.1348	0.1341	0.315	100000	Small cell lung cancer || id:finn-b-C3_SCLC	0.7969	finn-b-C3_SCLC
rs12649930	T	G	0.1907	0.1779	0.2838	100000	Small cell lung cancer || id:finn-b-C3_SCLC	0.1	finn-b-C3_SCLC
rs76898927	G	A	0.0562	0.234	0.8102	100000	Small cell lung cancer || id:finn-b-C3_SCLC	0.05376	finn-b-C3_SCLC
rs35228298	G	A	-0.0863	0.1449	0.5514	100000	Small cell lung cancer || id:finn-b-C3_SCLC	0.1606	finn-b-C3_SCLC
rs12186080	G	A	-0.1215	0.1427	0.3942	100000	Small cell lung cancer || id:finn-b-C3_SCLC	0.1648	finn-b-C3_SCLC
rs1431492	C	T	0.0981	0.1455	0.5	100000	Small cell lung cancer || id:finn-b-C3_SCLC	0.1573	finn-b-C3_SCLC
rs1520207	T	C	-0.0587	0.1066	0.5819	100000	Small cell lung cancer || id:finn-b-C3_SCLC	0.5009	finn-b-C3_SCLC
rs2863363	G	A	0.144	0.1229	0.2413	100000	Small cell lung cancer || id:finn-b-C3_SCLC	0.7554	finn-b-C3_SCLC
rs511258	G	A	-0.1614	0.1361	0.2357	100000	Small cell lung cancer || id:finn-b-C3_SCLC	0.1869	finn-b-C3_SCLC
rs148376875	T	G	-0.0668	0.1486	0.6531	100000	Small cell lung cancer || id:finn-b-C3_SCLC	0.1528	finn-b-C3_SCLC
rs76717940	T	A	-0.0476	0.2336	0.8384	100000	Small cell lung cancer || id:finn-b-C3_SCLC	0.05626	finn-b-C3_SCLC
rs71315246	A	G	0.0834	0.1545	0.589299	100000	Small cell lung cancer || id:finn-b-C3_SCLC	0.1355	finn-b-C3_SCLC
rs13082419	C	T	0.0712	0.1693	0.6743	100000	Small cell lung cancer || id:finn-b-C3_SCLC	0.11	finn-b-C3_SCLC
rs9870933	G	A	-0.0355	0.1086	0.7433	100000	Small cell lung cancer || id:finn-b-C3_SCLC	0.6042	finn-b-C3_SCLC
rs2569953	C	A	0.0539	0.1075	0.6163	100000	Small cell lung cancer || id:finn-b-C3_SCLC	0.5848	finn-b-C3_SCLC
rs140997932	T	C	-0.4177	0.2323	0.0722005	100000	Small cell lung cancer || id:finn-b-C3_SCLC	0.05515	finn-b-C3_SCLC
rs12512543	A	C	-0.0392	0.1925	0.8388	100000	Small cell lung cancer || id:finn-b-C3_SCLC	0.08542	finn-b-C3_SCLC
rs12992764	T	G	-0.0104	0.108	0.9237	100000	Small cell lung cancer || id:finn-b-C3_SCLC	0.4299	finn-b-C3_SCLC
rs10084203	G	A	-0.1047	0.1583	0.5085	100000	Small cell lung cancer || id:finn-b-C3_SCLC	0.8697	finn-b-C3_SCLC
rs115372687	A	G	0.0315	0.1884	0.8672	100000	Small cell lung cancer || id:finn-b-C3_SCLC	0.08731	finn-b-C3_SCLC
rs73052258	G	A	-0.0013	0.201	0.9948	100000	Small cell lung cancer || id:finn-b-C3_SCLC	0.0769	finn-b-C3_SCLC
rs166849	A	G	0.0786	0.1074	0.4645	100000	Small cell lung cancer || id:finn-b-C3_SCLC	0.5861	finn-b-C3_SCLC
rs995642	C	T	-0.1216	0.1244	0.3284	100000	Small cell lung cancer || id:finn-b-C3_SCLC	0.239	finn-b-C3_SCLC
rs10931481	A	G	-0.1156	0.1174	0.3248	100000	Small cell lung cancer || id:finn-b-C3_SCLC	0.711	finn-b-C3_SCLC
rs4146051	G	A	0.0507	0.1981	0.798	100000	Small cell lung cancer || id:finn-b-C3_SCLC	0.9171	finn-b-C3_SCLC
rs13417181	T	C	0.2324	0.1278	0.0689208	100000	Small cell lung cancer || id:finn-b-C3_SCLC	0.2606	finn-b-C3_SCLC
rs12990744	C	T	0.1959	0.1754	0.2641	100000	Small cell lung cancer || id:finn-b-C3_SCLC	0.1029	finn-b-C3_SCLC
rs10167839	A	G	-0.1656	0.1106	0.1345	100000	Small cell lung cancer || id:finn-b-C3_SCLC	0.3608	finn-b-C3_SCLC
rs72939146	T	A	-0.1785	0.1896	0.3463	100000	Small cell lung cancer || id:finn-b-C3_SCLC	0.08612	finn-b-C3_SCLC
rs12151423	G	A	-0.1476	0.1061	0.164	100000	Small cell lung cancer || id:finn-b-C3_SCLC	0.4815	finn-b-C3_SCLC
rs3754624	C	T	-0.0911	0.1385	0.5107	100000	Small cell lung cancer || id:finn-b-C3_SCLC	0.1769	finn-b-C3_SCLC
rs12618201	A	G	0.0392	0.1071	0.7146	100000	Small cell lung cancer || id:finn-b-C3_SCLC	0.4415	finn-b-C3_SCLC
rs270727	G	C	0.0151	0.1148	0.8953	100000	Small cell lung cancer || id:finn-b-C3_SCLC	0.3256	finn-b-C3_SCLC
rs2495052	A	G	0.0123	0.1505	0.9347	100000	Small cell lung cancer || id:finn-b-C3_SCLC	0.148	finn-b-C3_SCLC
rs2817172	C	T	0.1003	0.1086	0.356	100000	Small cell lung cancer || id:finn-b-C3_SCLC	0.3961	finn-b-C3_SCLC
rs12046884	A	G	0.1292	0.1872	0.4901	100000	Small cell lung cancer || id:finn-b-C3_SCLC	0.08623	finn-b-C3_SCLC
rs72640280	A	G	0.0878	0.2305	0.703301	100000	Small cell lung cancer || id:finn-b-C3_SCLC	0.05528	finn-b-C3_SCLC
rs74060145	C	G	0.0072	0.1977	0.9711	100000	Small cell lung cancer || id:finn-b-C3_SCLC	0.07871	finn-b-C3_SCLC
rs550351	A	C	-0.1046	0.1073	0.3295	100000	Small cell lung cancer || id:finn-b-C3_SCLC	0.425	finn-b-C3_SCLC
rs9426434	T	C	-0.046	0.1123	0.6819	100000	Small cell lung cancer || id:finn-b-C3_SCLC	0.3507	finn-b-C3_SCLC
rs10798999	C	T	0.0629	0.1203	0.600701	100000	Small cell lung cancer || id:finn-b-C3_SCLC	0.2683	finn-b-C3_SCLC
rs13066142	G	A	-0.2669	0.1841	0.1471	100000	Small cell lung cancer || id:finn-b-C3_SCLC	0.09082	finn-b-C3_SCLC
rs78155913	T	A	-0.1664	0.2263	0.4622	100000	Small cell lung cancer || id:finn-b-C3_SCLC	0.05693	finn-b-C3_SCLC
rs6445851	A	G	-0.0174	0.1097	0.8738	100000	Small cell lung cancer || id:finn-b-C3_SCLC	0.6272	finn-b-C3_SCLC
rs1031599	T	G	-0.0612	0.2187	0.7795	100000	Small cell lung cancer || id:finn-b-C3_SCLC	0.9359	finn-b-C3_SCLC
rs12731	A	G	-0.0022	0.1093	0.9837	100000	Small cell lung cancer || id:finn-b-C3_SCLC	0.3793	finn-b-C3_SCLC
rs345219	G	T	-0.0478	0.1074	0.6562	100000	Small cell lung cancer || id:finn-b-C3_SCLC	0.5299	finn-b-C3_SCLC
rs7635189	A	G	-0.1031	0.1193	0.3875	100000	Small cell lung cancer || id:finn-b-C3_SCLC	0.7109	finn-b-C3_SCLC
rs989682	A	G	0.1695	0.126	0.1783	100000	Small cell lung cancer || id:finn-b-C3_SCLC	0.2309	finn-b-C3_SCLC
rs615997	T	C	0.1802	0.1058	0.0885197	100000	Small cell lung cancer || id:finn-b-C3_SCLC	0.5102	finn-b-C3_SCLC
rs6550770	C	T	-0.1135	0.2718	0.6762	100000	Small cell lung cancer || id:finn-b-C3_SCLC	0.9578	finn-b-C3_SCLC
rs2366421	T	A	-0.0323	0.1373	0.8142	100000	Small cell lung cancer || id:finn-b-C3_SCLC	0.1791	finn-b-C3_SCLC
rs3792064	G	A	0.1262	0.2382	0.5961	100000	Small cell lung cancer || id:finn-b-C3_SCLC	0.05265	finn-b-C3_SCLC
rs1667315	G	A	0.0775	0.1089	0.4766	100000	Small cell lung cancer || id:finn-b-C3_SCLC	0.3916	finn-b-C3_SCLC
rs13385922	T	C	-0.0269	0.1118	0.81	100000	Small cell lung cancer || id:finn-b-C3_SCLC	0.3471	finn-b-C3_SCLC
rs73113483	T	A	-0.2398	0.1622	0.1393	100000	Small cell lung cancer || id:finn-b-C3_SCLC	0.1245	finn-b-C3_SCLC
rs12638227	C	G	0.04	0.1087	0.712801	100000	Small cell lung cancer || id:finn-b-C3_SCLC	0.4201	finn-b-C3_SCLC
rs28584818	A	G	0.1739	0.1968	0.3767	100000	Small cell lung cancer || id:finn-b-C3_SCLC	0.07998	finn-b-C3_SCLC
rs73002572	G	C	-0.0772	0.1669	0.6438	100000	Small cell lung cancer || id:finn-b-C3_SCLC	0.1166	finn-b-C3_SCLC
rs16851659	G	C	-0.0587	0.1114	0.5985	100000	Small cell lung cancer || id:finn-b-C3_SCLC	0.3405	finn-b-C3_SCLC
rs10495392	T	C	0.0034	0.2036	0.9867	100000	Small cell lung cancer || id:finn-b-C3_SCLC	0.9265	finn-b-C3_SCLC
rs61806970	C	T	-0.0544	0.2117	0.7971	100000	Small cell lung cancer || id:finn-b-C3_SCLC	0.06788	finn-b-C3_SCLC
rs12724320	C	T	0.1855	0.109	0.0888505	100000	Small cell lung cancer || id:finn-b-C3_SCLC	0.3824	finn-b-C3_SCLC
rs3851328	G	T	0.0389	0.1276	0.7605	100000	Small cell lung cancer || id:finn-b-C3_SCLC	0.777	finn-b-C3_SCLC
rs72809222	T	C	-0.1851	0.1304	0.1557	100000	Small cell lung cancer || id:finn-b-C3_SCLC	0.2117	finn-b-C3_SCLC
rs62148306	T	C	0.0412	0.1421	0.771999	100000	Small cell lung cancer || id:finn-b-C3_SCLC	0.1694	finn-b-C3_SCLC
rs17012738	T	G	-0.1717	0.1059	0.105	100000	Small cell lung cancer || id:finn-b-C3_SCLC	0.4904	finn-b-C3_SCLC
rs34569731	G	A	-0.1423	0.1107	0.1984	100000	Small cell lung cancer || id:finn-b-C3_SCLC	0.5757	finn-b-C3_SCLC
rs75672793	A	G	-0.5566	0.2507	0.0263797	100000	Small cell lung cancer || id:finn-b-C3_SCLC	0.04593	finn-b-C3_SCLC
rs10202904	G	T	-0.0304	0.1082	0.778999	100000	Small cell lung cancer || id:finn-b-C3_SCLC	0.5918	finn-b-C3_SCLC
rs314726	T	C	-0.086	0.107	0.4216	100000	Small cell lung cancer || id:finn-b-C3_SCLC	0.4961	finn-b-C3_SCLC
rs10805326	A	G	0.1161	0.117	0.3213	100000	Small cell lung cancer || id:finn-b-C3_SCLC	0.706	finn-b-C3_SCLC
rs7706512	A	G	-0.003	0.1061	0.9772	100000	Small cell lung cancer || id:finn-b-C3_SCLC	0.4787	finn-b-C3_SCLC
rs118526	A	C	-0.1729	0.1161	0.1366	100000	Small cell lung cancer || id:finn-b-C3_SCLC	0.6995	finn-b-C3_SCLC
rs1842454	G	A	0.0232	0.136	0.8646	100000	Small cell lung cancer || id:finn-b-C3_SCLC	0.1876	finn-b-C3_SCLC
rs2116427	A	G	-0.0994	0.122	0.4153	100000	Small cell lung cancer || id:finn-b-C3_SCLC	0.2553	finn-b-C3_SCLC
rs62353480	A	G	0.0834	0.1417	0.5561	100000	Small cell lung cancer || id:finn-b-C3_SCLC	0.1756	finn-b-C3_SCLC
rs7712231	A	G	0.3875	0.157	0.01359	100000	Small cell lung cancer || id:finn-b-C3_SCLC	0.1329	finn-b-C3_SCLC
rs12522517	A	T	-0.0178	0.1516	0.9065	100000	Small cell lung cancer || id:finn-b-C3_SCLC	0.1525	finn-b-C3_SCLC
rs11729256	T	C	0.0423	0.1415	0.7648	100000	Small cell lung cancer || id:finn-b-C3_SCLC	0.1697	finn-b-C3_SCLC
rs3733511	A	G	0.1762	0.1163	0.1298	100000	Small cell lung cancer || id:finn-b-C3_SCLC	0.2993	finn-b-C3_SCLC
rs9308097	G	A	0.0694	0.106	0.5128	100000	Small cell lung cancer || id:finn-b-C3_SCLC	0.5066	finn-b-C3_SCLC
rs56405618	A	G	0.1915	0.167	0.2515	100000	Small cell lung cancer || id:finn-b-C3_SCLC	0.1156	finn-b-C3_SCLC
rs77304857	C	A	0.2533	0.134	0.0587895	100000	Small cell lung cancer || id:finn-b-C3_SCLC	0.1937	finn-b-C3_SCLC
rs17582787	A	G	-0.1858	0.1427	0.1928	100000	Small cell lung cancer || id:finn-b-C3_SCLC	0.165	finn-b-C3_SCLC
rs62448871	C	A	0.0589	0.1072	0.582801	100000	Small cell lung cancer || id:finn-b-C3_SCLC	0.5359	finn-b-C3_SCLC
rs1020520	T	G	-0.1894	0.1487	0.2028	100000	Small cell lung cancer || id:finn-b-C3_SCLC	0.1515	finn-b-C3_SCLC
rs2240838	G	A	-0.0204	0.1074	0.8496	100000	Small cell lung cancer || id:finn-b-C3_SCLC	0.4604	finn-b-C3_SCLC
rs4617108	G	A	0.1357	0.1934	0.4828	100000	Small cell lung cancer || id:finn-b-C3_SCLC	0.9142	finn-b-C3_SCLC
rs73341549	T	C	0.4183	0.2261	0.0642703	100000	Small cell lung cancer || id:finn-b-C3_SCLC	0.05704	finn-b-C3_SCLC
rs10950694	C	T	-0.0441	0.1105	0.6897	100000	Small cell lung cancer || id:finn-b-C3_SCLC	0.6413	finn-b-C3_SCLC
rs2523124	C	T	0.0019	0.1081	0.9861	100000	Small cell lung cancer || id:finn-b-C3_SCLC	0.5987	finn-b-C3_SCLC
rs10263623	C	T	0.0538	0.2727	0.8437	100000	Small cell lung cancer || id:finn-b-C3_SCLC	0.03911	finn-b-C3_SCLC
rs6953849	A	G	-0.0365	0.1383	0.792	100000	Small cell lung cancer || id:finn-b-C3_SCLC	0.1786	finn-b-C3_SCLC
rs12673420	G	A	0.2505	0.1063	0.01842	100000	Small cell lung cancer || id:finn-b-C3_SCLC	0.499	finn-b-C3_SCLC
rs1135612	G	A	-0.1312	0.13	0.3126	100000	Small cell lung cancer || id:finn-b-C3_SCLC	0.211	finn-b-C3_SCLC
rs34302036	G	A	-0.0075	0.1074	0.944	100000	Small cell lung cancer || id:finn-b-C3_SCLC	0.5767	finn-b-C3_SCLC
rs112764253	T	A	0.395	0.3111	0.2041	100000	Small cell lung cancer || id:finn-b-C3_SCLC	0.03061	finn-b-C3_SCLC
rs12668619	A	G	0.0041	0.1133	0.9712	100000	Small cell lung cancer || id:finn-b-C3_SCLC	0.3286	finn-b-C3_SCLC
rs4731451	G	A	-0.3262	0.1144	0.00436999	100000	Small cell lung cancer || id:finn-b-C3_SCLC	0.3162	finn-b-C3_SCLC
rs10458299	T	C	0.1026	0.2028	0.612901	100000	Small cell lung cancer || id:finn-b-C3_SCLC	0.07438	finn-b-C3_SCLC
rs13239072	G	A	-0.015	0.119	0.8994	100000	Small cell lung cancer || id:finn-b-C3_SCLC	0.2757	finn-b-C3_SCLC
rs768253	T	G	0.0617	0.1068	0.5633	100000	Small cell lung cancer || id:finn-b-C3_SCLC	0.4397	finn-b-C3_SCLC
rs12056802	C	G	0.0679	0.1595	0.6705	100000	Small cell lung cancer || id:finn-b-C3_SCLC	0.1269	finn-b-C3_SCLC
rs35703006	G	T	-0.0951	0.1234	0.4408	100000	Small cell lung cancer || id:finn-b-C3_SCLC	0.2444	finn-b-C3_SCLC
rs62504452	A	G	-0.2316	0.153	0.1301	100000	Small cell lung cancer || id:finn-b-C3_SCLC	0.139	finn-b-C3_SCLC
rs11761679	T	C	0.2487	0.1526	0.1031	100000	Small cell lung cancer || id:finn-b-C3_SCLC	0.1397	finn-b-C3_SCLC
rs12537781	T	C	0.0864	0.1237	0.485	100000	Small cell lung cancer || id:finn-b-C3_SCLC	0.2379	finn-b-C3_SCLC
rs4990837	G	A	-0.0952	0.1343	0.4785	100000	Small cell lung cancer || id:finn-b-C3_SCLC	0.8034	finn-b-C3_SCLC
rs11770843	C	T	-0.1251	0.1138	0.2717	100000	Small cell lung cancer || id:finn-b-C3_SCLC	0.3284	finn-b-C3_SCLC
rs2435610	A	C	0.2505	0.123	0.0416102	100000	Small cell lung cancer || id:finn-b-C3_SCLC	0.252	finn-b-C3_SCLC
rs2172426	T	C	-0.0808	0.1083	0.456	100000	Small cell lung cancer || id:finn-b-C3_SCLC	0.5961	finn-b-C3_SCLC
rs1264476	G	T	-0.014	0.136	0.9181	100000	Small cell lung cancer || id:finn-b-C3_SCLC	0.8134	finn-b-C3_SCLC
rs2853179	T	C	-0.2252	0.1272	0.0766196	100000	Small cell lung cancer || id:finn-b-C3_SCLC	0.7708	finn-b-C3_SCLC
rs16884680	G	T	0.2733	0.1753	0.1191	100000	Small cell lung cancer || id:finn-b-C3_SCLC	0.1044	finn-b-C3_SCLC
rs113593397	A	G	-0.0761	0.1808	0.673899	100000	Small cell lung cancer || id:finn-b-C3_SCLC	0.0959	finn-b-C3_SCLC
rs16894137	C	T	-0.0344	0.1576	0.8272	100000	Small cell lung cancer || id:finn-b-C3_SCLC	0.1302	finn-b-C3_SCLC
rs76181748	C	T	-0.1561	0.1268	0.2183	100000	Small cell lung cancer || id:finn-b-C3_SCLC	0.2302	finn-b-C3_SCLC
rs11250875	T	C	-0.22	0.1289	0.0879508	100000	Small cell lung cancer || id:finn-b-C3_SCLC	0.2138	finn-b-C3_SCLC
rs515984	C	T	0.0179	0.1679	0.9151	100000	Small cell lung cancer || id:finn-b-C3_SCLC	0.8859	finn-b-C3_SCLC
rs17148768	G	A	-0.0332	0.1425	0.8158	100000	Small cell lung cancer || id:finn-b-C3_SCLC	0.1677	finn-b-C3_SCLC
rs11599763	C	T	-0.0144	0.1094	0.8953	100000	Small cell lung cancer || id:finn-b-C3_SCLC	0.5923	finn-b-C3_SCLC
rs61841503	G	A	-0.0297	0.1586	0.8514	100000	Small cell lung cancer || id:finn-b-C3_SCLC	0.1293	finn-b-C3_SCLC
rs11146701	A	G	0.1818	0.1424	0.2019	100000	Small cell lung cancer || id:finn-b-C3_SCLC	0.3434	finn-b-C3_SCLC
rs60995569	T	G	0.0768	0.1687	0.6487	100000	Small cell lung cancer || id:finn-b-C3_SCLC	0.1098	finn-b-C3_SCLC
rs11251024	G	A	0.1674	0.1203	0.164	100000	Small cell lung cancer || id:finn-b-C3_SCLC	0.2644	finn-b-C3_SCLC
rs72776570	C	A	-0.0606	0.1803	0.736801	100000	Small cell lung cancer || id:finn-b-C3_SCLC	0.09754	finn-b-C3_SCLC
rs1999224	G	T	-0.1111	0.1769	0.5299	100000	Small cell lung cancer || id:finn-b-C3_SCLC	0.09749	finn-b-C3_SCLC
rs682403	A	G	0.0534	0.1061	0.6145	100000	Small cell lung cancer || id:finn-b-C3_SCLC	0.5274	finn-b-C3_SCLC
rs592299	T	C	0.0816	0.1067	0.4442	100000	Small cell lung cancer || id:finn-b-C3_SCLC	0.5448	finn-b-C3_SCLC
rs3025411	A	G	-0.2086	0.1734	0.2289	100000	Small cell lung cancer || id:finn-b-C3_SCLC	0.1066	finn-b-C3_SCLC
rs58681734	A	G	0.2278	0.1316	0.0833892	100000	Small cell lung cancer || id:finn-b-C3_SCLC	0.2124	finn-b-C3_SCLC
rs11252894	A	C	0.0046	0.1255	0.9704	100000	Small cell lung cancer || id:finn-b-C3_SCLC	0.241	finn-b-C3_SCLC
rs11257188	A	C	-0.1963	0.1595	0.2186	100000	Small cell lung cancer || id:finn-b-C3_SCLC	0.133	finn-b-C3_SCLC
rs7076829	T	A	0.046	0.1108	0.677801	100000	Small cell lung cancer || id:finn-b-C3_SCLC	0.375	finn-b-C3_SCLC
rs1254846	A	G	-0.3867	0.1565	0.0134602	100000	Small cell lung cancer || id:finn-b-C3_SCLC	0.8558	finn-b-C3_SCLC
rs9299345	T	C	-0.2696	0.1803	0.1348	100000	Small cell lung cancer || id:finn-b-C3_SCLC	0.09611	finn-b-C3_SCLC
rs7033353	G	T	-0.0971	0.106	0.3596	100000	Small cell lung cancer || id:finn-b-C3_SCLC	0.4772	finn-b-C3_SCLC
rs2913110	T	C	-0.0076	0.1116	0.9458	100000	Small cell lung cancer || id:finn-b-C3_SCLC	0.6502	finn-b-C3_SCLC
rs233486	G	A	-0.3024	0.152	0.0466498	100000	Small cell lung cancer || id:finn-b-C3_SCLC	0.8601	finn-b-C3_SCLC
rs1569853	T	C	0.1162	0.1629	0.4756	100000	Small cell lung cancer || id:finn-b-C3_SCLC	0.121	finn-b-C3_SCLC
rs9349825	A	G	0.077	0.1347	0.5675	100000	Small cell lung cancer || id:finn-b-C3_SCLC	0.1896	finn-b-C3_SCLC
rs34583783	G	T	0.3983	0.2231	0.0742592	100000	Small cell lung cancer || id:finn-b-C3_SCLC	0.0607	finn-b-C3_SCLC
rs1475330	C	T	-0.0395	0.1246	0.7511	100000	Small cell lung cancer || id:finn-b-C3_SCLC	0.7607	finn-b-C3_SCLC
rs10065321	T	C	-0.006	0.1077	0.9559	100000	Small cell lung cancer || id:finn-b-C3_SCLC	0.4145	finn-b-C3_SCLC
rs78753150	A	C	-0.3861	0.1779	0.0299999	100000	Small cell lung cancer || id:finn-b-C3_SCLC	0.09952	finn-b-C3_SCLC
rs13179700	C	T	0.113	0.1118	0.3121	100000	Small cell lung cancer || id:finn-b-C3_SCLC	0.6562	finn-b-C3_SCLC
rs113859143	G	C	0.0628	0.2326	0.7872	100000	Small cell lung cancer || id:finn-b-C3_SCLC	0.05653	finn-b-C3_SCLC
rs78191726	T	C	0.0446	0.2055	0.8281	100000	Small cell lung cancer || id:finn-b-C3_SCLC	0.0729	finn-b-C3_SCLC
rs17785622	A	G	0.2421	0.2815	0.3897	100000	Small cell lung cancer || id:finn-b-C3_SCLC	0.03799	finn-b-C3_SCLC
rs55707116	C	A	0.2292	0.2033	0.2597	100000	Small cell lung cancer || id:finn-b-C3_SCLC	0.07485	finn-b-C3_SCLC
rs112135816	T	G	0.3288	0.2211	0.137	100000	Small cell lung cancer || id:finn-b-C3_SCLC	0.06086	finn-b-C3_SCLC
rs11140959	A	G	0.1385	0.1552	0.3724	100000	Small cell lung cancer || id:finn-b-C3_SCLC	0.1349	finn-b-C3_SCLC
rs3900776	G	A	-0.3304	0.3227	0.3059	100000	Small cell lung cancer || id:finn-b-C3_SCLC	0.02828	finn-b-C3_SCLC
rs12336782	T	C	0.0288	0.2	0.8856	100000	Small cell lung cancer || id:finn-b-C3_SCLC	0.07775	finn-b-C3_SCLC
rs10965428	C	A	-0.1108	0.2301	0.630199	100000	Small cell lung cancer || id:finn-b-C3_SCLC	0.05638	finn-b-C3_SCLC
rs10967781	C	A	0.123	0.117	0.2928	100000	Small cell lung cancer || id:finn-b-C3_SCLC	0.2885	finn-b-C3_SCLC
rs60884758	C	T	0.004	0.139	0.9771	100000	Small cell lung cancer || id:finn-b-C3_SCLC	0.1783	finn-b-C3_SCLC
rs140912403	C	T	-0.1154	0.2279	0.6126	100000	Small cell lung cancer || id:finn-b-C3_SCLC	0.05805	finn-b-C3_SCLC
rs113147300	A	G	0.0647	0.1547	0.6758	100000	Small cell lung cancer || id:finn-b-C3_SCLC	0.137	finn-b-C3_SCLC
rs7019909	T	C	0.1279	0.1632	0.4333	100000	Small cell lung cancer || id:finn-b-C3_SCLC	0.1205	finn-b-C3_SCLC
rs2153460	A	T	-0.1113	0.1426	0.4352	100000	Small cell lung cancer || id:finn-b-C3_SCLC	0.164	finn-b-C3_SCLC
rs4596722	G	A	0.0201	0.1062	0.8496	100000	Small cell lung cancer || id:finn-b-C3_SCLC	0.5002	finn-b-C3_SCLC
rs7766680	G	C	-0.0376	0.1272	0.7676	100000	Small cell lung cancer || id:finn-b-C3_SCLC	0.2247	finn-b-C3_SCLC
rs11965579	G	C	-0.6307	0.3624	0.0818408	100000	Small cell lung cancer || id:finn-b-C3_SCLC	0.02212	finn-b-C3_SCLC
rs4073240	G	A	-0.012	0.1091	0.9123	100000	Small cell lung cancer || id:finn-b-C3_SCLC	0.3807	finn-b-C3_SCLC
rs57340348	T	C	-0.2028	0.1333	0.1281	100000	Small cell lung cancer || id:finn-b-C3_SCLC	0.2016	finn-b-C3_SCLC
rs4895919	C	T	0.1221	0.1062	0.2504	100000	Small cell lung cancer || id:finn-b-C3_SCLC	0.5191	finn-b-C3_SCLC
rs2842896	C	T	0.1786	0.1083	0.0989897	100000	Small cell lung cancer || id:finn-b-C3_SCLC	0.5867	finn-b-C3_SCLC
rs71564433	T	A	0.2416	0.1336	0.0705602	100000	Small cell lung cancer || id:finn-b-C3_SCLC	0.2013	finn-b-C3_SCLC
rs1007475	G	T	0.0798	0.1187	0.5013	100000	Small cell lung cancer || id:finn-b-C3_SCLC	0.2769	finn-b-C3_SCLC
rs9490822	C	T	-0.0108	0.1066	0.9196	100000	Small cell lung cancer || id:finn-b-C3_SCLC	0.4505	finn-b-C3_SCLC
rs6910935	G	A	0.0794	0.2235	0.722301	100000	Small cell lung cancer || id:finn-b-C3_SCLC	0.9398	finn-b-C3_SCLC
rs2171249	C	T	0.1567	0.2059	0.4467	100000	Small cell lung cancer || id:finn-b-C3_SCLC	0.07414	finn-b-C3_SCLC
rs9500080	C	T	-0.116	0.1405	0.4092	100000	Small cell lung cancer || id:finn-b-C3_SCLC	0.171	finn-b-C3_SCLC
rs2428166	G	A	0.5114	0.4564	0.2624	100000	Small cell lung cancer || id:finn-b-C3_SCLC	0.01426	finn-b-C3_SCLC
rs13192624	T	C	0.2185	0.1238	0.0775693	100000	Small cell lung cancer || id:finn-b-C3_SCLC	0.2435	finn-b-C3_SCLC
rs4532474	G	A	-0.2263	0.1433	0.1142	100000	Small cell lung cancer || id:finn-b-C3_SCLC	0.1633	finn-b-C3_SCLC
rs10872669	G	A	0.0616	0.1867	0.7417	100000	Small cell lung cancer || id:finn-b-C3_SCLC	0.9084	finn-b-C3_SCLC
rs10093275	T	C	-0.0176	0.1128	0.8761	100000	Small cell lung cancer || id:finn-b-C3_SCLC	0.6688	finn-b-C3_SCLC
rs2599390	G	A	0.192	0.1601	0.2306	100000	Small cell lung cancer || id:finn-b-C3_SCLC	0.1245	finn-b-C3_SCLC
rs10231386	G	C	0.0094	0.1984	0.9621	100000	Small cell lung cancer || id:finn-b-C3_SCLC	0.07884	finn-b-C3_SCLC
rs35156985	T	C	-0.208	0.2655	0.4334	100000	Small cell lung cancer || id:finn-b-C3_SCLC	0.04201	finn-b-C3_SCLC
rs17809157	A	T	0.0099	0.1692	0.9533	100000	Small cell lung cancer || id:finn-b-C3_SCLC	0.1143	finn-b-C3_SCLC
rs10808115	C	A	-0.0353	0.1061	0.738999	100000	Small cell lung cancer || id:finn-b-C3_SCLC	0.5116	finn-b-C3_SCLC
rs10857328	T	A	-0.0292	0.1176	0.804	100000	Small cell lung cancer || id:finn-b-C3_SCLC	0.2836	finn-b-C3_SCLC
rs2547978	G	A	0.0102	0.1098	0.9262	100000	Small cell lung cancer || id:finn-b-C3_SCLC	0.6262	finn-b-C3_SCLC
rs72731813	C	T	-0.0857	0.2481	0.7298	100000	Small cell lung cancer || id:finn-b-C3_SCLC	0.04868	finn-b-C3_SCLC
rs61090148	A	G	0.1513	0.1074	0.1592	100000	Small cell lung cancer || id:finn-b-C3_SCLC	0.4316	finn-b-C3_SCLC
rs2726805	A	G	-0.1994	0.1076	0.0637705	100000	Small cell lung cancer || id:finn-b-C3_SCLC	0.4706	finn-b-C3_SCLC
rs56157888	A	C	0.025	0.1279	0.8449	100000	Small cell lung cancer || id:finn-b-C3_SCLC	0.222	finn-b-C3_SCLC
rs2546432	C	T	0.0678	0.1071	0.5268	100000	Small cell lung cancer || id:finn-b-C3_SCLC	0.5436	finn-b-C3_SCLC
rs7449320	C	A	0.1014	0.1252	0.418	100000	Small cell lung cancer || id:finn-b-C3_SCLC	0.2328	finn-b-C3_SCLC
rs4270579	A	G	-0.1829	0.1138	0.1081	100000	Small cell lung cancer || id:finn-b-C3_SCLC	0.674	finn-b-C3_SCLC
rs55672356	T	A	-0.1663	0.3048	0.585301	100000	Small cell lung cancer || id:finn-b-C3_SCLC	0.03167	finn-b-C3_SCLC
rs7441445	T	C	-0.1813	0.1068	0.0895798	100000	Small cell lung cancer || id:finn-b-C3_SCLC	0.4871	finn-b-C3_SCLC
rs72680320	T	C	0.0067	0.1123	0.9523	100000	Small cell lung cancer || id:finn-b-C3_SCLC	0.336	finn-b-C3_SCLC
rs11079158	T	C	0.0832	0.1289	0.518601	100000	Small cell lung cancer || id:finn-b-C3_SCLC	0.2165	finn-b-C3_SCLC
rs8076666	G	A	0.0649	0.1626	0.6899	100000	Small cell lung cancer || id:finn-b-C3_SCLC	0.8803	finn-b-C3_SCLC
rs12458218	T	C	0.2461	0.1375	0.0735208	100000	Small cell lung cancer || id:finn-b-C3_SCLC	0.1801	finn-b-C3_SCLC
rs4506934	C	T	0.2305	0.1651	0.1626	100000	Small cell lung cancer || id:finn-b-C3_SCLC	0.1182	finn-b-C3_SCLC
rs11656361	A	C	-0.2043	0.1387	0.1406	100000	Small cell lung cancer || id:finn-b-C3_SCLC	0.182	finn-b-C3_SCLC
rs2846589	T	G	-0.3582	0.1091	0.001024	100000	Small cell lung cancer || id:finn-b-C3_SCLC	0.5757	finn-b-C3_SCLC
rs79640386	T	A	0.0374	0.158	0.8131	100000	Small cell lung cancer || id:finn-b-C3_SCLC	0.1318	finn-b-C3_SCLC
rs16960159	C	G	0.1474	0.1804	0.414	100000	Small cell lung cancer || id:finn-b-C3_SCLC	0.09551	finn-b-C3_SCLC
rs145020347	A	G	-0.1503	0.1499	0.316	100000	Small cell lung cancer || id:finn-b-C3_SCLC	0.1481	finn-b-C3_SCLC
rs7120052	A	C	0.0471	0.135	0.7274	100000	Small cell lung cancer || id:finn-b-C3_SCLC	0.1887	finn-b-C3_SCLC
rs11018665	A	T	0.0087	0.1238	0.9441	100000	Small cell lung cancer || id:finn-b-C3_SCLC	0.2411	finn-b-C3_SCLC
rs6563550	T	C	0.2316	0.197	0.2396	100000	Small cell lung cancer || id:finn-b-C3_SCLC	0.07824	finn-b-C3_SCLC
rs79535861	A	C	-0.059	0.1836	0.747901	100000	Small cell lung cancer || id:finn-b-C3_SCLC	0.09146	finn-b-C3_SCLC
rs9590927	A	G	0.0223	0.1067	0.8342	100000	Small cell lung cancer || id:finn-b-C3_SCLC	0.546	finn-b-C3_SCLC
rs1590596	C	G	0.0447	0.1474	0.7619	100000	Small cell lung cancer || id:finn-b-C3_SCLC	0.1597	finn-b-C3_SCLC
rs6489992	A	G	-0.0325	0.1097	0.7669	100000	Small cell lung cancer || id:finn-b-C3_SCLC	0.3717	finn-b-C3_SCLC
rs2031282	A	G	0.1013	0.1399	0.4689	100000	Small cell lung cancer || id:finn-b-C3_SCLC	0.184	finn-b-C3_SCLC
rs9574096	A	T	-0.0446	0.1096	0.684301	100000	Small cell lung cancer || id:finn-b-C3_SCLC	0.3707	finn-b-C3_SCLC
rs2057922	C	G	0.0441	0.1449	0.760699	100000	Small cell lung cancer || id:finn-b-C3_SCLC	0.839	finn-b-C3_SCLC
rs7220558	A	T	-0.0708	0.1081	0.5126	100000	Small cell lung cancer || id:finn-b-C3_SCLC	0.4042	finn-b-C3_SCLC
rs4792380	A	T	-0.0756	0.3129	0.8091	100000	Small cell lung cancer || id:finn-b-C3_SCLC	0.03039	finn-b-C3_SCLC
rs2012708	G	A	-0.2848	0.1119	0.01096	100000	Small cell lung cancer || id:finn-b-C3_SCLC	0.6562	finn-b-C3_SCLC
rs9938097	C	T	0.0133	0.1093	0.9035	100000	Small cell lung cancer || id:finn-b-C3_SCLC	0.611	finn-b-C3_SCLC
rs72829893	G	T	0.109	0.1751	0.5337	100000	Small cell lung cancer || id:finn-b-C3_SCLC	0.1028	finn-b-C3_SCLC
rs13307134	T	C	-0.0943	0.1425	0.5079	100000	Small cell lung cancer || id:finn-b-C3_SCLC	0.8333	finn-b-C3_SCLC
rs10233278	T	C	-0.0905	0.1073	0.3991	100000	Small cell lung cancer || id:finn-b-C3_SCLC	0.5554	finn-b-C3_SCLC
rs2166943	C	A	0.162	0.1073	0.1311	100000	Small cell lung cancer || id:finn-b-C3_SCLC	0.5807	finn-b-C3_SCLC
rs117347059	G	C	-0.1465	0.1364	0.2827	100000	Small cell lung cancer || id:finn-b-C3_SCLC	0.1877	finn-b-C3_SCLC
rs11779863	G	A	-0.1007	0.1456	0.4894	100000	Small cell lung cancer || id:finn-b-C3_SCLC	0.1596	finn-b-C3_SCLC
rs2317372	T	C	-0.0582	0.1091	0.5937	100000	Small cell lung cancer || id:finn-b-C3_SCLC	0.6132	finn-b-C3_SCLC
rs72647048	T	C	0.058	0.1685	0.7305	100000	Small cell lung cancer || id:finn-b-C3_SCLC	0.1122	finn-b-C3_SCLC
rs386526	G	C	-0.1206	0.1045	0.2483	100000	Small cell lung cancer || id:finn-b-C3_SCLC	0.5025	finn-b-C3_SCLC
rs11192447	A	G	-0.0592	0.2455	0.8095	100000	Small cell lung cancer || id:finn-b-C3_SCLC	0.05044	finn-b-C3_SCLC
rs62570196	C	T	-0.2713	0.2658	0.3074	100000	Small cell lung cancer || id:finn-b-C3_SCLC	0.04195	finn-b-C3_SCLC
rs13291169	C	G	-0.1945	0.1523	0.2017	100000	Small cell lung cancer || id:finn-b-C3_SCLC	0.1423	finn-b-C3_SCLC
rs61249479	A	C	0.1123	0.1461	0.4422	100000	Small cell lung cancer || id:finn-b-C3_SCLC	0.1551	finn-b-C3_SCLC
rs4493272	T	C	-0.1038	0.1061	0.3277	100000	Small cell lung cancer || id:finn-b-C3_SCLC	0.4772	finn-b-C3_SCLC
rs1897399	G	A	-0.0068	0.1196	0.9548	100000	Small cell lung cancer || id:finn-b-C3_SCLC	0.7288	finn-b-C3_SCLC
rs9958960	G	A	-0.3014	0.1464	0.0394503	100000	Small cell lung cancer || id:finn-b-C3_SCLC	0.1536	finn-b-C3_SCLC
rs34757988	G	C	0.1075	0.109	0.324	100000	Small cell lung cancer || id:finn-b-C3_SCLC	0.3901	finn-b-C3_SCLC
rs685403	G	C	-0.0929	0.1556	0.550399	100000	Small cell lung cancer || id:finn-b-C3_SCLC	0.1321	finn-b-C3_SCLC
rs62113381	T	C	-0.3479	0.158	0.0276802	100000	Small cell lung cancer || id:finn-b-C3_SCLC	0.1309	finn-b-C3_SCLC
rs79795896	A	G	-0.3038	0.2527	0.2294	100000	Small cell lung cancer || id:finn-b-C3_SCLC	0.04669	finn-b-C3_SCLC
rs11671100	A	C	-0.0443	0.1335	0.739799	100000	Small cell lung cancer || id:finn-b-C3_SCLC	0.2053	finn-b-C3_SCLC
rs9571849	T	C	-0.4033	0.1974	0.0410204	100000	Small cell lung cancer || id:finn-b-C3_SCLC	0.07902	finn-b-C3_SCLC
rs73512608	G	A	-0.2262	0.2356	0.3371	100000	Small cell lung cancer || id:finn-b-C3_SCLC	0.05304	finn-b-C3_SCLC
rs55773148	G	A	-0.2262	0.2356	0.3371	100000	Small cell lung cancer || id:finn-b-C3_SCLC	0.05304	finn-b-C3_SCLC
rs7982713	G	A	0.1087	0.1188	0.3601	100000	Small cell lung cancer || id:finn-b-C3_SCLC	0.2833	finn-b-C3_SCLC
rs11627628	T	C	-0.165	0.2033	0.4169	100000	Small cell lung cancer || id:finn-b-C3_SCLC	0.07646	finn-b-C3_SCLC
rs2023437	T	C	-0.2174	0.162	0.1797	100000	Small cell lung cancer || id:finn-b-C3_SCLC	0.1241	finn-b-C3_SCLC
rs36095275	C	T	0.0725	0.108	0.502	100000	Small cell lung cancer || id:finn-b-C3_SCLC	0.4175	finn-b-C3_SCLC
rs116500994	G	T	0.0375	0.2478	0.8797	100000	Small cell lung cancer || id:finn-b-C3_SCLC	0.04746	finn-b-C3_SCLC
rs1384962	G	A	-0.0069	0.1143	0.9518	100000	Small cell lung cancer || id:finn-b-C3_SCLC	0.6778	finn-b-C3_SCLC
rs17096874	C	T	0.0691	0.1301	0.5955	100000	Small cell lung cancer || id:finn-b-C3_SCLC	0.2115	finn-b-C3_SCLC
rs362417	G	C	-0.0569	0.1302	0.6622	100000	Small cell lung cancer || id:finn-b-C3_SCLC	0.2113	finn-b-C3_SCLC
rs72723662	C	T	-0.1616	0.1563	0.3014	100000	Small cell lung cancer || id:finn-b-C3_SCLC	0.1423	finn-b-C3_SCLC
rs2154047	A	C	-0.2424	0.1861	0.1927	100000	Small cell lung cancer || id:finn-b-C3_SCLC	0.9117	finn-b-C3_SCLC
rs11160353	A	T	0.0634	0.1078	0.5565	100000	Small cell lung cancer || id:finn-b-C3_SCLC	0.5909	finn-b-C3_SCLC
rs1271565	C	T	-0.0923	0.1211	0.4459	100000	Small cell lung cancer || id:finn-b-C3_SCLC	0.2613	finn-b-C3_SCLC
rs158115	G	C	-0.1233	0.159	0.4383	100000	Small cell lung cancer || id:finn-b-C3_SCLC	0.1288	finn-b-C3_SCLC
rs4575475	A	G	-0.0452	0.1272	0.722199	100000	Small cell lung cancer || id:finn-b-C3_SCLC	0.77	finn-b-C3_SCLC
rs8028026	G	A	0.1459	0.1841	0.4279	100000	Small cell lung cancer || id:finn-b-C3_SCLC	0.9075	finn-b-C3_SCLC
rs72759041	G	T	-0.1086	0.1316	0.4093	100000	Small cell lung cancer || id:finn-b-C3_SCLC	0.2088	finn-b-C3_SCLC
rs28537087	G	A	-0.0179	0.1233	0.8844	100000	Small cell lung cancer || id:finn-b-C3_SCLC	0.2489	finn-b-C3_SCLC
rs34297067	A	G	-0.0825	0.1498	0.582	100000	Small cell lung cancer || id:finn-b-C3_SCLC	0.1473	finn-b-C3_SCLC
rs10131724	C	A	-0.0895	0.1781	0.6155	100000	Small cell lung cancer || id:finn-b-C3_SCLC	0.9003	finn-b-C3_SCLC
rs2114713	G	T	-0.0489	0.1066	0.6462	100000	Small cell lung cancer || id:finn-b-C3_SCLC	0.4492	finn-b-C3_SCLC
rs4076415	G	T	0.1573	0.1108	0.1559	100000	Small cell lung cancer || id:finn-b-C3_SCLC	0.6307	finn-b-C3_SCLC
rs6496870	C	T	-0.0838	0.1106	0.4486	100000	Small cell lung cancer || id:finn-b-C3_SCLC	0.6416	finn-b-C3_SCLC
rs7170984	T	C	-0.0198	0.1189	0.8678	100000	Small cell lung cancer || id:finn-b-C3_SCLC	0.2824	finn-b-C3_SCLC
rs2715439	T	C	0.0129	0.1062	0.9031	100000	Small cell lung cancer || id:finn-b-C3_SCLC	0.5285	finn-b-C3_SCLC
rs12446429	T	C	-0.1513	0.1382	0.2733	100000	Small cell lung cancer || id:finn-b-C3_SCLC	0.1952	finn-b-C3_SCLC
rs9932954	A	G	-0.1328	0.1127	0.2386	100000	Small cell lung cancer || id:finn-b-C3_SCLC	0.3345	finn-b-C3_SCLC
rs77564310	A	C	0.1423	0.1308	0.2767	100000	Small cell lung cancer || id:finn-b-C3_SCLC	0.2072	finn-b-C3_SCLC
rs61060922	T	G	0.1982	0.2974	0.5052	100000	Small cell lung cancer || id:finn-b-C3_SCLC	0.03338	finn-b-C3_SCLC
rs35555519	C	G	-0.0304	0.1773	0.864	100000	Small cell lung cancer || id:finn-b-C3_SCLC	0.09818	finn-b-C3_SCLC
rs147968	C	T	0.1038	0.1063	0.3289	100000	Small cell lung cancer || id:finn-b-C3_SCLC	0.4612	finn-b-C3_SCLC
rs542415	T	C	0.0588	0.1086	0.5883	100000	Small cell lung cancer || id:finn-b-C3_SCLC	0.3905	finn-b-C3_SCLC
rs75242906	C	T	-0.2677	0.1921	0.1634	100000	Small cell lung cancer || id:finn-b-C3_SCLC	0.08375	finn-b-C3_SCLC
rs16940167	C	T	0.1079	0.1349	0.4239	100000	Small cell lung cancer || id:finn-b-C3_SCLC	0.1908	finn-b-C3_SCLC
rs1871858	C	G	-0.0441	0.1692	0.7945	100000	Small cell lung cancer || id:finn-b-C3_SCLC	0.1117	finn-b-C3_SCLC
rs11630875	T	C	0.0245	0.1598	0.878	100000	Small cell lung cancer || id:finn-b-C3_SCLC	0.127	finn-b-C3_SCLC
rs12911842	A	T	0.2078	0.1884	0.27	100000	Small cell lung cancer || id:finn-b-C3_SCLC	0.08446	finn-b-C3_SCLC
rs10048062	C	T	0.2444	0.189	0.1961	100000	Small cell lung cancer || id:finn-b-C3_SCLC	0.0882	finn-b-C3_SCLC
rs75499067	C	T	-0.0871	0.2021	0.666699	100000	Small cell lung cancer || id:finn-b-C3_SCLC	0.07511	finn-b-C3_SCLC
rs11642826	G	C	0.0015	0.1849	0.9935	100000	Small cell lung cancer || id:finn-b-C3_SCLC	0.09219	finn-b-C3_SCLC
rs369444	C	G	0.0295	0.2029	0.8843	100000	Small cell lung cancer || id:finn-b-C3_SCLC	0.0727	finn-b-C3_SCLC
rs929878	T	C	0.0008	0.1295	0.995	100000	Small cell lung cancer || id:finn-b-C3_SCLC	0.7868	finn-b-C3_SCLC
rs77356209	T	C	-0.2981	0.2535	0.2397	100000	Small cell lung cancer || id:finn-b-C3_SCLC	0.04596	finn-b-C3_SCLC
rs4799823	C	T	-0.0195	0.1387	0.888	100000	Small cell lung cancer || id:finn-b-C3_SCLC	0.1864	finn-b-C3_SCLC
rs7184125	T	C	-0.1166	0.1193	0.3287	100000	Small cell lung cancer || id:finn-b-C3_SCLC	0.292	finn-b-C3_SCLC
rs112176119	C	T	0.0854	0.1855	0.6454	100000	Small cell lung cancer || id:finn-b-C3_SCLC	0.09246	finn-b-C3_SCLC
rs72783037	C	A	0.0127	0.1307	0.9226	100000	Small cell lung cancer || id:finn-b-C3_SCLC	0.2064	finn-b-C3_SCLC
rs12930556	C	T	0.0956	0.1069	0.3711	100000	Small cell lung cancer || id:finn-b-C3_SCLC	0.4571	finn-b-C3_SCLC
rs35673018	G	A	0.1497	0.1851	0.4188	100000	Small cell lung cancer || id:finn-b-C3_SCLC	0.09015	finn-b-C3_SCLC
rs11655079	T	C	0.0523	0.1361	0.7005	100000	Small cell lung cancer || id:finn-b-C3_SCLC	0.1862	finn-b-C3_SCLC
rs789069	A	C	-0.0048	0.1525	0.975	100000	Small cell lung cancer || id:finn-b-C3_SCLC	0.1411	finn-b-C3_SCLC
rs12964517	G	A	-0.1005	0.1179	0.394	100000	Small cell lung cancer || id:finn-b-C3_SCLC	0.2825	finn-b-C3_SCLC
rs75238760	T	A	0.0365	0.1579	0.8172	100000	Small cell lung cancer || id:finn-b-C3_SCLC	0.1321	finn-b-C3_SCLC
rs4396289	C	T	0.0458	0.1586	0.772899	100000	Small cell lung cancer || id:finn-b-C3_SCLC	0.1286	finn-b-C3_SCLC
rs10831953	G	A	0.0765	0.1153	0.5071	100000	Small cell lung cancer || id:finn-b-C3_SCLC	0.2999	finn-b-C3_SCLC
rs7123615	C	G	-0.1232	0.133	0.3543	100000	Small cell lung cancer || id:finn-b-C3_SCLC	0.1957	finn-b-C3_SCLC
rs2901723	A	C	-0.0882	0.107	0.4099	100000	Small cell lung cancer || id:finn-b-C3_SCLC	0.4681	finn-b-C3_SCLC
rs10890671	C	T	-0.08	0.107	0.4548	100000	Small cell lung cancer || id:finn-b-C3_SCLC	0.437	finn-b-C3_SCLC
rs1334944	T	C	-0.1333	0.1185	0.2607	100000	Small cell lung cancer || id:finn-b-C3_SCLC	0.2782	finn-b-C3_SCLC
rs55921101	A	T	0.0537	0.1254	0.668199	100000	Small cell lung cancer || id:finn-b-C3_SCLC	0.236	finn-b-C3_SCLC
rs61875484	C	G	0.0029	0.1816	0.9873	100000	Small cell lung cancer || id:finn-b-C3_SCLC	0.09517	finn-b-C3_SCLC
rs11006576	A	G	0.1045	0.1072	0.3296	100000	Small cell lung cancer || id:finn-b-C3_SCLC	0.5405	finn-b-C3_SCLC
rs11022995	A	G	-0.2091	0.1067	0.0499701	100000	Small cell lung cancer || id:finn-b-C3_SCLC	0.5152	finn-b-C3_SCLC
rs10793103	T	C	0.0134	0.1068	0.9005	100000	Small cell lung cancer || id:finn-b-C3_SCLC	0.5502	finn-b-C3_SCLC
rs34449434	A	C	0.0028	0.1122	0.9802	100000	Small cell lung cancer || id:finn-b-C3_SCLC	0.3923	finn-b-C3_SCLC
rs4244069	A	G	-0.0108	0.1609	0.9462	100000	Small cell lung cancer || id:finn-b-C3_SCLC	0.873	finn-b-C3_SCLC
rs2160994	C	T	-0.1058	0.1126	0.3473	100000	Small cell lung cancer || id:finn-b-C3_SCLC	0.665	finn-b-C3_SCLC
rs1391597	C	T	0.0081	0.1088	0.9407	100000	Small cell lung cancer || id:finn-b-C3_SCLC	0.3942	finn-b-C3_SCLC
rs11110281	T	C	0.3924	0.2456	0.1101	100000	Small cell lung cancer || id:finn-b-C3_SCLC	0.04808	finn-b-C3_SCLC
rs17121075	G	A	0.0793	0.1292	0.539699	100000	Small cell lung cancer || id:finn-b-C3_SCLC	0.2144	finn-b-C3_SCLC
rs4537857	T	C	0.0227	0.1125	0.8401	100000	Small cell lung cancer || id:finn-b-C3_SCLC	0.333	finn-b-C3_SCLC
rs16950051	A	G	0.207	0.2157	0.3372	100000	Small cell lung cancer || id:finn-b-C3_SCLC	0.06551	finn-b-C3_SCLC
rs1403396	A	T	0.0205	0.1299	0.8748	100000	Small cell lung cancer || id:finn-b-C3_SCLC	0.2175	finn-b-C3_SCLC
rs111862613	T	C	0.2987	0.1443	0.0384202	100000	Small cell lung cancer || id:finn-b-C3_SCLC	0.1778	finn-b-C3_SCLC
rs12906958	C	T	0.2328	0.117	0.0466402	100000	Small cell lung cancer || id:finn-b-C3_SCLC	0.2921	finn-b-C3_SCLC
rs1929743	T	C	0.0215	0.112	0.8479	100000	Small cell lung cancer || id:finn-b-C3_SCLC	0.3364	finn-b-C3_SCLC
rs2717140	C	T	0.1255	0.1787	0.4826	100000	Small cell lung cancer || id:finn-b-C3_SCLC	0.09851	finn-b-C3_SCLC
rs7269302	A	T	-0.2739	0.2233	0.22	100000	Small cell lung cancer || id:finn-b-C3_SCLC	0.06024	finn-b-C3_SCLC
rs6121460	G	A	0.2842	0.1954	0.1458	100000	Small cell lung cancer || id:finn-b-C3_SCLC	0.08235	finn-b-C3_SCLC
rs243585	C	G	-0.087	0.1202	0.4692	100000	Small cell lung cancer || id:finn-b-C3_SCLC	0.284	finn-b-C3_SCLC
rs6586324	T	C	-0.0357	0.1072	0.7391	100000	Small cell lung cancer || id:finn-b-C3_SCLC	0.4257	finn-b-C3_SCLC
rs189356	G	A	-0.0621	0.1076	0.5638	100000	Small cell lung cancer || id:finn-b-C3_SCLC	0.5707	finn-b-C3_SCLC
rs67561917	A	G	0.112	0.138	0.4169	100000	Small cell lung cancer || id:finn-b-C3_SCLC	0.1825	finn-b-C3_SCLC
rs6058181	C	T	-0.0986	0.1442	0.494	100000	Small cell lung cancer || id:finn-b-C3_SCLC	0.1619	finn-b-C3_SCLC
rs79968837	A	G	0.3341	0.2421	0.1677	100000	Small cell lung cancer || id:finn-b-C3_SCLC	0.05051	finn-b-C3_SCLC
rs2426816	T	A	0.1577	0.1061	0.1373	100000	Small cell lung cancer || id:finn-b-C3_SCLC	0.5124	finn-b-C3_SCLC
rs75158211	T	C	0.0507	0.1507	0.7366	100000	Small cell lung cancer || id:finn-b-C3_SCLC	0.1477	finn-b-C3_SCLC
rs6105066	T	C	0.0118	0.12	0.9218	100000	Small cell lung cancer || id:finn-b-C3_SCLC	0.2765	finn-b-C3_SCLC
rs6116753	G	A	-0.053	0.1383	0.701601	100000	Small cell lung cancer || id:finn-b-C3_SCLC	0.1778	finn-b-C3_SCLC
rs2825714	A	G	0.1669	0.1427	0.2422	100000	Small cell lung cancer || id:finn-b-C3_SCLC	0.1684	finn-b-C3_SCLC
rs117271932	A	G	-0.0084	0.2302	0.9708	100000	Small cell lung cancer || id:finn-b-C3_SCLC	0.0565	finn-b-C3_SCLC
rs6000536	C	T	0.0047	0.1424	0.9734	100000	Small cell lung cancer || id:finn-b-C3_SCLC	0.1688	finn-b-C3_SCLC
rs5770862	T	C	0.095	0.1814	0.600701	100000	Small cell lung cancer || id:finn-b-C3_SCLC	0.09283	finn-b-C3_SCLC
rs2831909	C	T	0.0213	0.1628	0.8959	100000	Small cell lung cancer || id:finn-b-C3_SCLC	0.8777	finn-b-C3_SCLC
rs1882775	A	G	-0.1196	0.1379	0.3858	100000	Small cell lung cancer || id:finn-b-C3_SCLC	0.1828	finn-b-C3_SCLC
rs10439674	A	G	0.0935	0.1316	0.4775	100000	Small cell lung cancer || id:finn-b-C3_SCLC	0.2028	finn-b-C3_SCLC
rs139749	C	T	0.1247	0.1128	0.2689	100000	Small cell lung cancer || id:finn-b-C3_SCLC	0.3419	finn-b-C3_SCLC
rs738193	T	C	0.135	0.1108	0.2232	100000	Small cell lung cancer || id:finn-b-C3_SCLC	0.3538	finn-b-C3_SCLC
rs4822728	T	C	0.1023	0.1064	0.3364	100000	Small cell lung cancer || id:finn-b-C3_SCLC	0.4833	finn-b-C3_SCLC
rs2872237	A	C	0.0371	0.1082	0.7317	100000	Small cell lung cancer || id:finn-b-C3_SCLC	0.6006	finn-b-C3_SCLC
rs12925026	T	C	0.2522	0.23	0.2728	100000	Small cell lung cancer || id:finn-b-C3_SCLC	0.05676	finn-b-C3_SCLC
rs55799124	A	G	0.009	0.1208	0.9403	100000	Small cell lung cancer || id:finn-b-C3_SCLC	0.2769	finn-b-C3_SCLC
rs112767262	T	C	-0.058	0.1285	0.651799	100000	Small cell lung cancer || id:finn-b-C3_SCLC	0.2231	finn-b-C3_SCLC
rs11645029	G	C	0.1459	0.1063	0.17	100000	Small cell lung cancer || id:finn-b-C3_SCLC	0.5042	finn-b-C3_SCLC
rs117467633	T	C	-0.2405	0.2738	0.3797	100000	Small cell lung cancer || id:finn-b-C3_SCLC	0.04014	finn-b-C3_SCLC
rs34282744	G	C	0.1335	0.1954	0.4947	100000	Small cell lung cancer || id:finn-b-C3_SCLC	0.08167	finn-b-C3_SCLC
rs4797774	A	G	0.2537	0.27	0.3475	100000	Small cell lung cancer || id:finn-b-C3_SCLC	0.9562	finn-b-C3_SCLC
rs7232121	G	C	0.0983	0.1073	0.3596	100000	Small cell lung cancer || id:finn-b-C3_SCLC	0.4858	finn-b-C3_SCLC
rs34739816	G	T	0.7887	0.2355	0.000810606	100000	Small cell lung cancer || id:finn-b-C3_SCLC	0.05819	finn-b-C3_SCLC
rs9915817	C	T	-0.1384	0.1177	0.2398	100000	Small cell lung cancer || id:finn-b-C3_SCLC	0.707	finn-b-C3_SCLC
rs742016	A	G	0.0985	0.1124	0.3808	100000	Small cell lung cancer || id:finn-b-C3_SCLC	0.3344	finn-b-C3_SCLC
rs9981767	A	C	0.0034	0.1219	0.9774	100000	Small cell lung cancer || id:finn-b-C3_SCLC	0.2583	finn-b-C3_SCLC
rs2838334	G	A	0.001	0.1115	0.993	100000	Small cell lung cancer || id:finn-b-C3_SCLC	0.344	finn-b-C3_SCLC
rs178271	C	T	0.2074	0.4151	0.6173	100000	Small cell lung cancer || id:finn-b-C3_SCLC	0.9831	finn-b-C3_SCLC
rs4822789	G	C	0.0603	0.1092	0.5806	100000	Small cell lung cancer || id:finn-b-C3_SCLC	0.3875	finn-b-C3_SCLC
rs17343978	A	C	-0.1667	0.131	0.2033	100000	Small cell lung cancer || id:finn-b-C3_SCLC	0.2044	finn-b-C3_SCLC
rs67476743	T	G	0.0019	0.1204	0.9872	100000	Small cell lung cancer || id:finn-b-C3_SCLC	0.2727	finn-b-C3_SCLC
rs921925	A	C	0.0721	0.1293	0.5772	100000	Small cell lung cancer || id:finn-b-C3_SCLC	0.2127	finn-b-C3_SCLC
rs12980122	C	G	-0.3591	0.2069	0.0826095	100000	Small cell lung cancer || id:finn-b-C3_SCLC	0.07533	finn-b-C3_SCLC
rs67479537	T	C	0.3096	0.2507	0.2169	100000	Small cell lung cancer || id:finn-b-C3_SCLC	0.04773	finn-b-C3_SCLC
rs1908593	T	C	-0.1551	0.1085	0.1529	100000	Small cell lung cancer || id:finn-b-C3_SCLC	0.5593	finn-b-C3_SCLC
rs9899990	A	G	0.06	0.192	0.7548	100000	Small cell lung cancer || id:finn-b-C3_SCLC	0.08447	finn-b-C3_SCLC
rs758191	T	G	-0.0003	0.179	0.9987	100000	Small cell lung cancer || id:finn-b-C3_SCLC	0.1018	finn-b-C3_SCLC
rs7193937	C	G	-0.0245	0.1119	0.8265	100000	Small cell lung cancer || id:finn-b-C3_SCLC	0.617	finn-b-C3_SCLC
rs2930225	T	G	0.102	0.1264	0.4194	100000	Small cell lung cancer || id:finn-b-C3_SCLC	0.7671	finn-b-C3_SCLC
rs2321387	G	A	-0.0449	0.1074	0.675499	100000	Small cell lung cancer || id:finn-b-C3_SCLC	0.4305	finn-b-C3_SCLC
rs78609301	A	G	0.2547	0.1155	0.02746	100000	Small cell lung cancer || id:finn-b-C3_SCLC	0.3008	finn-b-C3_SCLC
rs76847269	A	G	0.3168	0.3358	0.3454	100000	Small cell lung cancer || id:finn-b-C3_SCLC	0.02589	finn-b-C3_SCLC
rs7725895	A	G	0.2554	0.1629	0.1169	100000	Small cell lung cancer || id:finn-b-C3_SCLC	0.1202	finn-b-C3_SCLC
rs1492620	T	C	-0.1107	0.1597	0.4882	100000	Small cell lung cancer || id:finn-b-C3_SCLC	0.1313	finn-b-C3_SCLC
rs77658038	A	C	-0.1344	0.1316	0.3073	100000	Small cell lung cancer || id:finn-b-C3_SCLC	0.2044	finn-b-C3_SCLC
rs9350083	T	G	0.1225	0.111	0.2694	100000	Small cell lung cancer || id:finn-b-C3_SCLC	0.3546	finn-b-C3_SCLC
rs607782	C	T	-0.0606	0.1105	0.5833	100000	Small cell lung cancer || id:finn-b-C3_SCLC	0.6076	finn-b-C3_SCLC
rs12208226	C	A	-0.0005	0.1749	0.9978	100000	Small cell lung cancer || id:finn-b-C3_SCLC	0.1064	finn-b-C3_SCLC
rs28757219	T	A	0.2378	0.1652	0.15	100000	Small cell lung cancer || id:finn-b-C3_SCLC	0.1207	finn-b-C3_SCLC
rs6901560	C	G	0.0274	0.1366	0.8413	100000	Small cell lung cancer || id:finn-b-C3_SCLC	0.1882	finn-b-C3_SCLC
rs6881988	C	G	-0.0866	0.1077	0.4215	100000	Small cell lung cancer || id:finn-b-C3_SCLC	0.5091	finn-b-C3_SCLC
rs34660375	A	G	0.2083	0.1523	0.1715	100000	Small cell lung cancer || id:finn-b-C3_SCLC	0.1544	finn-b-C3_SCLC
rs584122	T	C	-0.1048	0.227	0.6441	100000	Small cell lung cancer || id:finn-b-C3_SCLC	0.9408	finn-b-C3_SCLC
rs6934062	G	C	-0.1867	0.1141	0.1018	100000	Small cell lung cancer || id:finn-b-C3_SCLC	0.3174	finn-b-C3_SCLC
rs11755180	C	G	0.1431	0.1066	0.1796	100000	Small cell lung cancer || id:finn-b-C3_SCLC	0.4554	finn-b-C3_SCLC
rs3005511	G	A	0.0366	0.1156	0.7516	100000	Small cell lung cancer || id:finn-b-C3_SCLC	0.701	finn-b-C3_SCLC
rs112159068	A	T	0.5213	0.3235	0.1071	100000	Small cell lung cancer || id:finn-b-C3_SCLC	0.03002	finn-b-C3_SCLC
rs761624	G	C	-0.0966	0.1157	0.4036	100000	Small cell lung cancer || id:finn-b-C3_SCLC	0.6986	finn-b-C3_SCLC
rs9347879	T	C	0.0512	0.1063	0.630001	100000	Small cell lung cancer || id:finn-b-C3_SCLC	0.4888	finn-b-C3_SCLC
rs75326254	C	T	0.084	0.2247	0.7083	100000	Small cell lung cancer || id:finn-b-C3_SCLC	0.05894	finn-b-C3_SCLC
rs74352383	T	A	0.024	0.1935	0.9015	100000	Small cell lung cancer || id:finn-b-C3_SCLC	0.08218	finn-b-C3_SCLC
rs62414802	C	T	0.0083	0.123	0.9461	100000	Small cell lung cancer || id:finn-b-C3_SCLC	0.2493	finn-b-C3_SCLC
rs11155559	T	C	0.0735	0.1836	0.6891	100000	Small cell lung cancer || id:finn-b-C3_SCLC	0.09179	finn-b-C3_SCLC
rs4722181	T	G	0.0157	0.1061	0.8827	100000	Small cell lung cancer || id:finn-b-C3_SCLC	0.4715	finn-b-C3_SCLC
rs4723021	T	C	0.1839	0.2099	0.381	100000	Small cell lung cancer || id:finn-b-C3_SCLC	0.06796	finn-b-C3_SCLC
rs17159861	C	T	0.2475	0.1737	0.1541	100000	Small cell lung cancer || id:finn-b-C3_SCLC	0.1074	finn-b-C3_SCLC
rs11764382	A	G	-0.2067	0.1529	0.1765	100000	Small cell lung cancer || id:finn-b-C3_SCLC	0.1395	finn-b-C3_SCLC
rs66473610	T	G	-0.0133	0.1642	0.9354	100000	Small cell lung cancer || id:finn-b-C3_SCLC	0.119	finn-b-C3_SCLC
rs62422654	C	T	-0.184	0.1306	0.1588	100000	Small cell lung cancer || id:finn-b-C3_SCLC	0.2081	finn-b-C3_SCLC
rs7801843	A	G	0.1043	0.148	0.481	100000	Small cell lung cancer || id:finn-b-C3_SCLC	0.1523	finn-b-C3_SCLC
rs10279978	A	G	0.0868	0.1146	0.4488	100000	Small cell lung cancer || id:finn-b-C3_SCLC	0.3112	finn-b-C3_SCLC
rs2713349	T	A	-0.0598	0.1164	0.6072	100000	Small cell lung cancer || id:finn-b-C3_SCLC	0.703	finn-b-C3_SCLC
rs2728491	T	G	0.1724	0.1247	0.1668	100000	Small cell lung cancer || id:finn-b-C3_SCLC	0.761	finn-b-C3_SCLC
rs80083040	T	G	0.1479	0.2572	0.5653	100000	Small cell lung cancer || id:finn-b-C3_SCLC	0.04437	finn-b-C3_SCLC
rs573933	T	C	0.0545	0.1727	0.7524	100000	Small cell lung cancer || id:finn-b-C3_SCLC	0.1065	finn-b-C3_SCLC
rs7832116	A	G	-0.1008	0.1609	0.5311	100000	Small cell lung cancer || id:finn-b-C3_SCLC	0.1288	finn-b-C3_SCLC
rs7827125	C	T	0.0468	0.1188	0.693499	100000	Small cell lung cancer || id:finn-b-C3_SCLC	0.2802	finn-b-C3_SCLC
rs10098492	T	C	-0.1315	0.2285	0.564999	100000	Small cell lung cancer || id:finn-b-C3_SCLC	0.05722	finn-b-C3_SCLC
rs6469506	T	A	0.0527	0.1125	0.639401	100000	Small cell lung cancer || id:finn-b-C3_SCLC	0.3315	finn-b-C3_SCLC
rs6993398	G	A	-0.0099	0.1372	0.9426	100000	Small cell lung cancer || id:finn-b-C3_SCLC	0.1829	finn-b-C3_SCLC
rs4263802	A	G	-0.1981	0.1127	0.0787499	100000	Small cell lung cancer || id:finn-b-C3_SCLC	0.6715	finn-b-C3_SCLC
rs10815577	C	G	0.1298	0.1074	0.227	100000	Small cell lung cancer || id:finn-b-C3_SCLC	0.4196	finn-b-C3_SCLC
rs10976229	T	G	0.106	0.1587	0.5044	100000	Small cell lung cancer || id:finn-b-C3_SCLC	0.1294	finn-b-C3_SCLC
rs495004	C	G	-0.0577	0.127	0.6494	100000	Small cell lung cancer || id:finn-b-C3_SCLC	0.2269	finn-b-C3_SCLC
rs4129395	G	A	-0.012	0.1062	0.9103	100000	Small cell lung cancer || id:finn-b-C3_SCLC	0.4848	finn-b-C3_SCLC
rs1221147	A	T	0.1763	0.1485	0.2352	100000	Small cell lung cancer || id:finn-b-C3_SCLC	0.8487	finn-b-C3_SCLC
rs2447496	A	G	0.1893	0.1204	0.1159	100000	Small cell lung cancer || id:finn-b-C3_SCLC	0.7316	finn-b-C3_SCLC
rs72676854	T	C	0.6964	0.2429	0.004144	100000	Small cell lung cancer || id:finn-b-C3_SCLC	0.05312	finn-b-C3_SCLC
rs2450745	A	C	0.1571	0.2067	0.4472	100000	Small cell lung cancer || id:finn-b-C3_SCLC	0.06914	finn-b-C3_SCLC
rs62532512	A	C	0.0542	0.1077	0.6148	100000	Small cell lung cancer || id:finn-b-C3_SCLC	0.5683	finn-b-C3_SCLC
rs12377846	C	A	0.2697	0.3176	0.3959	100000	Small cell lung cancer || id:finn-b-C3_SCLC	0.0286	finn-b-C3_SCLC
rs11992182	A	C	-0.0506	0.1269	0.6899	100000	Small cell lung cancer || id:finn-b-C3_SCLC	0.2226	finn-b-C3_SCLC
rs1962916	G	A	0.0901	0.1094	0.4101	100000	Small cell lung cancer || id:finn-b-C3_SCLC	0.5991	finn-b-C3_SCLC
rs35055552	T	C	-0.2147	0.1546	0.165	100000	Small cell lung cancer || id:finn-b-C3_SCLC	0.1408	finn-b-C3_SCLC
rs7823228	C	G	0.3022	0.1416	0.0327801	100000	Small cell lung cancer || id:finn-b-C3_SCLC	0.8294	finn-b-C3_SCLC
rs7001029	C	T	0.0386	0.1855	0.8352	100000	Small cell lung cancer || id:finn-b-C3_SCLC	0.09256	finn-b-C3_SCLC
rs10262702	T	C	0.0736	0.1633	0.6524	100000	Small cell lung cancer || id:finn-b-C3_SCLC	0.1241	finn-b-C3_SCLC
rs2944282	T	C	-0.1057	0.1184	0.372	100000	Small cell lung cancer || id:finn-b-C3_SCLC	0.2792	finn-b-C3_SCLC
rs265534	T	G	0.0751	0.1066	0.4814	100000	Small cell lung cancer || id:finn-b-C3_SCLC	0.4681	finn-b-C3_SCLC
rs11818408	G	A	0.0947	0.1091	0.3855	100000	Small cell lung cancer || id:finn-b-C3_SCLC	0.396	finn-b-C3_SCLC
rs7911787	G	T	0.055	0.3019	0.8554	100000	Small cell lung cancer || id:finn-b-C3_SCLC	0.03203	finn-b-C3_SCLC
rs67746927	C	G	0.0052	0.1081	0.9618	100000	Small cell lung cancer || id:finn-b-C3_SCLC	0.5289	finn-b-C3_SCLC
rs3821998	C	A	-0.2075	0.1725	0.2289	100000	Small cell lung cancer || id:finn-b-C3_SCLC	0.1052	finn-b-C3_SCLC
rs1442060	A	G	0.2964	0.1079	0.00602005	100000	Small cell lung cancer || id:finn-b-C3_SCLC	0.4582	finn-b-C3_SCLC
rs3761728	G	T	0.101	0.1228	0.4108	100000	Small cell lung cancer || id:finn-b-C3_SCLC	0.7478	finn-b-C3_SCLC
rs75820970	C	G	0.0126	0.1614	0.9379	100000	Small cell lung cancer || id:finn-b-C3_SCLC	0.1252	finn-b-C3_SCLC
rs1649999	A	G	-0.0836	0.1812	0.6445	100000	Small cell lung cancer || id:finn-b-C3_SCLC	0.09689	finn-b-C3_SCLC
rs4849717	T	A	-0.2452	0.2009	0.2224	100000	Small cell lung cancer || id:finn-b-C3_SCLC	0.07429	finn-b-C3_SCLC
rs13024781	T	C	0.0734	0.1067	0.491501	100000	Small cell lung cancer || id:finn-b-C3_SCLC	0.5205	finn-b-C3_SCLC
rs10754972	G	A	0.0745	0.114	0.5138	100000	Small cell lung cancer || id:finn-b-C3_SCLC	0.6889	finn-b-C3_SCLC
rs72846345	T	C	0.1773	0.1934	0.3594	100000	Small cell lung cancer || id:finn-b-C3_SCLC	0.08269	finn-b-C3_SCLC
rs2374342	C	A	0.0769	0.1078	0.4759	100000	Small cell lung cancer || id:finn-b-C3_SCLC	0.4147	finn-b-C3_SCLC
rs4378146	A	C	-0.093	0.1224	0.4474	100000	Small cell lung cancer || id:finn-b-C3_SCLC	0.2555	finn-b-C3_SCLC
rs114291908	G	C	-0.0913	0.2447	0.7089	100000	Small cell lung cancer || id:finn-b-C3_SCLC	0.04992	finn-b-C3_SCLC
rs6656451	T	C	0.2483	0.1061	0.0193201	100000	Small cell lung cancer || id:finn-b-C3_SCLC	0.5303	finn-b-C3_SCLC
rs6664405	T	C	0.0647	0.1512	0.6687	100000	Small cell lung cancer || id:finn-b-C3_SCLC	0.1455	finn-b-C3_SCLC
rs12031543	T	C	0.3094	0.1548	0.04563	100000	Small cell lung cancer || id:finn-b-C3_SCLC	0.1386	finn-b-C3_SCLC
rs45598138	C	A	0.003	0.3404	0.993	100000	Small cell lung cancer || id:finn-b-C3_SCLC	0.02514	finn-b-C3_SCLC
rs13376554	A	T	-0.1268	0.3391	0.708401	100000	Small cell lung cancer || id:finn-b-C3_SCLC	0.02542	finn-b-C3_SCLC
rs437876	T	C	0.0534	0.1118	0.6329	100000	Small cell lung cancer || id:finn-b-C3_SCLC	0.3553	finn-b-C3_SCLC
rs11715072	G	A	0.1479	0.1157	0.2009	100000	Small cell lung cancer || id:finn-b-C3_SCLC	0.3007	finn-b-C3_SCLC
rs17065783	A	G	-0.0221	0.1443	0.8781	100000	Small cell lung cancer || id:finn-b-C3_SCLC	0.1581	finn-b-C3_SCLC
rs704418	C	T	-0.0036	0.1617	0.9823	100000	Small cell lung cancer || id:finn-b-C3_SCLC	0.8684	finn-b-C3_SCLC
rs13068444	A	G	0.0133	0.1391	0.924	100000	Small cell lung cancer || id:finn-b-C3_SCLC	0.1771	finn-b-C3_SCLC
rs4928024	G	A	-0.0068	0.1377	0.9605	100000	Small cell lung cancer || id:finn-b-C3_SCLC	0.8146	finn-b-C3_SCLC
rs967319	T	C	0.0934	0.1239	0.4513	100000	Small cell lung cancer || id:finn-b-C3_SCLC	0.2398	finn-b-C3_SCLC
rs7631304	G	A	-0.1285	0.148	0.3853	100000	Small cell lung cancer || id:finn-b-C3_SCLC	0.1486	finn-b-C3_SCLC
rs73846128	A	G	-0.1285	0.148	0.3852	100000	Small cell lung cancer || id:finn-b-C3_SCLC	0.1486	finn-b-C3_SCLC
rs11745923	G	T	-0.096	0.1087	0.3774	100000	Small cell lung cancer || id:finn-b-C3_SCLC	0.3934	finn-b-C3_SCLC
rs326049	C	G	-0.0706	0.1219	0.5622	100000	Small cell lung cancer || id:finn-b-C3_SCLC	0.267	finn-b-C3_SCLC
rs40656	C	T	-0.0829	0.1337	0.5353	100000	Small cell lung cancer || id:finn-b-C3_SCLC	0.2059	finn-b-C3_SCLC
rs10248854	C	A	-0.1501	0.1084	0.1665	100000	Small cell lung cancer || id:finn-b-C3_SCLC	0.3967	finn-b-C3_SCLC
rs7784490	G	C	0.0299	0.1124	0.7901	100000	Small cell lung cancer || id:finn-b-C3_SCLC	0.6679	finn-b-C3_SCLC
rs10071529	C	G	0.039	0.171	0.8195	100000	Small cell lung cancer || id:finn-b-C3_SCLC	0.8902	finn-b-C3_SCLC
rs11958296	A	G	-0.0712	0.2616	0.7854	100000	Small cell lung cancer || id:finn-b-C3_SCLC	0.04465	finn-b-C3_SCLC
rs3800154	A	C	-0.0812	0.1214	0.5037	100000	Small cell lung cancer || id:finn-b-C3_SCLC	0.2645	finn-b-C3_SCLC
rs9470637	T	A	-0.0393	0.1065	0.7119	100000	Small cell lung cancer || id:finn-b-C3_SCLC	0.488	finn-b-C3_SCLC
rs6923695	T	G	-0.0388	0.2132	0.8556	100000	Small cell lung cancer || id:finn-b-C3_SCLC	0.06655	finn-b-C3_SCLC
rs4452603	T	G	-0.0377	0.1205	0.7543	100000	Small cell lung cancer || id:finn-b-C3_SCLC	0.2724	finn-b-C3_SCLC
rs553697	C	T	-0.3279	0.1376	0.0171498	100000	Small cell lung cancer || id:finn-b-C3_SCLC	0.8127	finn-b-C3_SCLC
rs2613606	T	C	0.0795	0.1073	0.4587	100000	Small cell lung cancer || id:finn-b-C3_SCLC	0.5815	finn-b-C3_SCLC
rs17086536	C	A	0.3432	0.2041	0.0925891	100000	Small cell lung cancer || id:finn-b-C3_SCLC	0.07364	finn-b-C3_SCLC
rs11961899	G	A	-0.1316	0.1174	0.2623	100000	Small cell lung cancer || id:finn-b-C3_SCLC	0.2788	finn-b-C3_SCLC
rs9389266	T	G	0.1745	0.1394	0.2105	100000	Small cell lung cancer || id:finn-b-C3_SCLC	0.1752	finn-b-C3_SCLC
rs9494710	C	T	0.0216	0.1143	0.8501	100000	Small cell lung cancer || id:finn-b-C3_SCLC	0.3222	finn-b-C3_SCLC
rs2050185	A	G	0.0198	0.1099	0.8567	100000	Small cell lung cancer || id:finn-b-C3_SCLC	0.6249	finn-b-C3_SCLC
rs12195431	T	C	0.0106	0.1816	0.9533	100000	Small cell lung cancer || id:finn-b-C3_SCLC	0.0974	finn-b-C3_SCLC
rs73139538	G	A	-0.1691	0.3142	0.5905	100000	Small cell lung cancer || id:finn-b-C3_SCLC	0.03003	finn-b-C3_SCLC
rs75586835	A	G	-0.021	0.2084	0.9196	100000	Small cell lung cancer || id:finn-b-C3_SCLC	0.07067	finn-b-C3_SCLC
rs6818880	G	A	0.1904	0.107	0.0750793	100000	Small cell lung cancer || id:finn-b-C3_SCLC	0.5334	finn-b-C3_SCLC
rs11730038	G	A	0.1906	0.1173	0.1042	100000	Small cell lung cancer || id:finn-b-C3_SCLC	0.2935	finn-b-C3_SCLC
rs72684847	T	C	0.4114	0.1997	0.0393904	100000	Small cell lung cancer || id:finn-b-C3_SCLC	0.07492	finn-b-C3_SCLC
rs2892880	G	A	0.2778	0.1231	0.02399	100000	Small cell lung cancer || id:finn-b-C3_SCLC	0.249	finn-b-C3_SCLC
rs73232831	G	A	-0.1021	0.2906	0.725301	100000	Small cell lung cancer || id:finn-b-C3_SCLC	0.03484	finn-b-C3_SCLC
rs2199860	C	G	0.1677	0.1206	0.1643	100000	Small cell lung cancer || id:finn-b-C3_SCLC	0.2619	finn-b-C3_SCLC
rs6828768	C	T	0.0173	0.1062	0.8709	100000	Small cell lung cancer || id:finn-b-C3_SCLC	0.4683	finn-b-C3_SCLC
rs80330081	A	C	0.0978	0.1731	0.572	100000	Small cell lung cancer || id:finn-b-C3_SCLC	0.1045	finn-b-C3_SCLC
rs894996	C	A	-0.0457	0.2067	0.825	100000	Small cell lung cancer || id:finn-b-C3_SCLC	0.06995	finn-b-C3_SCLC
rs79795328	A	G	0.0703	0.1529	0.6455	100000	Small cell lung cancer || id:finn-b-C3_SCLC	0.1391	finn-b-C3_SCLC
rs712981	A	C	0.1233	0.1093	0.2593	100000	Small cell lung cancer || id:finn-b-C3_SCLC	0.3857	finn-b-C3_SCLC
rs2014785	T	C	-0.1086	0.1083	0.3156	100000	Small cell lung cancer || id:finn-b-C3_SCLC	0.4426	finn-b-C3_SCLC
rs7635831	G	A	-0.0431	0.1108	0.697301	100000	Small cell lung cancer || id:finn-b-C3_SCLC	0.3773	finn-b-C3_SCLC
rs35177866	A	G	-0.6561	0.2095	0.001736	100000	Small cell lung cancer || id:finn-b-C3_SCLC	0.07667	finn-b-C3_SCLC
rs115602804	G	A	-0.032	0.1726	0.8529	100000	Small cell lung cancer || id:finn-b-C3_SCLC	0.1073	finn-b-C3_SCLC
rs6793291	A	C	0.1711	0.2396	0.4751	100000	Small cell lung cancer || id:finn-b-C3_SCLC	0.9471	finn-b-C3_SCLC
rs6806351	T	C	0.2277	0.1292	0.0780207	100000	Small cell lung cancer || id:finn-b-C3_SCLC	0.2193	finn-b-C3_SCLC
rs7616165	G	T	0.119	0.3405	0.7267	100000	Small cell lung cancer || id:finn-b-C3_SCLC	0.02489	finn-b-C3_SCLC
rs994813	A	C	-0.1285	0.1074	0.2314	100000	Small cell lung cancer || id:finn-b-C3_SCLC	0.4784	finn-b-C3_SCLC
rs3932485	C	T	-0.0229	0.1084	0.8325	100000	Small cell lung cancer || id:finn-b-C3_SCLC	0.3908	finn-b-C3_SCLC
rs74663707	C	T	-0.3508	0.2168	0.1056	100000	Small cell lung cancer || id:finn-b-C3_SCLC	0.06608	finn-b-C3_SCLC
rs2898979	G	C	-0.0827	0.1503	0.582101	100000	Small cell lung cancer || id:finn-b-C3_SCLC	0.1486	finn-b-C3_SCLC
rs4680035	G	A	0.1415	0.109	0.1942	100000	Small cell lung cancer || id:finn-b-C3_SCLC	0.3858	finn-b-C3_SCLC
rs4428215	G	A	0.0695	0.1215	0.5671	100000	Small cell lung cancer || id:finn-b-C3_SCLC	0.2535	finn-b-C3_SCLC
rs13105690	C	T	0.1087	0.1183	0.3579	100000	Small cell lung cancer || id:finn-b-C3_SCLC	0.7146	finn-b-C3_SCLC
rs710230	C	T	0.2584	0.2088	0.216	100000	Small cell lung cancer || id:finn-b-C3_SCLC	0.9276	finn-b-C3_SCLC
rs12566247	T	A	0.012	0.1075	0.9113	100000	Small cell lung cancer || id:finn-b-C3_SCLC	0.4264	finn-b-C3_SCLC
rs72714493	A	G	0.0018	0.1483	0.9901	100000	Small cell lung cancer || id:finn-b-C3_SCLC	0.1526	finn-b-C3_SCLC
rs12072562	T	C	-0.154	0.2738	0.573801	100000	Small cell lung cancer || id:finn-b-C3_SCLC	0.03876	finn-b-C3_SCLC
rs638542	A	G	0.002	0.1172	0.9867	100000	Small cell lung cancer || id:finn-b-C3_SCLC	0.7124	finn-b-C3_SCLC
rs12049045	A	G	-0.0146	0.1088	0.8933	100000	Small cell lung cancer || id:finn-b-C3_SCLC	0.3831	finn-b-C3_SCLC
rs6674304	C	T	0.2022	0.2762	0.464	100000	Small cell lung cancer || id:finn-b-C3_SCLC	0.03842	finn-b-C3_SCLC
rs2249707	T	C	0.0864	0.1187	0.4667	100000	Small cell lung cancer || id:finn-b-C3_SCLC	0.726	finn-b-C3_SCLC
rs72874194	G	C	-0.0084	0.1559	0.9571	100000	Small cell lung cancer || id:finn-b-C3_SCLC	0.1407	finn-b-C3_SCLC
rs7595136	C	A	0.0699	0.1416	0.621299	100000	Small cell lung cancer || id:finn-b-C3_SCLC	0.1685	finn-b-C3_SCLC
rs6707783	C	T	0.0287	0.1843	0.8762	100000	Small cell lung cancer || id:finn-b-C3_SCLC	0.09119	finn-b-C3_SCLC
rs2293361	C	T	-0.2302	0.2355	0.3282	100000	Small cell lung cancer || id:finn-b-C3_SCLC	0.05379	finn-b-C3_SCLC
rs893394	G	A	-0.022	0.1077	0.8379	100000	Small cell lung cancer || id:finn-b-C3_SCLC	0.4531	finn-b-C3_SCLC
rs259331	C	T	-0.4026	0.4553	0.3765	100000	Small cell lung cancer || id:finn-b-C3_SCLC	0.9863	finn-b-C3_SCLC
rs11803905	T	C	0.1213	0.129	0.3473	100000	Small cell lung cancer || id:finn-b-C3_SCLC	0.216	finn-b-C3_SCLC
rs7521171	A	G	-0.1089	0.1155	0.3455	100000	Small cell lung cancer || id:finn-b-C3_SCLC	0.6896	finn-b-C3_SCLC
rs57872228	C	T	-0.1656	0.1659	0.3181	100000	Small cell lung cancer || id:finn-b-C3_SCLC	0.1166	finn-b-C3_SCLC
rs4294381	C	T	0.078	0.1448	0.5903	100000	Small cell lung cancer || id:finn-b-C3_SCLC	0.8425	finn-b-C3_SCLC
rs16840310	G	A	-0.1212	0.1079	0.2613	100000	Small cell lung cancer || id:finn-b-C3_SCLC	0.5688	finn-b-C3_SCLC
rs12136548	C	T	0.0944	0.1175	0.422	100000	Small cell lung cancer || id:finn-b-C3_SCLC	0.2869	finn-b-C3_SCLC
rs12079579	A	G	-0.0314	0.189	0.8679	100000	Small cell lung cancer || id:finn-b-C3_SCLC	0.08456	finn-b-C3_SCLC
rs482905	G	T	-0.2485	0.1224	0.0422902	100000	Small cell lung cancer || id:finn-b-C3_SCLC	0.2482	finn-b-C3_SCLC
rs7880204	T	C	0.047	0.123	0.7026	100000	Small cell lung cancer || id:finn-b-C3_SCLC	0.2458	finn-b-C3_SCLC
rs305411	A	G	0.3832	0.1746	0.0281501	100000	Small cell lung cancer || id:finn-b-C3_SCLC	0.1035	finn-b-C3_SCLC
rs17474256	G	A	-0.1287	0.1797	0.4736	100000	Small cell lung cancer || id:finn-b-C3_SCLC	0.09787	finn-b-C3_SCLC
rs11184341	C	G	-0.11	0.1189	0.3551	100000	Small cell lung cancer || id:finn-b-C3_SCLC	0.7255	finn-b-C3_SCLC
rs3768491	G	A	0.0044	0.1171	0.9697	100000	Small cell lung cancer || id:finn-b-C3_SCLC	0.7117	finn-b-C3_SCLC
rs7540303	C	T	-0.1764	0.1099	0.1084	100000	Small cell lung cancer || id:finn-b-C3_SCLC	0.3657	finn-b-C3_SCLC
rs4644504	T	C	-0.0564	0.2115	0.7898	100000	Small cell lung cancer || id:finn-b-C3_SCLC	0.06747	finn-b-C3_SCLC
rs10797540	A	G	-0.0891	0.1069	0.4047	100000	Small cell lung cancer || id:finn-b-C3_SCLC	0.4442	finn-b-C3_SCLC
rs12069354	C	T	0.1309	0.2161	0.5448	100000	Small cell lung cancer || id:finn-b-C3_SCLC	0.06252	finn-b-C3_SCLC
rs6663859	G	C	-0.0515	0.1064	0.6282	100000	Small cell lung cancer || id:finn-b-C3_SCLC	0.5265	finn-b-C3_SCLC
rs61823518	A	C	0.1673	0.1742	0.3368	100000	Small cell lung cancer || id:finn-b-C3_SCLC	0.106	finn-b-C3_SCLC
rs751183	C	T	0.0916	0.1387	0.5087	100000	Small cell lung cancer || id:finn-b-C3_SCLC	0.8193	finn-b-C3_SCLC
rs75325512	G	C	0.2169	0.2283	0.342	100000	Small cell lung cancer || id:finn-b-C3_SCLC	0.05896	finn-b-C3_SCLC
rs2050911	G	A	-0.1062	0.1124	0.3447	100000	Small cell lung cancer || id:finn-b-C3_SCLC	0.3379	finn-b-C3_SCLC
rs290833	T	G	0.0349	0.1068	0.7438	100000	Small cell lung cancer || id:finn-b-C3_SCLC	0.493	finn-b-C3_SCLC
rs12693845	C	T	0.0409	0.1103	0.7105	100000	Small cell lung cancer || id:finn-b-C3_SCLC	0.4107	finn-b-C3_SCLC
rs17734739	T	C	0.1381	0.1525	0.3652	100000	Small cell lung cancer || id:finn-b-C3_SCLC	0.1409	finn-b-C3_SCLC
rs4429415	C	T	-0.0687	0.1067	0.5197	100000	Small cell lung cancer || id:finn-b-C3_SCLC	0.4453	finn-b-C3_SCLC
rs17380632	A	T	0.088	0.1248	0.481	100000	Small cell lung cancer || id:finn-b-C3_SCLC	0.2329	finn-b-C3_SCLC
rs10928512	T	G	0.1176	0.1082	0.2772	100000	Small cell lung cancer || id:finn-b-C3_SCLC	0.5938	finn-b-C3_SCLC
rs56221232	T	C	0.0526	0.1766	0.7656	100000	Small cell lung cancer || id:finn-b-C3_SCLC	0.1003	finn-b-C3_SCLC
rs12467198	C	T	-0.0399	0.107	0.7094	100000	Small cell lung cancer || id:finn-b-C3_SCLC	0.4478	finn-b-C3_SCLC
rs9823439	C	T	-0.0205	0.1067	0.8475	100000	Small cell lung cancer || id:finn-b-C3_SCLC	0.5382	finn-b-C3_SCLC
rs11720390	G	A	-0.0413	0.2228	0.8528	100000	Small cell lung cancer || id:finn-b-C3_SCLC	0.06198	finn-b-C3_SCLC
rs9873555	G	C	0.2619	0.1672	0.1172	100000	Small cell lung cancer || id:finn-b-C3_SCLC	0.1159	finn-b-C3_SCLC
rs55719207	G	A	0.065	0.1092	0.5516	100000	Small cell lung cancer || id:finn-b-C3_SCLC	0.4021	finn-b-C3_SCLC
rs62251337	G	A	-0.2305	0.1515	0.1281	100000	Small cell lung cancer || id:finn-b-C3_SCLC	0.8584	finn-b-C3_SCLC
rs13411045	T	C	-0.2383	0.1551	0.1245	100000	Small cell lung cancer || id:finn-b-C3_SCLC	0.1409	finn-b-C3_SCLC
rs6726833	C	A	0.2317	0.1971	0.2398	100000	Small cell lung cancer || id:finn-b-C3_SCLC	0.07854	finn-b-C3_SCLC
rs74919520	G	A	0.2781	0.1716	0.1051	100000	Small cell lung cancer || id:finn-b-C3_SCLC	0.1074	finn-b-C3_SCLC
rs71428626	G	T	0.0319	0.2999	0.9153	100000	Small cell lung cancer || id:finn-b-C3_SCLC	0.03223	finn-b-C3_SCLC
rs72815774	T	C	-0.1944	0.2379	0.414	100000	Small cell lung cancer || id:finn-b-C3_SCLC	0.05995	finn-b-C3_SCLC
rs6721459	G	A	-0.0785	0.108	0.4673	100000	Small cell lung cancer || id:finn-b-C3_SCLC	0.4065	finn-b-C3_SCLC
rs6692542	G	A	-0.1076	0.1124	0.3386	100000	Small cell lung cancer || id:finn-b-C3_SCLC	0.6348	finn-b-C3_SCLC
rs4506496	A	G	0.2758	0.1171	0.0184599	100000	Small cell lung cancer || id:finn-b-C3_SCLC	0.7074	finn-b-C3_SCLC
rs72553859	G	C	0.0638	0.1445	0.658901	100000	Small cell lung cancer || id:finn-b-C3_SCLC	0.1626	finn-b-C3_SCLC
rs55922055	T	C	-0.0177	0.3065	0.9538	100000	Small cell lung cancer || id:finn-b-C3_SCLC	0.03152	finn-b-C3_SCLC
rs67832247	C	T	-0.089	0.1148	0.4384	100000	Small cell lung cancer || id:finn-b-C3_SCLC	0.3373	finn-b-C3_SCLC
rs7538034	T	G	-0.046	0.1435	0.7484	100000	Small cell lung cancer || id:finn-b-C3_SCLC	0.1636	finn-b-C3_SCLC
rs4649206	A	G	0.113	0.1091	0.3004	100000	Small cell lung cancer || id:finn-b-C3_SCLC	0.5571	finn-b-C3_SCLC
rs10803434	A	T	0.2367	0.1066	0.02639	100000	Small cell lung cancer || id:finn-b-C3_SCLC	0.4744	finn-b-C3_SCLC
rs3935584	C	T	0.0002	0.1066	0.9987	100000	Small cell lung cancer || id:finn-b-C3_SCLC	0.5319	finn-b-C3_SCLC
rs76973485	G	T	-0.1927	0.2681	0.4723	100000	Small cell lung cancer || id:finn-b-C3_SCLC	0.04054	finn-b-C3_SCLC
rs2442778	A	G	0.3623	0.24	0.1311	100000	Small cell lung cancer || id:finn-b-C3_SCLC	0.9483	finn-b-C3_SCLC
rs6442336	T	C	0.2223	0.1222	0.0688002	100000	Small cell lung cancer || id:finn-b-C3_SCLC	0.7479	finn-b-C3_SCLC
rs62167033	T	C	-0.4063	0.2685	0.1302	100000	Small cell lung cancer || id:finn-b-C3_SCLC	0.04102	finn-b-C3_SCLC
rs11691923	G	A	-0.065	0.1062	0.5405	100000	Small cell lung cancer || id:finn-b-C3_SCLC	0.4795	finn-b-C3_SCLC
rs11890098	A	G	0.0429	0.1184	0.7175	100000	Small cell lung cancer || id:finn-b-C3_SCLC	0.2781	finn-b-C3_SCLC
rs7569771	A	G	0.1496	0.1238	0.227	100000	Small cell lung cancer || id:finn-b-C3_SCLC	0.248	finn-b-C3_SCLC
rs12467854	G	C	0.1752	0.1306	0.1798	100000	Small cell lung cancer || id:finn-b-C3_SCLC	0.2112	finn-b-C3_SCLC
rs80124826	T	C	0.5532	0.3344	0.0980302	100000	Small cell lung cancer || id:finn-b-C3_SCLC	0.02721	finn-b-C3_SCLC
rs13409132	A	G	-0.0825	0.2848	0.7719	100000	Small cell lung cancer || id:finn-b-C3_SCLC	0.03554	finn-b-C3_SCLC
rs16866406	A	G	0.1172	0.1468	0.4244	100000	Small cell lung cancer || id:finn-b-C3_SCLC	0.1526	finn-b-C3_SCLC
rs76528319	G	T	-0.2405	0.1925	0.2115	100000	Small cell lung cancer || id:finn-b-C3_SCLC	0.08211	finn-b-C3_SCLC
rs76430504	T	C	-0.1507	0.2475	0.5427	100000	Small cell lung cancer || id:finn-b-C3_SCLC	0.04839	finn-b-C3_SCLC
rs114398731	G	C	0.1624	0.2345	0.4885	100000	Small cell lung cancer || id:finn-b-C3_SCLC	0.05543	finn-b-C3_SCLC
rs2943022	T	C	-0.1608	0.1079	0.136	100000	Small cell lung cancer || id:finn-b-C3_SCLC	0.5835	finn-b-C3_SCLC
rs11135366	C	G	0.1674	0.1245	0.1787	100000	Small cell lung cancer || id:finn-b-C3_SCLC	0.2372	finn-b-C3_SCLC
rs12642039	C	T	-0.0194	0.1103	0.8606	100000	Small cell lung cancer || id:finn-b-C3_SCLC	0.6367	finn-b-C3_SCLC
rs12648235	T	C	-0.1321	0.1258	0.2937	100000	Small cell lung cancer || id:finn-b-C3_SCLC	0.2366	finn-b-C3_SCLC
rs7680684	T	C	0.0597	0.1122	0.5944	100000	Small cell lung cancer || id:finn-b-C3_SCLC	0.6578	finn-b-C3_SCLC
rs2368224	T	G	-0.3846	0.2471	0.1196	100000	Small cell lung cancer || id:finn-b-C3_SCLC	0.04864	finn-b-C3_SCLC
rs4692811	C	T	0.0155	0.1122	0.8901	100000	Small cell lung cancer || id:finn-b-C3_SCLC	0.3408	finn-b-C3_SCLC
rs17074066	T	C	0.3537	0.3727	0.3425	100000	Small cell lung cancer || id:finn-b-C3_SCLC	0.02048	finn-b-C3_SCLC
rs336138	G	T	-0.0715	0.1655	0.665701	100000	Small cell lung cancer || id:finn-b-C3_SCLC	0.1153	finn-b-C3_SCLC
rs340991	A	G	0.0067	0.1201	0.9553	100000	Small cell lung cancer || id:finn-b-C3_SCLC	0.2659	finn-b-C3_SCLC
rs6831034	T	A	0.1206	0.1852	0.5149	100000	Small cell lung cancer || id:finn-b-C3_SCLC	0.08918	finn-b-C3_SCLC
rs3127230	C	T	-0.1599	0.1157	0.167	100000	Small cell lung cancer || id:finn-b-C3_SCLC	0.3042	finn-b-C3_SCLC
rs806808	C	T	0.0263	0.1071	0.8062	100000	Small cell lung cancer || id:finn-b-C3_SCLC	0.5592	finn-b-C3_SCLC
rs10762312	A	G	0.0508	0.1147	0.6574	100000	Small cell lung cancer || id:finn-b-C3_SCLC	0.6896	finn-b-C3_SCLC
rs892686	A	G	-0.137	0.1067	0.1991	100000	Small cell lung cancer || id:finn-b-C3_SCLC	0.4728	finn-b-C3_SCLC
rs62547233	A	G	0.0762	0.1178	0.517399	100000	Small cell lung cancer || id:finn-b-C3_SCLC	0.2845	finn-b-C3_SCLC
rs77910827	C	T	0.1598	0.1696	0.346	100000	Small cell lung cancer || id:finn-b-C3_SCLC	0.1082	finn-b-C3_SCLC
rs2893871	G	A	-0.1744	0.1702	0.3056	100000	Small cell lung cancer || id:finn-b-C3_SCLC	0.11	finn-b-C3_SCLC
rs7073658	G	T	0.0055	0.1062	0.9589	100000	Small cell lung cancer || id:finn-b-C3_SCLC	0.5139	finn-b-C3_SCLC
rs55910161	C	T	-0.0726	0.1699	0.6691	100000	Small cell lung cancer || id:finn-b-C3_SCLC	0.1123	finn-b-C3_SCLC
rs2047242	A	G	-0.0085	0.1262	0.946	100000	Small cell lung cancer || id:finn-b-C3_SCLC	0.2308	finn-b-C3_SCLC
rs4344384	T	G	0.2127	0.1064	0.0455103	100000	Small cell lung cancer || id:finn-b-C3_SCLC	0.5041	finn-b-C3_SCLC
rs11018566	A	G	-0.1633	0.2381	0.4928	100000	Small cell lung cancer || id:finn-b-C3_SCLC	0.05344	finn-b-C3_SCLC
rs1784446	A	G	-0.1239	0.1057	0.241	100000	Small cell lung cancer || id:finn-b-C3_SCLC	0.5118	finn-b-C3_SCLC
rs10502061	A	G	-0.123	0.1675	0.462701	100000	Small cell lung cancer || id:finn-b-C3_SCLC	0.1144	finn-b-C3_SCLC
rs7298818	C	T	-0.1096	0.1775	0.536801	100000	Small cell lung cancer || id:finn-b-C3_SCLC	0.1013	finn-b-C3_SCLC
rs73139629	A	C	-0.0348	0.182	0.8486	100000	Small cell lung cancer || id:finn-b-C3_SCLC	0.09224	finn-b-C3_SCLC
rs949341	A	G	-0.2029	0.1187	0.0872509	100000	Small cell lung cancer || id:finn-b-C3_SCLC	0.7213	finn-b-C3_SCLC
rs58236560	G	T	0.2372	0.1631	0.1459	100000	Small cell lung cancer || id:finn-b-C3_SCLC	0.1206	finn-b-C3_SCLC
rs1918540	A	G	-0.0792	0.1378	0.5653	100000	Small cell lung cancer || id:finn-b-C3_SCLC	0.8135	finn-b-C3_SCLC
rs7294633	T	C	0.1702	0.1197	0.1551	100000	Small cell lung cancer || id:finn-b-C3_SCLC	0.7268	finn-b-C3_SCLC
rs11052069	C	T	-0.0085	0.1069	0.9366	100000	Small cell lung cancer || id:finn-b-C3_SCLC	0.559	finn-b-C3_SCLC
rs1154904	G	A	0.0866	0.1059	0.4136	100000	Small cell lung cancer || id:finn-b-C3_SCLC	0.5071	finn-b-C3_SCLC
rs7302582	G	C	-0.0645	0.236	0.784701	100000	Small cell lung cancer || id:finn-b-C3_SCLC	0.05383	finn-b-C3_SCLC
rs1816223	G	A	0.0413	0.1327	0.7554	100000	Small cell lung cancer || id:finn-b-C3_SCLC	0.7993	finn-b-C3_SCLC
rs2187447	A	C	-0.1296	0.2205	0.5568	100000	Small cell lung cancer || id:finn-b-C3_SCLC	0.06057	finn-b-C3_SCLC
rs6589457	G	A	-0.1824	0.2429	0.4526	100000	Small cell lung cancer || id:finn-b-C3_SCLC	0.95	finn-b-C3_SCLC
rs12812672	T	C	-0.0326	0.2052	0.8737	100000	Small cell lung cancer || id:finn-b-C3_SCLC	0.07177	finn-b-C3_SCLC
rs1035406	G	A	-0.0622	0.1661	0.7082	100000	Small cell lung cancer || id:finn-b-C3_SCLC	0.1161	finn-b-C3_SCLC
rs34088226	A	G	0.0356	0.2282	0.876	100000	Small cell lung cancer || id:finn-b-C3_SCLC	0.05842	finn-b-C3_SCLC
rs13163520	G	A	-0.1596	0.1368	0.2434	100000	Small cell lung cancer || id:finn-b-C3_SCLC	0.1837	finn-b-C3_SCLC
rs1425962	C	G	-0.152	0.1095	0.1649	100000	Small cell lung cancer || id:finn-b-C3_SCLC	0.599	finn-b-C3_SCLC
rs2910921	C	T	0.0494	0.3147	0.8752	100000	Small cell lung cancer || id:finn-b-C3_SCLC	0.9711	finn-b-C3_SCLC
rs1304512	G	A	-0.0113	0.1195	0.9249	100000	Small cell lung cancer || id:finn-b-C3_SCLC	0.2716	finn-b-C3_SCLC
rs3730086	A	G	-0.1544	0.1225	0.2074	100000	Small cell lung cancer || id:finn-b-C3_SCLC	0.2504	finn-b-C3_SCLC
rs77293403	A	G	-0.309	0.2863	0.2803	100000	Small cell lung cancer || id:finn-b-C3_SCLC	0.03525	finn-b-C3_SCLC
rs2651663	A	G	-0.112	0.1096	0.3067	100000	Small cell lung cancer || id:finn-b-C3_SCLC	0.3899	finn-b-C3_SCLC
rs1997204	C	T	0.12	0.2578	0.641501	100000	Small cell lung cancer || id:finn-b-C3_SCLC	0.9552	finn-b-C3_SCLC
rs7314815	G	A	-0.0353	0.1069	0.7411	100000	Small cell lung cancer || id:finn-b-C3_SCLC	0.5517	finn-b-C3_SCLC
rs4340090	C	T	0.1421	0.1638	0.3856	100000	Small cell lung cancer || id:finn-b-C3_SCLC	0.1179	finn-b-C3_SCLC
rs7399658	G	A	0.0148	0.1395	0.9157	100000	Small cell lung cancer || id:finn-b-C3_SCLC	0.1835	finn-b-C3_SCLC
rs7993559	A	C	-0.1044	0.1079	0.3333	100000	Small cell lung cancer || id:finn-b-C3_SCLC	0.5544	finn-b-C3_SCLC
rs9578457	G	A	0.1312	0.2472	0.5956	100000	Small cell lung cancer || id:finn-b-C3_SCLC	0.04824	finn-b-C3_SCLC
rs1000888	C	G	0.0405	0.1124	0.7188	100000	Small cell lung cancer || id:finn-b-C3_SCLC	0.335	finn-b-C3_SCLC
rs2025938	G	A	0.2689	0.2147	0.2104	100000	Small cell lung cancer || id:finn-b-C3_SCLC	0.06597	finn-b-C3_SCLC
rs10885477	T	C	-0.0532	0.2433	0.8269	100000	Small cell lung cancer || id:finn-b-C3_SCLC	0.04994	finn-b-C3_SCLC
rs4962426	T	G	0.1623	0.1354	0.2308	100000	Small cell lung cancer || id:finn-b-C3_SCLC	0.8046	finn-b-C3_SCLC
rs1883097	C	T	0.1168	0.2793	0.6758	100000	Small cell lung cancer || id:finn-b-C3_SCLC	0.03776	finn-b-C3_SCLC
rs1035691	G	A	-0.171	0.1091	0.1168	100000	Small cell lung cancer || id:finn-b-C3_SCLC	0.5959	finn-b-C3_SCLC
rs10090365	G	A	0.0143	0.1062	0.8931	100000	Small cell lung cancer || id:finn-b-C3_SCLC	0.5217	finn-b-C3_SCLC
rs10904297	A	G	0.1951	0.3708	0.5988	100000	Small cell lung cancer || id:finn-b-C3_SCLC	0.02125	finn-b-C3_SCLC
rs11591293	G	T	0.0995	0.1072	0.3531	100000	Small cell lung cancer || id:finn-b-C3_SCLC	0.4236	finn-b-C3_SCLC
rs75453768	G	T	-0.3117	0.1795	0.0824309	100000	Small cell lung cancer || id:finn-b-C3_SCLC	0.09804	finn-b-C3_SCLC
rs3303	T	C	0.0822	0.2179	0.7061	100000	Small cell lung cancer || id:finn-b-C3_SCLC	0.06447	finn-b-C3_SCLC
rs10787984	G	C	0.1076	0.1764	0.5419	100000	Small cell lung cancer || id:finn-b-C3_SCLC	0.1022	finn-b-C3_SCLC
rs2290844	C	T	-0.2984	0.1703	0.0796801	100000	Small cell lung cancer || id:finn-b-C3_SCLC	0.1131	finn-b-C3_SCLC
rs12257723	A	C	-0.1464	0.1133	0.1962	100000	Small cell lung cancer || id:finn-b-C3_SCLC	0.3266	finn-b-C3_SCLC
rs7098347	G	A	0.0784	0.1071	0.4643	100000	Small cell lung cancer || id:finn-b-C3_SCLC	0.4343	finn-b-C3_SCLC
rs2491158	A	G	-0.2398	0.1572	0.1271	100000	Small cell lung cancer || id:finn-b-C3_SCLC	0.8673	finn-b-C3_SCLC
rs35035870	T	C	0.4506	0.2753	0.1017	100000	Small cell lung cancer || id:finn-b-C3_SCLC	0.03923	finn-b-C3_SCLC
rs17379710	T	C	0.0771	0.1077	0.4741	100000	Small cell lung cancer || id:finn-b-C3_SCLC	0.4101	finn-b-C3_SCLC
rs2939766	A	G	0.125	0.1067	0.2412	100000	Small cell lung cancer || id:finn-b-C3_SCLC	0.4497	finn-b-C3_SCLC
rs11228830	A	G	-0.1797	0.1991	0.3668	100000	Small cell lung cancer || id:finn-b-C3_SCLC	0.08544	finn-b-C3_SCLC
rs7935794	C	G	-0.1854	0.2318	0.4239	100000	Small cell lung cancer || id:finn-b-C3_SCLC	0.0559	finn-b-C3_SCLC
rs12415649	G	C	-0.0054	0.128	0.9666	100000	Small cell lung cancer || id:finn-b-C3_SCLC	0.219	finn-b-C3_SCLC
rs17105491	G	C	0.0066	0.2194	0.9761	100000	Small cell lung cancer || id:finn-b-C3_SCLC	0.06157	finn-b-C3_SCLC
rs2114677	C	T	0.1177	0.1654	0.4768	100000	Small cell lung cancer || id:finn-b-C3_SCLC	0.1162	finn-b-C3_SCLC
rs11246212	C	T	-0.042	0.1528	0.7835	100000	Small cell lung cancer || id:finn-b-C3_SCLC	0.8604	finn-b-C3_SCLC
rs55807413	A	G	-0.103	0.1782	0.562999	100000	Small cell lung cancer || id:finn-b-C3_SCLC	0.1007	finn-b-C3_SCLC
rs7129639	A	C	0.0902	0.1136	0.427	100000	Small cell lung cancer || id:finn-b-C3_SCLC	0.6677	finn-b-C3_SCLC
rs58405430	G	T	-0.1272	0.2232	0.5689	100000	Small cell lung cancer || id:finn-b-C3_SCLC	0.0599	finn-b-C3_SCLC
rs7341608	T	C	0.0542	0.1552	0.726999	100000	Small cell lung cancer || id:finn-b-C3_SCLC	0.1341	finn-b-C3_SCLC
rs320161	G	A	-0.3033	0.1265	0.0164801	100000	Small cell lung cancer || id:finn-b-C3_SCLC	0.7699	finn-b-C3_SCLC
rs4541991	T	C	0.0657	0.1135	0.562501	100000	Small cell lung cancer || id:finn-b-C3_SCLC	0.3239	finn-b-C3_SCLC
rs2933324	G	A	-0.0692	0.1268	0.585301	100000	Small cell lung cancer || id:finn-b-C3_SCLC	0.7727	finn-b-C3_SCLC
rs4278423	T	C	0.0707	0.2199	0.747699	100000	Small cell lung cancer || id:finn-b-C3_SCLC	0.06205	finn-b-C3_SCLC
rs4146653	G	A	0.1725	0.1527	0.2586	100000	Small cell lung cancer || id:finn-b-C3_SCLC	0.1416	finn-b-C3_SCLC
rs61841040	G	T	-0.1096	0.1332	0.4109	100000	Small cell lung cancer || id:finn-b-C3_SCLC	0.1967	finn-b-C3_SCLC
rs739451	C	T	0.1264	0.1306	0.333	100000	Small cell lung cancer || id:finn-b-C3_SCLC	0.208	finn-b-C3_SCLC
rs74303178	T	C	-0.1362	0.1141	0.2327	100000	Small cell lung cancer || id:finn-b-C3_SCLC	0.3168	finn-b-C3_SCLC
rs9648214	T	C	-0.3644	0.1898	0.0549301	100000	Small cell lung cancer || id:finn-b-C3_SCLC	0.08647	finn-b-C3_SCLC
rs79082720	C	G	0.077	0.2484	0.756599	100000	Small cell lung cancer || id:finn-b-C3_SCLC	0.04875	finn-b-C3_SCLC
rs9657374	C	T	-0.1844	0.1168	0.1143	100000	Small cell lung cancer || id:finn-b-C3_SCLC	0.2935	finn-b-C3_SCLC
rs2733072	G	A	0.0023	0.1066	0.9825	100000	Small cell lung cancer || id:finn-b-C3_SCLC	0.5029	finn-b-C3_SCLC
rs113513883	A	G	-0.0085	0.2987	0.9774	100000	Small cell lung cancer || id:finn-b-C3_SCLC	0.03339	finn-b-C3_SCLC
rs12539819	C	T	0.3864	0.2169	0.0748807	100000	Small cell lung cancer || id:finn-b-C3_SCLC	0.06922	finn-b-C3_SCLC
rs17708276	A	G	0.2471	0.1845	0.1805	100000	Small cell lung cancer || id:finn-b-C3_SCLC	0.109	finn-b-C3_SCLC
rs7015093	G	A	0.1689	0.1209	0.1623	100000	Small cell lung cancer || id:finn-b-C3_SCLC	0.261	finn-b-C3_SCLC
rs62501473	G	A	0.0676	0.121	0.5764	100000	Small cell lung cancer || id:finn-b-C3_SCLC	0.2637	finn-b-C3_SCLC
rs4506202	G	A	-0.0441	0.1073	0.6811	100000	Small cell lung cancer || id:finn-b-C3_SCLC	0.4685	finn-b-C3_SCLC
rs11776390	T	C	-0.0565	0.2163	0.793999	100000	Small cell lung cancer || id:finn-b-C3_SCLC	0.0665	finn-b-C3_SCLC
rs6474512	C	A	-0.1584	0.1094	0.1476	100000	Small cell lung cancer || id:finn-b-C3_SCLC	0.612	finn-b-C3_SCLC
rs2051957	C	T	-0.1951	0.134	0.1453	100000	Small cell lung cancer || id:finn-b-C3_SCLC	0.2001	finn-b-C3_SCLC
rs36081916	T	C	-0.1114	0.1919	0.561399	100000	Small cell lung cancer || id:finn-b-C3_SCLC	0.08935	finn-b-C3_SCLC
rs56203279	T	C	-0.1059	0.112	0.3447	100000	Small cell lung cancer || id:finn-b-C3_SCLC	0.3356	finn-b-C3_SCLC
rs740358	G	T	-0.1314	0.2187	0.5481	100000	Small cell lung cancer || id:finn-b-C3_SCLC	0.06343	finn-b-C3_SCLC
rs62504403	C	T	0.1553	0.1352	0.2505	100000	Small cell lung cancer || id:finn-b-C3_SCLC	0.1953	finn-b-C3_SCLC
rs72647089	T	G	0.0864	0.1973	0.6614	100000	Small cell lung cancer || id:finn-b-C3_SCLC	0.08013	finn-b-C3_SCLC
rs7330827	T	C	-0.0939	0.225	0.676299	100000	Small cell lung cancer || id:finn-b-C3_SCLC	0.05964	finn-b-C3_SCLC
rs1969927	A	G	-0.0915	0.1129	0.4176	100000	Small cell lung cancer || id:finn-b-C3_SCLC	0.6652	finn-b-C3_SCLC
rs1223978	C	T	-0.0052	0.107	0.9614	100000	Small cell lung cancer || id:finn-b-C3_SCLC	0.5307	finn-b-C3_SCLC
rs11841382	G	T	0.2501	0.1912	0.1909	100000	Small cell lung cancer || id:finn-b-C3_SCLC	0.0832	finn-b-C3_SCLC
rs12863463	G	A	-0.3157	0.1978	0.1104	100000	Small cell lung cancer || id:finn-b-C3_SCLC	0.07794	finn-b-C3_SCLC
rs17109926	A	G	0.3644	0.1203	0.002464	100000	Small cell lung cancer || id:finn-b-C3_SCLC	0.2716	finn-b-C3_SCLC
rs61933850	G	A	0.0231	0.1576	0.8837	100000	Small cell lung cancer || id:finn-b-C3_SCLC	0.1388	finn-b-C3_SCLC
rs77779484	G	A	-0.0707	0.2242	0.7526	100000	Small cell lung cancer || id:finn-b-C3_SCLC	0.06088	finn-b-C3_SCLC
rs137917150	T	A	-0.0156	0.1842	0.9324	100000	Small cell lung cancer || id:finn-b-C3_SCLC	0.09457	finn-b-C3_SCLC
rs2213117	T	G	-0.1512	0.1448	0.2966	100000	Small cell lung cancer || id:finn-b-C3_SCLC	0.1622	finn-b-C3_SCLC
rs10791168	G	A	-0.0821	0.1382	0.5521	100000	Small cell lung cancer || id:finn-b-C3_SCLC	0.8152	finn-b-C3_SCLC
rs4073731	T	C	-0.0648	0.144	0.652701	100000	Small cell lung cancer || id:finn-b-C3_SCLC	0.1626	finn-b-C3_SCLC
rs4766410	T	C	-0.0032	0.1218	0.9792	100000	Small cell lung cancer || id:finn-b-C3_SCLC	0.708	finn-b-C3_SCLC
rs3995795	C	T	0.0111	0.1094	0.9192	100000	Small cell lung cancer || id:finn-b-C3_SCLC	0.4019	finn-b-C3_SCLC
rs2482038	C	A	-0.0629	0.1082	0.560899	100000	Small cell lung cancer || id:finn-b-C3_SCLC	0.4018	finn-b-C3_SCLC
rs72776675	T	C	0.0194	0.1409	0.8905	100000	Small cell lung cancer || id:finn-b-C3_SCLC	0.1718	finn-b-C3_SCLC
rs7034891	G	C	0.0986	0.1084	0.3629	100000	Small cell lung cancer || id:finn-b-C3_SCLC	0.599	finn-b-C3_SCLC
rs10501370	C	T	-0.1364	0.2194	0.5342	100000	Small cell lung cancer || id:finn-b-C3_SCLC	0.06273	finn-b-C3_SCLC
rs6494922	A	G	0.4807	0.2325	0.0386803	100000	Small cell lung cancer || id:finn-b-C3_SCLC	0.05399	finn-b-C3_SCLC
rs35506912	G	C	-0.0627	0.1318	0.6346	100000	Small cell lung cancer || id:finn-b-C3_SCLC	0.2113	finn-b-C3_SCLC
rs116979587	T	A	0.2618	0.2462	0.2875	100000	Small cell lung cancer || id:finn-b-C3_SCLC	0.04871	finn-b-C3_SCLC
rs10873449	C	T	0.1157	0.1352	0.3921	100000	Small cell lung cancer || id:finn-b-C3_SCLC	0.8076	finn-b-C3_SCLC
rs7148504	T	G	0.0074	0.108	0.9452	100000	Small cell lung cancer || id:finn-b-C3_SCLC	0.5997	finn-b-C3_SCLC
rs68104925	T	C	0.0086	0.1153	0.9408	100000	Small cell lung cancer || id:finn-b-C3_SCLC	0.3066	finn-b-C3_SCLC
rs2370083	G	T	-0.1004	0.2172	0.6441	100000	Small cell lung cancer || id:finn-b-C3_SCLC	0.06453	finn-b-C3_SCLC
rs111810795	C	T	0.2079	0.1795	0.2469	100000	Small cell lung cancer || id:finn-b-C3_SCLC	0.09783	finn-b-C3_SCLC
rs10148250	A	G	0.0998	0.1145	0.3835	100000	Small cell lung cancer || id:finn-b-C3_SCLC	0.5829	finn-b-C3_SCLC
rs9541268	C	A	-0.5068	0.1881	0.00706301	100000	Small cell lung cancer || id:finn-b-C3_SCLC	0.0903	finn-b-C3_SCLC
rs173120	C	T	-0.0336	0.1361	0.8049	100000	Small cell lung cancer || id:finn-b-C3_SCLC	0.8095	finn-b-C3_SCLC
rs2585520	G	T	-0.0216	0.2766	0.9378	100000	Small cell lung cancer || id:finn-b-C3_SCLC	0.03829	finn-b-C3_SCLC
rs7333521	T	C	0.0086	0.2954	0.9768	100000	Small cell lung cancer || id:finn-b-C3_SCLC	0.03207	finn-b-C3_SCLC
rs12876183	T	A	-0.0455	0.1114	0.6829	100000	Small cell lung cancer || id:finn-b-C3_SCLC	0.3464	finn-b-C3_SCLC
rs11620597	T	C	-0.0718	0.3445	0.8349	100000	Small cell lung cancer || id:finn-b-C3_SCLC	0.02446	finn-b-C3_SCLC
rs57079348	T	G	0.0083	0.2271	0.971	100000	Small cell lung cancer || id:finn-b-C3_SCLC	0.05712	finn-b-C3_SCLC
rs9555756	A	C	0.1116	0.1886	0.5541	100000	Small cell lung cancer || id:finn-b-C3_SCLC	0.08441	finn-b-C3_SCLC
rs10150232	A	G	0.029	0.1328	0.8274	100000	Small cell lung cancer || id:finn-b-C3_SCLC	0.1996	finn-b-C3_SCLC
rs912860	A	G	0.0711	0.3485	0.8384	100000	Small cell lung cancer || id:finn-b-C3_SCLC	0.9769	finn-b-C3_SCLC
rs74606150	C	G	0.4416	0.2665	0.097481	100000	Small cell lung cancer || id:finn-b-C3_SCLC	0.04099	finn-b-C3_SCLC
rs72671304	T	C	0.0017	0.2017	0.9933	100000	Small cell lung cancer || id:finn-b-C3_SCLC	0.0741	finn-b-C3_SCLC
rs12894272	G	A	-0.0222	0.1116	0.8421	100000	Small cell lung cancer || id:finn-b-C3_SCLC	0.663	finn-b-C3_SCLC
rs9542068	T	C	0.1164	0.1126	0.3014	100000	Small cell lung cancer || id:finn-b-C3_SCLC	0.3354	finn-b-C3_SCLC
rs9558661	T	C	0.1928	0.1334	0.1486	100000	Small cell lung cancer || id:finn-b-C3_SCLC	0.2039	finn-b-C3_SCLC
rs75768969	C	G	0.0247	0.1885	0.8956	100000	Small cell lung cancer || id:finn-b-C3_SCLC	0.08465	finn-b-C3_SCLC
rs9586501	G	A	-0.0845	0.1205	0.483	100000	Small cell lung cancer || id:finn-b-C3_SCLC	0.2622	finn-b-C3_SCLC
rs117107102	A	G	-0.0266	0.2469	0.9143	100000	Small cell lung cancer || id:finn-b-C3_SCLC	0.0476	finn-b-C3_SCLC
rs76124218	C	G	0.3583	0.2842	0.2075	100000	Small cell lung cancer || id:finn-b-C3_SCLC	0.03688	finn-b-C3_SCLC
rs677208	C	G	-0.2439	0.1407	0.0830596	100000	Small cell lung cancer || id:finn-b-C3_SCLC	0.8279	finn-b-C3_SCLC
rs77702691	A	G	0.0924	0.1871	0.621299	100000	Small cell lung cancer || id:finn-b-C3_SCLC	0.089	finn-b-C3_SCLC
rs2200429	A	G	-0.0216	0.1797	0.9043	100000	Small cell lung cancer || id:finn-b-C3_SCLC	0.09827	finn-b-C3_SCLC
rs6092149	A	T	0.0391	0.1074	0.716199	100000	Small cell lung cancer || id:finn-b-C3_SCLC	0.4219	finn-b-C3_SCLC
rs2223081	A	G	-0.0494	0.1186	0.677001	100000	Small cell lung cancer || id:finn-b-C3_SCLC	0.7159	finn-b-C3_SCLC
rs4810359	A	G	0.1587	0.1616	0.326	100000	Small cell lung cancer || id:finn-b-C3_SCLC	0.1226	finn-b-C3_SCLC
rs113054641	G	A	-0.1115	0.2599	0.667999	100000	Small cell lung cancer || id:finn-b-C3_SCLC	0.04447	finn-b-C3_SCLC
rs1999289	A	T	-0.1447	0.1279	0.2578	100000	Small cell lung cancer || id:finn-b-C3_SCLC	0.2409	finn-b-C3_SCLC
rs75344046	C	T	0.3045	0.2497	0.2227	100000	Small cell lung cancer || id:finn-b-C3_SCLC	0.04724	finn-b-C3_SCLC
rs2833282	G	A	-0.0928	0.1488	0.5328	100000	Small cell lung cancer || id:finn-b-C3_SCLC	0.1528	finn-b-C3_SCLC
rs6515626	G	A	-0.0701	0.2144	0.7437	100000	Small cell lung cancer || id:finn-b-C3_SCLC	0.06681	finn-b-C3_SCLC
rs761240	G	T	-0.3243	0.2467	0.1886	100000	Small cell lung cancer || id:finn-b-C3_SCLC	0.9492	finn-b-C3_SCLC
rs6062862	A	G	0.2703	0.1936	0.1627	100000	Small cell lung cancer || id:finn-b-C3_SCLC	0.08298	finn-b-C3_SCLC
rs6092684	A	T	0.0159	0.1071	0.8818	100000	Small cell lung cancer || id:finn-b-C3_SCLC	0.4279	finn-b-C3_SCLC
rs992074	T	C	-0.2155	0.3556	0.5446	100000	Small cell lung cancer || id:finn-b-C3_SCLC	0.977	finn-b-C3_SCLC
rs7199484	G	A	0.0186	0.1151	0.8717	100000	Small cell lung cancer || id:finn-b-C3_SCLC	0.306	finn-b-C3_SCLC
rs60274479	T	C	0.1003	0.1346	0.4564	100000	Small cell lung cancer || id:finn-b-C3_SCLC	0.1982	finn-b-C3_SCLC
rs111582866	G	A	0.1103	0.1903	0.5623	100000	Small cell lung cancer || id:finn-b-C3_SCLC	0.08687	finn-b-C3_SCLC
rs2314294	T	C	-0.0092	0.1548	0.9525	100000	Small cell lung cancer || id:finn-b-C3_SCLC	0.1357	finn-b-C3_SCLC
rs62029761	A	G	0.0839	0.2379	0.724399	100000	Small cell lung cancer || id:finn-b-C3_SCLC	0.05801	finn-b-C3_SCLC
rs62028349	G	C	-0.081	0.1064	0.4468	100000	Small cell lung cancer || id:finn-b-C3_SCLC	0.5152	finn-b-C3_SCLC
rs74474130	T	G	0.3923	0.292	0.1791	100000	Small cell lung cancer || id:finn-b-C3_SCLC	0.03573	finn-b-C3_SCLC
rs67490567	T	C	0.0335	0.1232	0.786001	100000	Small cell lung cancer || id:finn-b-C3_SCLC	0.2578	finn-b-C3_SCLC
rs4264350	T	C	-0.0195	0.1067	0.8547	100000	Small cell lung cancer || id:finn-b-C3_SCLC	0.4599	finn-b-C3_SCLC
rs28376661	C	G	-0.0501	0.1161	0.6659	100000	Small cell lung cancer || id:finn-b-C3_SCLC	0.3014	finn-b-C3_SCLC
rs4968431	G	T	0.0604	0.1122	0.590101	100000	Small cell lung cancer || id:finn-b-C3_SCLC	0.3664	finn-b-C3_SCLC
rs540489	T	G	-0.0835	0.1403	0.5516	100000	Small cell lung cancer || id:finn-b-C3_SCLC	0.1759	finn-b-C3_SCLC
rs79582700	C	G	-0.114	0.1629	0.4838	100000	Small cell lung cancer || id:finn-b-C3_SCLC	0.1219	finn-b-C3_SCLC
rs6501525	A	G	0.1243	0.1129	0.271	100000	Small cell lung cancer || id:finn-b-C3_SCLC	0.3402	finn-b-C3_SCLC
rs35161940	T	C	0.2308	0.1733	0.1829	100000	Small cell lung cancer || id:finn-b-C3_SCLC	0.1071	finn-b-C3_SCLC
rs17781867	C	T	0.0521	0.2115	0.8054	100000	Small cell lung cancer || id:finn-b-C3_SCLC	0.06948	finn-b-C3_SCLC
rs55888180	C	G	-0.0697	0.235	0.766699	100000	Small cell lung cancer || id:finn-b-C3_SCLC	0.05411	finn-b-C3_SCLC
rs72887800	T	A	0.1296	0.1085	0.2323	100000	Small cell lung cancer || id:finn-b-C3_SCLC	0.4015	finn-b-C3_SCLC
rs7234058	T	C	0.1616	0.1851	0.3828	100000	Small cell lung cancer || id:finn-b-C3_SCLC	0.09048	finn-b-C3_SCLC
rs75819860	T	A	-0.0721	0.1711	0.673501	100000	Small cell lung cancer || id:finn-b-C3_SCLC	0.1146	finn-b-C3_SCLC
rs17081797	A	G	0.0355	0.2178	0.8705	100000	Small cell lung cancer || id:finn-b-C3_SCLC	0.06468	finn-b-C3_SCLC
rs9973122	A	T	-0.2791	0.194	0.1503	100000	Small cell lung cancer || id:finn-b-C3_SCLC	0.9187	finn-b-C3_SCLC
rs4798126	G	A	-0.059	0.1338	0.6593	100000	Small cell lung cancer || id:finn-b-C3_SCLC	0.1974	finn-b-C3_SCLC
rs75356640	G	A	-0.1367	0.1638	0.404	100000	Small cell lung cancer || id:finn-b-C3_SCLC	0.1244	finn-b-C3_SCLC
rs16970009	A	G	-0.1417	0.3837	0.7118	100000	Small cell lung cancer || id:finn-b-C3_SCLC	0.02014	finn-b-C3_SCLC
rs112362903	A	G	0.0036	0.2866	0.99	100000	Small cell lung cancer || id:finn-b-C3_SCLC	0.0343	finn-b-C3_SCLC
rs11864644	T	C	-0.0567	0.1676	0.735301	100000	Small cell lung cancer || id:finn-b-C3_SCLC	0.1162	finn-b-C3_SCLC
rs12908520	G	A	-0.2229	0.1074	0.0380601	100000	Small cell lung cancer || id:finn-b-C3_SCLC	0.4263	finn-b-C3_SCLC
rs7252711	G	A	-0.1437	0.1707	0.3998	100000	Small cell lung cancer || id:finn-b-C3_SCLC	0.8906	finn-b-C3_SCLC
rs10417872	G	T	-0.0181	0.1173	0.8772	100000	Small cell lung cancer || id:finn-b-C3_SCLC	0.7153	finn-b-C3_SCLC
rs17619981	T	G	-0.1185	0.1561	0.4477	100000	Small cell lung cancer || id:finn-b-C3_SCLC	0.1349	finn-b-C3_SCLC
rs12611395	G	A	0.0179	0.1731	0.9177	100000	Small cell lung cancer || id:finn-b-C3_SCLC	0.8941	finn-b-C3_SCLC
rs2548459	C	T	-0.094	0.1077	0.3831	100000	Small cell lung cancer || id:finn-b-C3_SCLC	0.4097	finn-b-C3_SCLC
rs6082461	C	A	-0.2618	0.1316	0.0467703	100000	Small cell lung cancer || id:finn-b-C3_SCLC	0.7941	finn-b-C3_SCLC
rs4277593	G	A	0.3097	0.1078	0.00407099	100000	Small cell lung cancer || id:finn-b-C3_SCLC	0.4102	finn-b-C3_SCLC
rs2206482	T	G	0.0018	0.1089	0.9866	100000	Small cell lung cancer || id:finn-b-C3_SCLC	0.3954	finn-b-C3_SCLC
rs6043847	T	C	0.1595	0.2267	0.4817	100000	Small cell lung cancer || id:finn-b-C3_SCLC	0.05886	finn-b-C3_SCLC
rs746764	T	C	-0.0875	0.13	0.501	100000	Small cell lung cancer || id:finn-b-C3_SCLC	0.2143	finn-b-C3_SCLC
rs12986312	T	G	-0.0559	0.1154	0.6283	100000	Small cell lung cancer || id:finn-b-C3_SCLC	0.2994	finn-b-C3_SCLC
rs4078432	T	C	0.0135	0.1404	0.9236	100000	Small cell lung cancer || id:finn-b-C3_SCLC	0.827	finn-b-C3_SCLC
rs11844714	A	G	-0.0711	0.1316	0.5888	100000	Small cell lung cancer || id:finn-b-C3_SCLC	0.2078	finn-b-C3_SCLC
rs8003149	C	T	0.0257	0.1129	0.8196	100000	Small cell lung cancer || id:finn-b-C3_SCLC	0.3324	finn-b-C3_SCLC
rs10131942	C	G	0.1407	0.1443	0.3297	100000	Small cell lung cancer || id:finn-b-C3_SCLC	0.1637	finn-b-C3_SCLC
rs3809430	T	C	0.0713	0.1145	0.533499	100000	Small cell lung cancer || id:finn-b-C3_SCLC	0.3064	finn-b-C3_SCLC
rs8013541	A	T	0.0661	0.1071	0.5369	100000	Small cell lung cancer || id:finn-b-C3_SCLC	0.4312	finn-b-C3_SCLC
rs10140184	A	C	0.1039	0.1085	0.3381	100000	Small cell lung cancer || id:finn-b-C3_SCLC	0.4736	finn-b-C3_SCLC
rs7155595	C	A	0.0933	0.1155	0.4191	100000	Small cell lung cancer || id:finn-b-C3_SCLC	0.3017	finn-b-C3_SCLC
rs56970041	T	G	-0.0558	0.2204	0.8002	100000	Small cell lung cancer || id:finn-b-C3_SCLC	0.06123	finn-b-C3_SCLC
rs12585793	T	C	-0.1189	0.3207	0.710799	100000	Small cell lung cancer || id:finn-b-C3_SCLC	0.02898	finn-b-C3_SCLC
rs2706242	G	C	0.3913	0.1904	0.0398401	100000	Small cell lung cancer || id:finn-b-C3_SCLC	0.08534	finn-b-C3_SCLC
rs9316536	T	G	-0.0164	0.1524	0.9144	100000	Small cell lung cancer || id:finn-b-C3_SCLC	0.1446	finn-b-C3_SCLC
rs9725395	A	G	0.1089	0.1677	0.515901	100000	Small cell lung cancer || id:finn-b-C3_SCLC	0.1148	finn-b-C3_SCLC
rs10801803	G	A	0.0296	0.1518	0.8456	100000	Small cell lung cancer || id:finn-b-C3_SCLC	0.1435	finn-b-C3_SCLC
rs12567789	G	A	-0.2581	0.1539	0.09356	100000	Small cell lung cancer || id:finn-b-C3_SCLC	0.1357	finn-b-C3_SCLC
rs6588624	A	G	0.0048	0.1062	0.9639	100000	Small cell lung cancer || id:finn-b-C3_SCLC	0.4828	finn-b-C3_SCLC
rs12078956	C	G	0.0496	0.1713	0.7723	100000	Small cell lung cancer || id:finn-b-C3_SCLC	0.1096	finn-b-C3_SCLC
rs4908554	C	T	0.0248	0.1091	0.8204	100000	Small cell lung cancer || id:finn-b-C3_SCLC	0.6147	finn-b-C3_SCLC
rs11585893	A	G	0.0823	0.1241	0.5069	100000	Small cell lung cancer || id:finn-b-C3_SCLC	0.247	finn-b-C3_SCLC
rs12753492	A	C	0.1076	0.1686	0.5233	100000	Small cell lung cancer || id:finn-b-C3_SCLC	0.1126	finn-b-C3_SCLC
rs12144792	C	T	0.0113	0.1097	0.9183	100000	Small cell lung cancer || id:finn-b-C3_SCLC	0.3757	finn-b-C3_SCLC
rs72756943	G	A	0.2977	0.2141	0.1644	100000	Small cell lung cancer || id:finn-b-C3_SCLC	0.06618	finn-b-C3_SCLC
rs2367850	G	C	0.1004	0.1305	0.4417	100000	Small cell lung cancer || id:finn-b-C3_SCLC	0.2224	finn-b-C3_SCLC
rs60081663	C	G	-0.0543	0.2997	0.8564	100000	Small cell lung cancer || id:finn-b-C3_SCLC	0.03125	finn-b-C3_SCLC
rs4862235	A	G	-0.029	0.1069	0.785899	100000	Small cell lung cancer || id:finn-b-C3_SCLC	0.5453	finn-b-C3_SCLC
rs80046645	C	G	-0.0797	0.2743	0.771299	100000	Small cell lung cancer || id:finn-b-C3_SCLC	0.03834	finn-b-C3_SCLC
rs6555306	C	T	-0.0449	0.1521	0.768	100000	Small cell lung cancer || id:finn-b-C3_SCLC	0.8585	finn-b-C3_SCLC
rs10496759	G	C	-0.2554	0.1275	0.0451596	100000	Small cell lung cancer || id:finn-b-C3_SCLC	0.2212	finn-b-C3_SCLC
rs62157625	T	C	-0.56	0.165	0.000690303	100000	Small cell lung cancer || id:finn-b-C3_SCLC	0.1249	finn-b-C3_SCLC
rs1528479	A	G	-0.2369	0.1099	0.0310299	100000	Small cell lung cancer || id:finn-b-C3_SCLC	0.6247	finn-b-C3_SCLC
rs10200320	T	C	-0.0732	0.1312	0.576901	100000	Small cell lung cancer || id:finn-b-C3_SCLC	0.785	finn-b-C3_SCLC
rs6704822	G	A	-0.0681	0.1579	0.666	100000	Small cell lung cancer || id:finn-b-C3_SCLC	0.8696	finn-b-C3_SCLC
rs6759615	A	G	-0.1343	0.1782	0.4512	100000	Small cell lung cancer || id:finn-b-C3_SCLC	0.09767	finn-b-C3_SCLC
rs1576241	A	G	-0.0292	0.1092	0.7892	100000	Small cell lung cancer || id:finn-b-C3_SCLC	0.3807	finn-b-C3_SCLC
rs57091572	A	G	-0.1858	0.1565	0.2352	100000	Small cell lung cancer || id:finn-b-C3_SCLC	0.1318	finn-b-C3_SCLC
rs2444793	T	C	0.0184	0.1085	0.8651	100000	Small cell lung cancer || id:finn-b-C3_SCLC	0.6131	finn-b-C3_SCLC
rs934940	A	C	0.3033	0.1557	0.0514505	100000	Small cell lung cancer || id:finn-b-C3_SCLC	0.1331	finn-b-C3_SCLC
rs6744030	C	T	-0.0359	0.1315	0.784701	100000	Small cell lung cancer || id:finn-b-C3_SCLC	0.214	finn-b-C3_SCLC
rs114279581	A	G	0.2698	0.1991	0.1755	100000	Small cell lung cancer || id:finn-b-C3_SCLC	0.07521	finn-b-C3_SCLC
rs6755871	C	G	-0.105	0.1064	0.3237	100000	Small cell lung cancer || id:finn-b-C3_SCLC	0.4867	finn-b-C3_SCLC
rs11153159	G	C	-0.0059	0.1532	0.969	100000	Small cell lung cancer || id:finn-b-C3_SCLC	0.142	finn-b-C3_SCLC
rs12216169	T	A	0.1765	0.1657	0.2867	100000	Small cell lung cancer || id:finn-b-C3_SCLC	0.1167	finn-b-C3_SCLC
rs6969323	A	C	-0.2873	0.1277	0.0244698	100000	Small cell lung cancer || id:finn-b-C3_SCLC	0.2195	finn-b-C3_SCLC
rs41816	A	G	-0.2008	0.1162	0.0840504	100000	Small cell lung cancer || id:finn-b-C3_SCLC	0.301	finn-b-C3_SCLC
rs1447205	C	G	-0.0981	0.1104	0.3745	100000	Small cell lung cancer || id:finn-b-C3_SCLC	0.6394	finn-b-C3_SCLC
rs2347697	G	T	-0.1355	0.1144	0.2361	100000	Small cell lung cancer || id:finn-b-C3_SCLC	0.3089	finn-b-C3_SCLC
rs11547158	A	G	-0.0491	0.1558	0.7526	100000	Small cell lung cancer || id:finn-b-C3_SCLC	0.1345	finn-b-C3_SCLC
rs35166120	G	C	0.1062	0.128	0.407	100000	Small cell lung cancer || id:finn-b-C3_SCLC	0.7763	finn-b-C3_SCLC
rs17067892	C	T	-0.1484	0.1876	0.4288	100000	Small cell lung cancer || id:finn-b-C3_SCLC	0.08742	finn-b-C3_SCLC
rs2132128	G	A	0.0467	0.1768	0.7916	100000	Small cell lung cancer || id:finn-b-C3_SCLC	0.1028	finn-b-C3_SCLC
rs55744759	A	G	0.058	0.1685	0.7307	100000	Small cell lung cancer || id:finn-b-C3_SCLC	0.1122	finn-b-C3_SCLC
rs74553962	T	G	-0.2596	0.2022	0.1991	100000	Small cell lung cancer || id:finn-b-C3_SCLC	0.07616	finn-b-C3_SCLC
rs74757828	A	T	0.0797	0.2012	0.691899	100000	Small cell lung cancer || id:finn-b-C3_SCLC	0.07566	finn-b-C3_SCLC
rs34402072	C	T	0.3247	0.1504	0.0308503	100000	Small cell lung cancer || id:finn-b-C3_SCLC	0.1465	finn-b-C3_SCLC
rs2952251	G	A	-0.2725	0.1398	0.0511599	100000	Small cell lung cancer || id:finn-b-C3_SCLC	0.7713	finn-b-C3_SCLC
rs62503162	A	G	0.1579	0.2639	0.5496	100000	Small cell lung cancer || id:finn-b-C3_SCLC	0.04288	finn-b-C3_SCLC
rs4750583	G	A	-0.1068	0.1363	0.4332	100000	Small cell lung cancer || id:finn-b-C3_SCLC	0.8113	finn-b-C3_SCLC
rs10217435	C	T	0.13	0.1526	0.3944	100000	Small cell lung cancer || id:finn-b-C3_SCLC	0.1404	finn-b-C3_SCLC
rs10899911	A	G	0.0346	0.1253	0.7828	100000	Small cell lung cancer || id:finn-b-C3_SCLC	0.2346	finn-b-C3_SCLC
rs10827477	A	G	0.0337	0.1115	0.7625	100000	Small cell lung cancer || id:finn-b-C3_SCLC	0.3522	finn-b-C3_SCLC
rs11001941	G	A	-0.1726	0.1892	0.3617	100000	Small cell lung cancer || id:finn-b-C3_SCLC	0.08719	finn-b-C3_SCLC
rs719099	A	G	0.2308	0.179	0.1973	100000	Small cell lung cancer || id:finn-b-C3_SCLC	0.09886	finn-b-C3_SCLC
rs17167098	G	A	-0.103	0.1545	0.5051	100000	Small cell lung cancer || id:finn-b-C3_SCLC	0.1364	finn-b-C3_SCLC
rs4492265	G	A	-0.0052	0.1163	0.9645	100000	Small cell lung cancer || id:finn-b-C3_SCLC	0.6955	finn-b-C3_SCLC
rs6958419	C	T	-0.0796	0.1063	0.4537	100000	Small cell lung cancer || id:finn-b-C3_SCLC	0.465	finn-b-C3_SCLC
rs2248146	T	C	0.0172	0.1118	0.8777	100000	Small cell lung cancer || id:finn-b-C3_SCLC	0.3449	finn-b-C3_SCLC
rs28603357	T	C	-0.4275	0.3817	0.2628	100000	Small cell lung cancer || id:finn-b-C3_SCLC	0.02007	finn-b-C3_SCLC
rs11979110	T	C	0.0604	0.1062	0.569399	100000	Small cell lung cancer || id:finn-b-C3_SCLC	0.4637	finn-b-C3_SCLC
rs35947731	C	T	-0.0127	0.1847	0.9454	100000	Small cell lung cancer || id:finn-b-C3_SCLC	0.09023	finn-b-C3_SCLC
rs4717843	G	T	-0.0378	0.1074	0.7251	100000	Small cell lung cancer || id:finn-b-C3_SCLC	0.4732	finn-b-C3_SCLC
rs4576377	C	A	0.0146	0.1103	0.8946	100000	Small cell lung cancer || id:finn-b-C3_SCLC	0.633	finn-b-C3_SCLC
rs17235252	T	C	-0.0889	0.1638	0.5874	100000	Small cell lung cancer || id:finn-b-C3_SCLC	0.1194	finn-b-C3_SCLC
rs13231526	C	A	0.4885	0.1969	0.0130801	100000	Small cell lung cancer || id:finn-b-C3_SCLC	0.08006	finn-b-C3_SCLC
rs73128290	A	G	-0.1158	0.1161	0.3185	100000	Small cell lung cancer || id:finn-b-C3_SCLC	0.3002	finn-b-C3_SCLC
rs16851319	G	C	0.2398	0.1413	0.0896004	100000	Small cell lung cancer || id:finn-b-C3_SCLC	0.1778	finn-b-C3_SCLC
rs111373036	A	G	0.0608	0.1514	0.688201	100000	Small cell lung cancer || id:finn-b-C3_SCLC	0.1425	finn-b-C3_SCLC
rs12760724	A	C	-0.0739	0.1131	0.5133	100000	Small cell lung cancer || id:finn-b-C3_SCLC	0.3285	finn-b-C3_SCLC
rs4364940	A	G	-0.0787	0.1145	0.491801	100000	Small cell lung cancer || id:finn-b-C3_SCLC	0.3055	finn-b-C3_SCLC
rs12747809	A	G	-0.2613	0.1174	0.0259902	100000	Small cell lung cancer || id:finn-b-C3_SCLC	0.7182	finn-b-C3_SCLC
rs79968172	G	A	-0.0858	0.2244	0.7021	100000	Small cell lung cancer || id:finn-b-C3_SCLC	0.05901	finn-b-C3_SCLC
rs12078156	C	T	-0.15	0.1293	0.2462	100000	Small cell lung cancer || id:finn-b-C3_SCLC	0.2266	finn-b-C3_SCLC
rs4079028	C	T	-0.1357	0.124	0.2738	100000	Small cell lung cancer || id:finn-b-C3_SCLC	0.2395	finn-b-C3_SCLC
rs10916131	C	T	0.0855	0.1441	0.5531	100000	Small cell lung cancer || id:finn-b-C3_SCLC	0.1615	finn-b-C3_SCLC
rs3842897	G	A	0.1919	0.1899	0.3122	100000	Small cell lung cancer || id:finn-b-C3_SCLC	0.08923	finn-b-C3_SCLC
rs7555878	G	A	-0.134	0.1236	0.278	100000	Small cell lung cancer || id:finn-b-C3_SCLC	0.753	finn-b-C3_SCLC
rs16843578	C	T	-0.0696	0.2365	0.768399	100000	Small cell lung cancer || id:finn-b-C3_SCLC	0.05301	finn-b-C3_SCLC
rs240104	T	C	-0.0923	0.1188	0.4374	100000	Small cell lung cancer || id:finn-b-C3_SCLC	0.2847	finn-b-C3_SCLC
rs12404135	A	G	-0.1133	0.1977	0.5667	100000	Small cell lung cancer || id:finn-b-C3_SCLC	0.07702	finn-b-C3_SCLC
rs2265670	C	G	-0.0443	0.1063	0.677001	100000	Small cell lung cancer || id:finn-b-C3_SCLC	0.5348	finn-b-C3_SCLC
rs17376049	T	C	-0.2399	0.1698	0.1577	100000	Small cell lung cancer || id:finn-b-C3_SCLC	0.1087	finn-b-C3_SCLC
rs12034718	G	A	0.0273	0.1279	0.8312	100000	Small cell lung cancer || id:finn-b-C3_SCLC	0.7764	finn-b-C3_SCLC
rs12566890	T	G	-0.095	0.1579	0.547599	100000	Small cell lung cancer || id:finn-b-C3_SCLC	0.1318	finn-b-C3_SCLC
rs2788271	G	T	0.1581	0.1398	0.258	100000	Small cell lung cancer || id:finn-b-C3_SCLC	0.8271	finn-b-C3_SCLC
rs79476906	T	A	0.3401	0.1479	0.02146	100000	Small cell lung cancer || id:finn-b-C3_SCLC	0.1506	finn-b-C3_SCLC
rs10910677	G	C	0.1003	0.1213	0.4084	100000	Small cell lung cancer || id:finn-b-C3_SCLC	0.6688	finn-b-C3_SCLC
rs78250280	G	A	0.0213	0.1525	0.889	100000	Small cell lung cancer || id:finn-b-C3_SCLC	0.1419	finn-b-C3_SCLC
rs7534009	A	G	0.0394	0.2802	0.8883	100000	Small cell lung cancer || id:finn-b-C3_SCLC	0.0379	finn-b-C3_SCLC
rs9425984	T	C	0.0255	0.1279	0.8419	100000	Small cell lung cancer || id:finn-b-C3_SCLC	0.2182	finn-b-C3_SCLC
rs112205261	T	C	0.0628	0.1941	0.7461	100000	Small cell lung cancer || id:finn-b-C3_SCLC	0.08152	finn-b-C3_SCLC
rs3013089	G	A	0.1935	0.1098	0.0782006	100000	Small cell lung cancer || id:finn-b-C3_SCLC	0.3734	finn-b-C3_SCLC
rs78848836	A	G	-0.181	0.1749	0.3005	100000	Small cell lung cancer || id:finn-b-C3_SCLC	0.1038	finn-b-C3_SCLC
rs4953394	G	T	0.0187	0.1069	0.8611	100000	Small cell lung cancer || id:finn-b-C3_SCLC	0.5608	finn-b-C3_SCLC
rs10166469	C	T	0.1726	0.1219	0.1568	100000	Small cell lung cancer || id:finn-b-C3_SCLC	0.7463	finn-b-C3_SCLC
rs6742198	A	G	0.1503	0.1247	0.2281	100000	Small cell lung cancer || id:finn-b-C3_SCLC	0.7582	finn-b-C3_SCLC
rs61852452	G	C	-0.0338	0.1738	0.8458	100000	Small cell lung cancer || id:finn-b-C3_SCLC	0.1058	finn-b-C3_SCLC
rs10927394	G	T	0.3071	0.3856	0.4257	100000	Small cell lung cancer || id:finn-b-C3_SCLC	0.01932	finn-b-C3_SCLC
rs61771805	A	T	0.0947	0.1649	0.5657	100000	Small cell lung cancer || id:finn-b-C3_SCLC	0.1159	finn-b-C3_SCLC
rs11685699	C	T	-0.3733	0.2018	0.0643799	100000	Small cell lung cancer || id:finn-b-C3_SCLC	0.07786	finn-b-C3_SCLC
rs716604	A	G	0.0461	0.1267	0.716	100000	Small cell lung cancer || id:finn-b-C3_SCLC	0.2292	finn-b-C3_SCLC
rs1809136	C	G	0.1002	0.1968	0.6105	100000	Small cell lung cancer || id:finn-b-C3_SCLC	0.9184	finn-b-C3_SCLC
rs1519491	T	C	-0.018	0.1088	0.8683	100000	Small cell lung cancer || id:finn-b-C3_SCLC	0.3972	finn-b-C3_SCLC
rs6430926	T	C	0.2129	0.1068	0.0461796	100000	Small cell lung cancer || id:finn-b-C3_SCLC	0.5319	finn-b-C3_SCLC
rs75949021	T	C	0.0709	0.2719	0.7942	100000	Small cell lung cancer || id:finn-b-C3_SCLC	0.03972	finn-b-C3_SCLC
rs78453362	A	G	0.1033	0.34	0.7613	100000	Small cell lung cancer || id:finn-b-C3_SCLC	0.02544	finn-b-C3_SCLC
rs4243434	G	T	0.4333	0.2289	0.0583606	100000	Small cell lung cancer || id:finn-b-C3_SCLC	0.9435	finn-b-C3_SCLC
rs782080	A	T	-0.0413	0.1074	0.7003	100000	Small cell lung cancer || id:finn-b-C3_SCLC	0.557	finn-b-C3_SCLC
rs62285313	A	G	-0.3365	0.1792	0.06047	100000	Small cell lung cancer || id:finn-b-C3_SCLC	0.09806	finn-b-C3_SCLC
rs12636310	G	A	-0.0395	0.1226	0.7471	100000	Small cell lung cancer || id:finn-b-C3_SCLC	0.2515	finn-b-C3_SCLC
rs76287110	A	T	-0.2302	0.1943	0.2361	100000	Small cell lung cancer || id:finn-b-C3_SCLC	0.0821	finn-b-C3_SCLC
rs55888705	A	G	-0.0012	0.1177	0.9919	100000	Small cell lung cancer || id:finn-b-C3_SCLC	0.2817	finn-b-C3_SCLC
rs1899291	T	C	0.1864	0.1456	0.2007	100000	Small cell lung cancer || id:finn-b-C3_SCLC	0.842	finn-b-C3_SCLC
rs12509763	C	G	-0.1093	0.1804	0.5447	100000	Small cell lung cancer || id:finn-b-C3_SCLC	0.09554	finn-b-C3_SCLC
rs1948423	T	A	-0.0186	0.1116	0.8677	100000	Small cell lung cancer || id:finn-b-C3_SCLC	0.3481	finn-b-C3_SCLC
rs11720857	C	T	-0.1053	0.139	0.4489	100000	Small cell lung cancer || id:finn-b-C3_SCLC	0.175	finn-b-C3_SCLC
rs73186226	G	A	-0.1336	0.2069	0.5184	100000	Small cell lung cancer || id:finn-b-C3_SCLC	0.07543	finn-b-C3_SCLC
rs4697572	A	G	-0.061	0.1326	0.6453	100000	Small cell lung cancer || id:finn-b-C3_SCLC	0.1993	finn-b-C3_SCLC
rs12500231	T	A	-0.1475	0.1065	0.166	100000	Small cell lung cancer || id:finn-b-C3_SCLC	0.5156	finn-b-C3_SCLC
rs10028567	C	T	-0.0694	0.1639	0.6718	100000	Small cell lung cancer || id:finn-b-C3_SCLC	0.1207	finn-b-C3_SCLC
rs58767323	G	C	0.0082	0.1398	0.9533	100000	Small cell lung cancer || id:finn-b-C3_SCLC	0.1771	finn-b-C3_SCLC
rs11709800	T	C	-0.4563	0.1438	0.00151098	100000	Small cell lung cancer || id:finn-b-C3_SCLC	0.1687	finn-b-C3_SCLC
rs73199919	T	C	-0.0302	0.2506	0.904	100000	Small cell lung cancer || id:finn-b-C3_SCLC	0.04935	finn-b-C3_SCLC
rs62240188	G	A	0.2641	0.1833	0.1497	100000	Small cell lung cancer || id:finn-b-C3_SCLC	0.09361	finn-b-C3_SCLC
rs2686326	T	C	-0.1591	0.1082	0.1414	100000	Small cell lung cancer || id:finn-b-C3_SCLC	0.4049	finn-b-C3_SCLC
rs9833771	C	T	0.0022	0.1065	0.9832	100000	Small cell lung cancer || id:finn-b-C3_SCLC	0.4816	finn-b-C3_SCLC
rs1768152	C	T	-0.1726	0.1725	0.3171	100000	Small cell lung cancer || id:finn-b-C3_SCLC	0.8947	finn-b-C3_SCLC
rs76463770	A	G	-0.3789	0.31	0.2215	100000	Small cell lung cancer || id:finn-b-C3_SCLC	0.02991	finn-b-C3_SCLC
rs62188991	G	C	0.4525	0.2277	0.0468997	100000	Small cell lung cancer || id:finn-b-C3_SCLC	0.06132	finn-b-C3_SCLC
rs78702810	T	C	-0.0878	0.1739	0.6137	100000	Small cell lung cancer || id:finn-b-C3_SCLC	0.1052	finn-b-C3_SCLC
rs4955932	T	C	0.0182	0.1099	0.8686	100000	Small cell lung cancer || id:finn-b-C3_SCLC	0.3876	finn-b-C3_SCLC
rs6769553	A	G	-0.0711	0.1204	0.5546	100000	Small cell lung cancer || id:finn-b-C3_SCLC	0.2615	finn-b-C3_SCLC
rs17612835	G	A	0.1834	0.1705	0.2821	100000	Small cell lung cancer || id:finn-b-C3_SCLC	0.1127	finn-b-C3_SCLC
rs62190261	A	C	-0.3674	0.1886	0.0513996	100000	Small cell lung cancer || id:finn-b-C3_SCLC	0.08756	finn-b-C3_SCLC
rs57024273	T	C	0.0011	0.1221	0.9926	100000	Small cell lung cancer || id:finn-b-C3_SCLC	0.2574	finn-b-C3_SCLC
rs7586445	G	A	-0.1291	0.1579	0.4137	100000	Small cell lung cancer || id:finn-b-C3_SCLC	0.1291	finn-b-C3_SCLC
rs62187631	T	C	0.0737	0.1346	0.583899	100000	Small cell lung cancer || id:finn-b-C3_SCLC	0.1918	finn-b-C3_SCLC
rs2191834	T	G	0.2303	0.124	0.0632995	100000	Small cell lung cancer || id:finn-b-C3_SCLC	0.76	finn-b-C3_SCLC
rs4257531	G	A	0.1283	0.1747	0.4629	100000	Small cell lung cancer || id:finn-b-C3_SCLC	0.1055	finn-b-C3_SCLC
rs2240542	C	T	0.2015	0.1204	0.0942801	100000	Small cell lung cancer || id:finn-b-C3_SCLC	0.265	finn-b-C3_SCLC
rs1376754	G	A	-0.1811	0.1064	0.0887095	100000	Small cell lung cancer || id:finn-b-C3_SCLC	0.494	finn-b-C3_SCLC
rs4600608	G	A	0.0426	0.1311	0.745	100000	Small cell lung cancer || id:finn-b-C3_SCLC	0.7892	finn-b-C3_SCLC
rs72886036	G	C	-0.2099	0.2382	0.3782	100000	Small cell lung cancer || id:finn-b-C3_SCLC	0.05361	finn-b-C3_SCLC
rs79598899	C	T	-0.0428	0.2524	0.8653	100000	Small cell lung cancer || id:finn-b-C3_SCLC	0.04737	finn-b-C3_SCLC
rs13020688	G	A	-0.2738	0.116	0.0182398	100000	Small cell lung cancer || id:finn-b-C3_SCLC	0.3052	finn-b-C3_SCLC
rs12986628	T	C	0.0888	0.1342	0.508	100000	Small cell lung cancer || id:finn-b-C3_SCLC	0.8072	finn-b-C3_SCLC
rs13139592	T	C	-0.0352	0.1576	0.8231	100000	Small cell lung cancer || id:finn-b-C3_SCLC	0.1326	finn-b-C3_SCLC
rs7666190	A	C	0.1235	0.1659	0.4567	100000	Small cell lung cancer || id:finn-b-C3_SCLC	0.8842	finn-b-C3_SCLC
rs6815608	C	T	0.0047	0.1476	0.9745	100000	Small cell lung cancer || id:finn-b-C3_SCLC	0.8485	finn-b-C3_SCLC
rs609430	T	G	0.0878	0.1112	0.4296	100000	Small cell lung cancer || id:finn-b-C3_SCLC	0.3497	finn-b-C3_SCLC
rs73849225	T	C	-0.2057	0.1929	0.2862	100000	Small cell lung cancer || id:finn-b-C3_SCLC	0.08221	finn-b-C3_SCLC
rs74354280	C	T	0.2144	0.1181	0.06948	100000	Small cell lung cancer || id:finn-b-C3_SCLC	0.279	finn-b-C3_SCLC
rs16891896	G	A	0.2438	0.1904	0.2004	100000	Small cell lung cancer || id:finn-b-C3_SCLC	0.08475	finn-b-C3_SCLC
rs13154778	T	A	-0.1088	0.1229	0.3761	100000	Small cell lung cancer || id:finn-b-C3_SCLC	0.2509	finn-b-C3_SCLC
rs13173038	A	G	-0.0691	0.1231	0.574601	100000	Small cell lung cancer || id:finn-b-C3_SCLC	0.248	finn-b-C3_SCLC
rs72866977	A	C	-0.0393	0.2005	0.8447	100000	Small cell lung cancer || id:finn-b-C3_SCLC	0.07917	finn-b-C3_SCLC
rs7763512	A	G	-0.075	0.1078	0.4863	100000	Small cell lung cancer || id:finn-b-C3_SCLC	0.5758	finn-b-C3_SCLC
rs11128180	A	G	0.1571	0.1249	0.2086	100000	Small cell lung cancer || id:finn-b-C3_SCLC	0.2327	finn-b-C3_SCLC
rs6797343	T	G	0.0312	0.1336	0.8153	100000	Small cell lung cancer || id:finn-b-C3_SCLC	0.8089	finn-b-C3_SCLC
rs72714787	C	A	0.255	0.1564	0.103	100000	Small cell lung cancer || id:finn-b-C3_SCLC	0.1315	finn-b-C3_SCLC
rs864093	A	C	0.0397	0.1299	0.7602	100000	Small cell lung cancer || id:finn-b-C3_SCLC	0.211	finn-b-C3_SCLC
rs116270582	T	A	-0.2506	0.2669	0.3478	100000	Small cell lung cancer || id:finn-b-C3_SCLC	0.04705	finn-b-C3_SCLC
rs143762454	C	T	0.1116	0.2577	0.665001	100000	Small cell lung cancer || id:finn-b-C3_SCLC	0.04674	finn-b-C3_SCLC
rs76001613	C	G	-0.0342	0.2152	0.8737	100000	Small cell lung cancer || id:finn-b-C3_SCLC	0.06823	finn-b-C3_SCLC
rs430270	A	C	0.1633	0.137	0.2332	100000	Small cell lung cancer || id:finn-b-C3_SCLC	0.1905	finn-b-C3_SCLC
rs922773	C	T	-0.0751	0.175	0.668099	100000	Small cell lung cancer || id:finn-b-C3_SCLC	0.1013	finn-b-C3_SCLC
rs6795673	C	T	-0.0738	0.1061	0.4867	100000	Small cell lung cancer || id:finn-b-C3_SCLC	0.4785	finn-b-C3_SCLC
rs12634544	T	C	0.0011	0.1158	0.9922	100000	Small cell lung cancer || id:finn-b-C3_SCLC	0.2954	finn-b-C3_SCLC
rs2332027	A	G	0.1188	0.1095	0.2782	100000	Small cell lung cancer || id:finn-b-C3_SCLC	0.4049	finn-b-C3_SCLC
rs7675045	A	T	0.0246	0.1062	0.8164	100000	Small cell lung cancer || id:finn-b-C3_SCLC	0.4689	finn-b-C3_SCLC
rs2731794	C	T	0.1387	0.2929	0.6359	100000	Small cell lung cancer || id:finn-b-C3_SCLC	0.03417	finn-b-C3_SCLC
rs2702387	G	A	-0.0348	0.1079	0.746899	100000	Small cell lung cancer || id:finn-b-C3_SCLC	0.5955	finn-b-C3_SCLC
rs35559912	T	C	-0.2888	0.1642	0.0785905	100000	Small cell lung cancer || id:finn-b-C3_SCLC	0.121	finn-b-C3_SCLC
rs74542928	T	C	0.3601	0.2475	0.1457	100000	Small cell lung cancer || id:finn-b-C3_SCLC	0.04796	finn-b-C3_SCLC
rs62314653	C	A	0.3708	0.2284	0.1044	100000	Small cell lung cancer || id:finn-b-C3_SCLC	0.05945	finn-b-C3_SCLC
rs2561116	T	G	-0.0509	0.2267	0.8223	100000	Small cell lung cancer || id:finn-b-C3_SCLC	0.05833	finn-b-C3_SCLC
rs2546105	T	A	-0.0086	0.1227	0.9441	100000	Small cell lung cancer || id:finn-b-C3_SCLC	0.7528	finn-b-C3_SCLC
rs13188803	T	A	0.0257	0.1191	0.8291	100000	Small cell lung cancer || id:finn-b-C3_SCLC	0.2748	finn-b-C3_SCLC
rs6890185	C	T	0.009	0.1137	0.9369	100000	Small cell lung cancer || id:finn-b-C3_SCLC	0.6751	finn-b-C3_SCLC
rs1901739	G	T	-0.0612	0.1063	0.5653	100000	Small cell lung cancer || id:finn-b-C3_SCLC	0.4629	finn-b-C3_SCLC
rs55736413	C	T	0.1273	0.2536	0.6157	100000	Small cell lung cancer || id:finn-b-C3_SCLC	0.04657	finn-b-C3_SCLC
rs553072	G	A	-0.147	0.138	0.287	100000	Small cell lung cancer || id:finn-b-C3_SCLC	0.1881	finn-b-C3_SCLC
rs80309088	G	A	-0.2471	0.1629	0.1293	100000	Small cell lung cancer || id:finn-b-C3_SCLC	0.119	finn-b-C3_SCLC
rs6899771	A	G	-0.2216	0.1761	0.2083	100000	Small cell lung cancer || id:finn-b-C3_SCLC	0.1006	finn-b-C3_SCLC
rs2820282	C	A	0.1364	0.1089	0.2105	100000	Small cell lung cancer || id:finn-b-C3_SCLC	0.5994	finn-b-C3_SCLC
rs35011108	A	G	0.1072	0.2156	0.6191	100000	Small cell lung cancer || id:finn-b-C3_SCLC	0.06774	finn-b-C3_SCLC
rs62376424	C	T	0.1358	0.1151	0.2382	100000	Small cell lung cancer || id:finn-b-C3_SCLC	0.3054	finn-b-C3_SCLC
rs76779974	C	G	0.0609	0.1836	0.74	100000	Small cell lung cancer || id:finn-b-C3_SCLC	0.09252	finn-b-C3_SCLC
rs10036909	C	T	0.0147	0.2696	0.9564	100000	Small cell lung cancer || id:finn-b-C3_SCLC	0.04047	finn-b-C3_SCLC
rs12186441	G	A	0.4116	0.2655	0.1211	100000	Small cell lung cancer || id:finn-b-C3_SCLC	0.04207	finn-b-C3_SCLC
rs11750293	G	T	0.2161	0.1103	0.0500104	100000	Small cell lung cancer || id:finn-b-C3_SCLC	0.3702	finn-b-C3_SCLC
rs2081023	A	G	-0.0152	0.1513	0.9201	100000	Small cell lung cancer || id:finn-b-C3_SCLC	0.1428	finn-b-C3_SCLC
rs6837275	A	G	-0.032	0.1165	0.783599	100000	Small cell lung cancer || id:finn-b-C3_SCLC	0.3008	finn-b-C3_SCLC
rs6875660	C	T	-0.1282	0.223	0.5654	100000	Small cell lung cancer || id:finn-b-C3_SCLC	0.06093	finn-b-C3_SCLC
rs10858364	G	T	-0.1065	0.1263	0.399	100000	Small cell lung cancer || id:finn-b-C3_SCLC	0.2512	finn-b-C3_SCLC
rs12684609	T	C	-0.0208	0.1331	0.8758	100000	Small cell lung cancer || id:finn-b-C3_SCLC	0.1973	finn-b-C3_SCLC
rs61265175	G	C	-0.1132	0.1375	0.4102	100000	Small cell lung cancer || id:finn-b-C3_SCLC	0.1818	finn-b-C3_SCLC
rs11030569	A	T	0.0745	0.1602	0.6418	100000	Small cell lung cancer || id:finn-b-C3_SCLC	0.1274	finn-b-C3_SCLC
rs56349194	A	G	0.0456	0.1586	0.773499	100000	Small cell lung cancer || id:finn-b-C3_SCLC	0.1287	finn-b-C3_SCLC
rs12419854	T	A	0.3206	0.1205	0.00779794	100000	Small cell lung cancer || id:finn-b-C3_SCLC	0.2712	finn-b-C3_SCLC
rs921383	G	A	0.0152	0.1091	0.8891	100000	Small cell lung cancer || id:finn-b-C3_SCLC	0.6166	finn-b-C3_SCLC
rs4945008	G	A	-0.1863	0.1088	0.0869101	100000	Small cell lung cancer || id:finn-b-C3_SCLC	0.608	finn-b-C3_SCLC
rs594561	T	C	0.0172	0.106	0.8711	100000	Small cell lung cancer || id:finn-b-C3_SCLC	0.4892	finn-b-C3_SCLC
rs2889192	T	G	-0.0569	0.1496	0.7036	100000	Small cell lung cancer || id:finn-b-C3_SCLC	0.851	finn-b-C3_SCLC
rs602075	G	A	0.1454	0.1205	0.2276	100000	Small cell lung cancer || id:finn-b-C3_SCLC	0.7366	finn-b-C3_SCLC
rs17791387	A	G	-0.0959	0.1825	0.5992	100000	Small cell lung cancer || id:finn-b-C3_SCLC	0.09533	finn-b-C3_SCLC
rs736744	T	C	0.1263	0.1071	0.2384	100000	Small cell lung cancer || id:finn-b-C3_SCLC	0.568	finn-b-C3_SCLC
rs7860510	G	C	0.2761	0.1972	0.1616	100000	Small cell lung cancer || id:finn-b-C3_SCLC	0.07684	finn-b-C3_SCLC
rs78909003	T	C	-0.3566	0.2327	0.1254	100000	Small cell lung cancer || id:finn-b-C3_SCLC	0.05484	finn-b-C3_SCLC
rs12555298	G	A	0.1105	0.1416	0.4352	100000	Small cell lung cancer || id:finn-b-C3_SCLC	0.1732	finn-b-C3_SCLC
rs11597105	A	G	0.1134	0.1332	0.3946	100000	Small cell lung cancer || id:finn-b-C3_SCLC	0.1973	finn-b-C3_SCLC
rs11597285	G	T	0.0776	0.1085	0.4743	100000	Small cell lung cancer || id:finn-b-C3_SCLC	0.3991	finn-b-C3_SCLC
rs11258178	A	G	-0.1418	0.1067	0.1839	100000	Small cell lung cancer || id:finn-b-C3_SCLC	0.4906	finn-b-C3_SCLC
rs10809135	C	T	-0.0231	0.1081	0.8305	100000	Small cell lung cancer || id:finn-b-C3_SCLC	0.5565	finn-b-C3_SCLC
rs16934069	T	C	-0.0054	0.1396	0.969	100000	Small cell lung cancer || id:finn-b-C3_SCLC	0.1782	finn-b-C3_SCLC
rs2229917	A	G	-0.2361	0.264	0.3713	100000	Small cell lung cancer || id:finn-b-C3_SCLC	0.04221	finn-b-C3_SCLC
rs11243416	T	C	0.0556	0.2095	0.7907	100000	Small cell lung cancer || id:finn-b-C3_SCLC	0.06966	finn-b-C3_SCLC
rs4747450	C	A	-0.1399	0.1274	0.2722	100000	Small cell lung cancer || id:finn-b-C3_SCLC	0.2248	finn-b-C3_SCLC
rs2428106	C	G	-0.0133	0.1075	0.9014	100000	Small cell lung cancer || id:finn-b-C3_SCLC	0.4285	finn-b-C3_SCLC
rs2909242	A	C	-0.0429	0.1131	0.7042	100000	Small cell lung cancer || id:finn-b-C3_SCLC	0.6689	finn-b-C3_SCLC
rs2952020	A	G	-0.0051	0.123	0.9668	100000	Small cell lung cancer || id:finn-b-C3_SCLC	0.7513	finn-b-C3_SCLC
rs118104867	C	T	-0.0582	0.211	0.7828	100000	Small cell lung cancer || id:finn-b-C3_SCLC	0.06941	finn-b-C3_SCLC
rs116151565	A	G	0.1737	0.1662	0.2959	100000	Small cell lung cancer || id:finn-b-C3_SCLC	0.1224	finn-b-C3_SCLC
rs872501	G	A	-0.0961	0.2032	0.6363	100000	Small cell lung cancer || id:finn-b-C3_SCLC	0.09935	finn-b-C3_SCLC
rs34985298	G	A	-0.0426	0.1128	0.705399	100000	Small cell lung cancer || id:finn-b-C3_SCLC	0.3339	finn-b-C3_SCLC
rs3734633	G	A	-0.0859	0.228	0.7063	100000	Small cell lung cancer || id:finn-b-C3_SCLC	0.05792	finn-b-C3_SCLC
rs73592673	A	T	-0.021	0.1595	0.8953	100000	Small cell lung cancer || id:finn-b-C3_SCLC	0.1329	finn-b-C3_SCLC
rs212393	A	G	-0.0412	0.1309	0.753199	100000	Small cell lung cancer || id:finn-b-C3_SCLC	0.7928	finn-b-C3_SCLC
rs10274562	C	T	0.1876	0.1092	0.0856801	100000	Small cell lung cancer || id:finn-b-C3_SCLC	0.3802	finn-b-C3_SCLC
rs12528285	C	T	-0.2553	0.1707	0.1348	100000	Small cell lung cancer || id:finn-b-C3_SCLC	0.1093	finn-b-C3_SCLC
rs9345168	A	C	-0.0126	0.1067	0.9061	100000	Small cell lung cancer || id:finn-b-C3_SCLC	0.5581	finn-b-C3_SCLC
rs768830	A	G	-0.1095	0.1467	0.4555	100000	Small cell lung cancer || id:finn-b-C3_SCLC	0.8439	finn-b-C3_SCLC
rs2098844	T	C	0.13	0.11	0.2372	100000	Small cell lung cancer || id:finn-b-C3_SCLC	0.6211	finn-b-C3_SCLC
rs7109293	A	G	-0.0265	0.1676	0.8744	100000	Small cell lung cancer || id:finn-b-C3_SCLC	0.1172	finn-b-C3_SCLC
rs7976209	T	C	-0.0703	0.146	0.630099	100000	Small cell lung cancer || id:finn-b-C3_SCLC	0.1551	finn-b-C3_SCLC
rs2286384	C	G	-0.1303	0.1061	0.2195	100000	Small cell lung cancer || id:finn-b-C3_SCLC	0.4938	finn-b-C3_SCLC
rs10774377	G	A	0.1137	0.1076	0.2905	100000	Small cell lung cancer || id:finn-b-C3_SCLC	0.5641	finn-b-C3_SCLC
rs78056098	G	T	-0.2125	0.1107	0.0549794	100000	Small cell lung cancer || id:finn-b-C3_SCLC	0.3552	finn-b-C3_SCLC
rs7935775	T	A	0.0343	0.1211	0.7769	100000	Small cell lung cancer || id:finn-b-C3_SCLC	0.735	finn-b-C3_SCLC
rs10842464	C	T	-0.1058	0.1159	0.3616	100000	Small cell lung cancer || id:finn-b-C3_SCLC	0.6987	finn-b-C3_SCLC
rs72948274	A	C	-0.2709	0.2174	0.2128	100000	Small cell lung cancer || id:finn-b-C3_SCLC	0.06356	finn-b-C3_SCLC
rs1939881	G	A	0.2423	0.2253	0.2822	100000	Small cell lung cancer || id:finn-b-C3_SCLC	0.05881	finn-b-C3_SCLC
rs10892089	C	G	0.0572	0.1365	0.6751	100000	Small cell lung cancer || id:finn-b-C3_SCLC	0.1843	finn-b-C3_SCLC
rs78521377	C	T	-0.1946	0.3062	0.525	100000	Small cell lung cancer || id:finn-b-C3_SCLC	0.03026	finn-b-C3_SCLC
rs2918132	T	C	0.0878	0.1105	0.4269	100000	Small cell lung cancer || id:finn-b-C3_SCLC	0.6279	finn-b-C3_SCLC
rs367480	A	G	0.081	0.1108	0.4648	100000	Small cell lung cancer || id:finn-b-C3_SCLC	0.6415	finn-b-C3_SCLC
rs4385846	T	G	0.0268	0.1354	0.8431	100000	Small cell lung cancer || id:finn-b-C3_SCLC	0.8062	finn-b-C3_SCLC
rs2532663	A	G	0.117	0.1776	0.5101	100000	Small cell lung cancer || id:finn-b-C3_SCLC	0.8981	finn-b-C3_SCLC
rs16910295	T	C	0.0517	0.2336	0.825	100000	Small cell lung cancer || id:finn-b-C3_SCLC	0.0551	finn-b-C3_SCLC
rs34066017	A	G	0.1835	0.1315	0.163	100000	Small cell lung cancer || id:finn-b-C3_SCLC	0.2056	finn-b-C3_SCLC
rs117748144	T	C	-0.0497	0.2406	0.8364	100000	Small cell lung cancer || id:finn-b-C3_SCLC	0.05075	finn-b-C3_SCLC
rs11027642	C	T	-0.0703	0.1505	0.640301	100000	Small cell lung cancer || id:finn-b-C3_SCLC	0.143	finn-b-C3_SCLC
rs2704155	C	A	-0.4726	0.2799	0.0913209	100000	Small cell lung cancer || id:finn-b-C3_SCLC	0.9597	finn-b-C3_SCLC
rs79263163	A	C	-0.0073	0.1321	0.9562	100000	Small cell lung cancer || id:finn-b-C3_SCLC	0.2002	finn-b-C3_SCLC
rs11607472	A	G	-0.2717	0.2116	0.1991	100000	Small cell lung cancer || id:finn-b-C3_SCLC	0.06772	finn-b-C3_SCLC
rs10769159	C	G	-0.122	0.1087	0.2615	100000	Small cell lung cancer || id:finn-b-C3_SCLC	0.3982	finn-b-C3_SCLC
rs16937247	G	C	0.2014	0.1332	0.1306	100000	Small cell lung cancer || id:finn-b-C3_SCLC	0.2005	finn-b-C3_SCLC
rs12417956	C	G	0.024	0.1187	0.8396	100000	Small cell lung cancer || id:finn-b-C3_SCLC	0.2753	finn-b-C3_SCLC
rs11054680	T	C	0.0159	0.14	0.9094	100000	Small cell lung cancer || id:finn-b-C3_SCLC	0.1723	finn-b-C3_SCLC
rs7960664	A	G	-0.1189	0.1895	0.530401	100000	Small cell lung cancer || id:finn-b-C3_SCLC	0.9146	finn-b-C3_SCLC
rs55793120	T	C	-0.3986	0.2239	0.0749894	100000	Small cell lung cancer || id:finn-b-C3_SCLC	0.06162	finn-b-C3_SCLC
rs9581006	T	C	-0.1918	0.2796	0.4929	100000	Small cell lung cancer || id:finn-b-C3_SCLC	0.9633	finn-b-C3_SCLC
rs9603208	G	T	0.2777	0.176	0.1147	100000	Small cell lung cancer || id:finn-b-C3_SCLC	0.1006	finn-b-C3_SCLC
rs11617697	A	G	-0.0943	0.2334	0.6863	100000	Small cell lung cancer || id:finn-b-C3_SCLC	0.05576	finn-b-C3_SCLC
rs77885767	C	T	-0.3474	0.252	0.1681	100000	Small cell lung cancer || id:finn-b-C3_SCLC	0.04604	finn-b-C3_SCLC
rs9567264	C	T	0.1355	0.1125	0.2282	100000	Small cell lung cancer || id:finn-b-C3_SCLC	0.3355	finn-b-C3_SCLC
rs9573937	A	G	0.0203	0.1435	0.8874	100000	Small cell lung cancer || id:finn-b-C3_SCLC	0.1647	finn-b-C3_SCLC
rs7322849	T	C	0.339	0.1855	0.0675694	100000	Small cell lung cancer || id:finn-b-C3_SCLC	0.09215	finn-b-C3_SCLC
rs606117	G	A	0.2032	0.1197	0.0895901	100000	Small cell lung cancer || id:finn-b-C3_SCLC	0.7297	finn-b-C3_SCLC
rs56105232	G	A	0.0315	0.2258	0.8889	100000	Small cell lung cancer || id:finn-b-C3_SCLC	0.0626	finn-b-C3_SCLC
rs117452796	A	G	0.3532	0.3065	0.2492	100000	Small cell lung cancer || id:finn-b-C3_SCLC	0.03149	finn-b-C3_SCLC
rs10738747	A	G	-0.088	0.1074	0.4127	100000	Small cell lung cancer || id:finn-b-C3_SCLC	0.565	finn-b-C3_SCLC
rs10810043	G	A	-0.0238	0.1131	0.8336	100000	Small cell lung cancer || id:finn-b-C3_SCLC	0.6641	finn-b-C3_SCLC
rs11139361	C	T	0.0847	0.1132	0.454099	100000	Small cell lung cancer || id:finn-b-C3_SCLC	0.6779	finn-b-C3_SCLC
rs35778461	C	T	-0.2165	0.1262	0.0862204	100000	Small cell lung cancer || id:finn-b-C3_SCLC	0.2278	finn-b-C3_SCLC
rs9348442	C	T	0.0042	0.1621	0.9793	100000	Small cell lung cancer || id:finn-b-C3_SCLC	0.1262	finn-b-C3_SCLC
rs9460691	C	A	0.0501	0.1356	0.7117	100000	Small cell lung cancer || id:finn-b-C3_SCLC	0.195	finn-b-C3_SCLC
rs56210598	C	G	-0.0626	0.1169	0.5921	100000	Small cell lung cancer || id:finn-b-C3_SCLC	0.3156	finn-b-C3_SCLC
rs72821405	T	C	-0.0329	0.1878	0.861	100000	Small cell lung cancer || id:finn-b-C3_SCLC	0.08919	finn-b-C3_SCLC
rs431418	G	A	0.0257	0.1822	0.8877	100000	Small cell lung cancer || id:finn-b-C3_SCLC	0.9056	finn-b-C3_SCLC
rs8100692	T	C	-0.072	0.1068	0.5007	100000	Small cell lung cancer || id:finn-b-C3_SCLC	0.558	finn-b-C3_SCLC
rs7249614	G	A	0.0054	0.1091	0.9602	100000	Small cell lung cancer || id:finn-b-C3_SCLC	0.6084	finn-b-C3_SCLC
rs2276529	C	G	-0.1973	0.1329	0.1377	100000	Small cell lung cancer || id:finn-b-C3_SCLC	0.1999	finn-b-C3_SCLC
rs9613013	G	A	-0.0463	0.1621	0.7752	100000	Small cell lung cancer || id:finn-b-C3_SCLC	0.1227	finn-b-C3_SCLC
rs76982728	T	C	0.1437	0.3694	0.697301	100000	Small cell lung cancer || id:finn-b-C3_SCLC	0.02124	finn-b-C3_SCLC
rs117020988	C	T	-0.0107	0.1962	0.9563	100000	Small cell lung cancer || id:finn-b-C3_SCLC	0.0804	finn-b-C3_SCLC
rs957755	T	G	-0.2067	0.1529	0.1765	100000	Small cell lung cancer || id:finn-b-C3_SCLC	0.1395	finn-b-C3_SCLC
rs2585223	T	C	-0.2013	0.1619	0.2136	100000	Small cell lung cancer || id:finn-b-C3_SCLC	0.1229	finn-b-C3_SCLC
rs6563952	C	G	0.3211	0.1839	0.0807291	100000	Small cell lung cancer || id:finn-b-C3_SCLC	0.908	finn-b-C3_SCLC
rs8063430	T	C	-0.2542	0.2426	0.2948	100000	Small cell lung cancer || id:finn-b-C3_SCLC	0.05043	finn-b-C3_SCLC
rs328312	T	A	0.0542	0.1068	0.611699	100000	Small cell lung cancer || id:finn-b-C3_SCLC	0.4616	finn-b-C3_SCLC
rs9929145	G	A	0.1936	0.2437	0.427	100000	Small cell lung cancer || id:finn-b-C3_SCLC	0.04914	finn-b-C3_SCLC
rs7193624	T	C	-0.2079	0.1936	0.2828	100000	Small cell lung cancer || id:finn-b-C3_SCLC	0.9167	finn-b-C3_SCLC
rs17138946	G	T	0.0826	0.2112	0.696	100000	Small cell lung cancer || id:finn-b-C3_SCLC	0.06645	finn-b-C3_SCLC
rs7187855	A	C	0.3703	0.2555	0.1473	100000	Small cell lung cancer || id:finn-b-C3_SCLC	0.04518	finn-b-C3_SCLC
rs13336560	C	T	0.0559	0.109	0.6084	100000	Small cell lung cancer || id:finn-b-C3_SCLC	0.5446	finn-b-C3_SCLC
rs9534068	A	G	-0.1078	0.1101	0.3275	100000	Small cell lung cancer || id:finn-b-C3_SCLC	0.3834	finn-b-C3_SCLC
rs55858165	A	C	-0.1433	0.2803	0.6093	100000	Small cell lung cancer || id:finn-b-C3_SCLC	0.03779	finn-b-C3_SCLC
rs114889439	A	G	0.3433	0.2973	0.2481	100000	Small cell lung cancer || id:finn-b-C3_SCLC	0.03451	finn-b-C3_SCLC
rs2997412	G	A	-0.164	0.1189	0.1678	100000	Small cell lung cancer || id:finn-b-C3_SCLC	0.7202	finn-b-C3_SCLC
rs394449	A	T	-0.0954	0.1574	0.5444	100000	Small cell lung cancer || id:finn-b-C3_SCLC	0.1326	finn-b-C3_SCLC
rs78068103	A	G	0.1052	0.1667	0.5282	100000	Small cell lung cancer || id:finn-b-C3_SCLC	0.1164	finn-b-C3_SCLC
rs7502686	G	C	-0.1992	0.2202	0.3657	100000	Small cell lung cancer || id:finn-b-C3_SCLC	0.06102	finn-b-C3_SCLC
rs55877868	A	C	0.05	0.176	0.776101	100000	Small cell lung cancer || id:finn-b-C3_SCLC	0.1009	finn-b-C3_SCLC
rs11263806	A	G	-0.0042	0.1123	0.9699	100000	Small cell lung cancer || id:finn-b-C3_SCLC	0.3409	finn-b-C3_SCLC
rs12921100	T	A	-0.0948	0.1195	0.4274	100000	Small cell lung cancer || id:finn-b-C3_SCLC	0.7295	finn-b-C3_SCLC
rs11150408	G	T	0.0679	0.1071	0.526	100000	Small cell lung cancer || id:finn-b-C3_SCLC	0.521	finn-b-C3_SCLC
rs7499539	A	G	-0.0362	0.1203	0.7635	100000	Small cell lung cancer || id:finn-b-C3_SCLC	0.262	finn-b-C3_SCLC
rs2336448	T	C	-0.0992	0.1062	0.3499	100000	Small cell lung cancer || id:finn-b-C3_SCLC	0.4836	finn-b-C3_SCLC
rs76532867	T	C	-0.2574	0.2764	0.3518	100000	Small cell lung cancer || id:finn-b-C3_SCLC	0.03971	finn-b-C3_SCLC
rs7975768	C	G	-0.0658	0.1069	0.5382	100000	Small cell lung cancer || id:finn-b-C3_SCLC	0.5007	finn-b-C3_SCLC
rs11532348	C	T	0.0175	0.1492	0.9069	100000	Small cell lung cancer || id:finn-b-C3_SCLC	0.1498	finn-b-C3_SCLC
rs35524804	T	C	0.1775	0.1297	0.1712	100000	Small cell lung cancer || id:finn-b-C3_SCLC	0.214	finn-b-C3_SCLC
rs7077363	G	A	-0.1195	0.1437	0.4058	100000	Small cell lung cancer || id:finn-b-C3_SCLC	0.1628	finn-b-C3_SCLC
rs11591622	T	G	-0.1431	0.1445	0.3221	100000	Small cell lung cancer || id:finn-b-C3_SCLC	0.162	finn-b-C3_SCLC
rs4885016	C	T	-0.0883	0.1566	0.5728	100000	Small cell lung cancer || id:finn-b-C3_SCLC	0.8652	finn-b-C3_SCLC
rs9565219	T	A	-0.1068	0.108	0.323	100000	Small cell lung cancer || id:finn-b-C3_SCLC	0.4169	finn-b-C3_SCLC
rs9602779	A	C	-0.0869	0.1231	0.4801	100000	Small cell lung cancer || id:finn-b-C3_SCLC	0.2416	finn-b-C3_SCLC
rs8010111	A	G	-0.0529	0.192	0.782899	100000	Small cell lung cancer || id:finn-b-C3_SCLC	0.9193	finn-b-C3_SCLC
rs4764863	G	A	-0.0368	0.1069	0.7304	100000	Small cell lung cancer || id:finn-b-C3_SCLC	0.5515	finn-b-C3_SCLC
rs35509	G	A	0.4474	0.2666	0.093319	100000	Small cell lung cancer || id:finn-b-C3_SCLC	0.04264	finn-b-C3_SCLC
rs71405394	G	A	-0.1957	0.2126	0.3575	100000	Small cell lung cancer || id:finn-b-C3_SCLC	0.06837	finn-b-C3_SCLC
rs2880566	T	C	-0.007	0.15	0.9626	100000	Small cell lung cancer || id:finn-b-C3_SCLC	0.1488	finn-b-C3_SCLC
rs4793970	A	G	0.2185	0.1109	0.0488405	100000	Small cell lung cancer || id:finn-b-C3_SCLC	0.3631	finn-b-C3_SCLC
rs3827020	C	T	0.0743	0.1343	0.58	100000	Small cell lung cancer || id:finn-b-C3_SCLC	0.1963	finn-b-C3_SCLC
rs62215703	G	A	0.1209	0.1287	0.3473	100000	Small cell lung cancer || id:finn-b-C3_SCLC	0.2164	finn-b-C3_SCLC
rs646327	G	A	-0.1015	0.1078	0.3462	100000	Small cell lung cancer || id:finn-b-C3_SCLC	0.409	finn-b-C3_SCLC
rs35866622	T	C	-0.1101	0.1121	0.3258	100000	Small cell lung cancer || id:finn-b-C3_SCLC	0.3387	finn-b-C3_SCLC
rs10423795	T	C	0.1583	0.1098	0.1493	100000	Small cell lung cancer || id:finn-b-C3_SCLC	0.6163	finn-b-C3_SCLC
rs3852931	T	C	0.0579	0.1121	0.6058	100000	Small cell lung cancer || id:finn-b-C3_SCLC	0.611	finn-b-C3_SCLC
rs62210023	A	G	-0.1872	0.1114	0.0929009	100000	Small cell lung cancer || id:finn-b-C3_SCLC	0.345	finn-b-C3_SCLC
rs6064552	T	C	-0.011	0.137	0.9361	100000	Small cell lung cancer || id:finn-b-C3_SCLC	0.1829	finn-b-C3_SCLC
rs4462860	G	A	-0.107	0.109	0.3262	100000	Small cell lung cancer || id:finn-b-C3_SCLC	0.3969	finn-b-C3_SCLC
rs62200412	C	T	0.0001	0.1229	0.9991	100000	Small cell lung cancer || id:finn-b-C3_SCLC	0.2622	finn-b-C3_SCLC
rs34781347	G	A	-0.3452	0.2087	0.0981296	100000	Small cell lung cancer || id:finn-b-C3_SCLC	0.07132	finn-b-C3_SCLC
rs72991535	T	G	0.1382	0.2942	0.6384	100000	Small cell lung cancer || id:finn-b-C3_SCLC	0.03551	finn-b-C3_SCLC
rs7249113	G	A	0.0352	0.1161	0.7621	100000	Small cell lung cancer || id:finn-b-C3_SCLC	0.2988	finn-b-C3_SCLC
rs17214486	C	A	-0.0188	0.1141	0.8689	100000	Small cell lung cancer || id:finn-b-C3_SCLC	0.3235	finn-b-C3_SCLC
rs1972694	T	A	-0.0509	0.1394	0.7151	100000	Small cell lung cancer || id:finn-b-C3_SCLC	0.1796	finn-b-C3_SCLC
rs4779844	C	G	0.21	0.1115	0.0596403	100000	Small cell lung cancer || id:finn-b-C3_SCLC	0.6546	finn-b-C3_SCLC
rs16959793	A	C	-0.0993	0.1081	0.3583	100000	Small cell lung cancer || id:finn-b-C3_SCLC	0.4145	finn-b-C3_SCLC
rs17114848	G	A	-0.0083	0.18	0.9634	100000	Small cell lung cancer || id:finn-b-C3_SCLC	0.09898	finn-b-C3_SCLC
rs12440440	A	G	0.1602	0.1115	0.151	100000	Small cell lung cancer || id:finn-b-C3_SCLC	0.3419	finn-b-C3_SCLC
rs78143293	A	G	0.1604	0.1634	0.3262	100000	Small cell lung cancer || id:finn-b-C3_SCLC	0.1222	finn-b-C3_SCLC
rs28480294	C	T	0.2193	0.1114	0.0490897	100000	Small cell lung cancer || id:finn-b-C3_SCLC	0.6428	finn-b-C3_SCLC
rs1693340	T	C	0.0038	0.2069	0.9853	100000	Small cell lung cancer || id:finn-b-C3_SCLC	0.07214	finn-b-C3_SCLC
rs35398954	A	G	-0.0287	0.1451	0.843	100000	Small cell lung cancer || id:finn-b-C3_SCLC	0.1609	finn-b-C3_SCLC
rs8028558	A	G	-0.088	0.1104	0.4252	100000	Small cell lung cancer || id:finn-b-C3_SCLC	0.3582	finn-b-C3_SCLC
rs8076323	A	G	-0.0672	0.1131	0.5524	100000	Small cell lung cancer || id:finn-b-C3_SCLC	0.3251	finn-b-C3_SCLC
rs11080063	G	A	0.0579	0.1078	0.5913	100000	Small cell lung cancer || id:finn-b-C3_SCLC	0.405	finn-b-C3_SCLC
rs1980561	A	G	0.0616	0.1064	0.5626	100000	Small cell lung cancer || id:finn-b-C3_SCLC	0.4755	finn-b-C3_SCLC
rs7992246	C	T	-0.0561	0.1088	0.6061	100000	Small cell lung cancer || id:finn-b-C3_SCLC	0.6093	finn-b-C3_SCLC
rs2273429	A	G	0.1554	0.1725	0.3677	100000	Small cell lung cancer || id:finn-b-C3_SCLC	0.1045	finn-b-C3_SCLC
rs71414120	T	G	0.0418	0.2435	0.8636	100000	Small cell lung cancer || id:finn-b-C3_SCLC	0.05111	finn-b-C3_SCLC
rs413827	G	A	0.0792	0.1242	0.523801	100000	Small cell lung cancer || id:finn-b-C3_SCLC	0.2383	finn-b-C3_SCLC
rs4904512	T	C	-0.0188	0.1604	0.9066	100000	Small cell lung cancer || id:finn-b-C3_SCLC	0.1291	finn-b-C3_SCLC
rs17530232	A	G	-0.1714	0.2389	0.473	100000	Small cell lung cancer || id:finn-b-C3_SCLC	0.05282	finn-b-C3_SCLC
rs9788306	C	T	0.0529	0.1179	0.653699	100000	Small cell lung cancer || id:finn-b-C3_SCLC	0.2877	finn-b-C3_SCLC
rs76029318	T	C	0.2058	0.2181	0.3452	100000	Small cell lung cancer || id:finn-b-C3_SCLC	0.06285	finn-b-C3_SCLC
rs2930903	C	G	-0.0244	0.1108	0.8257	100000	Small cell lung cancer || id:finn-b-C3_SCLC	0.3625	finn-b-C3_SCLC
rs2907920	G	A	0.0298	0.1184	0.8012	100000	Small cell lung cancer || id:finn-b-C3_SCLC	0.7155	finn-b-C3_SCLC
rs75211493	G	A	0.308	0.205	0.1331	100000	Small cell lung cancer || id:finn-b-C3_SCLC	0.07214	finn-b-C3_SCLC
rs10402491	C	T	-0.0408	0.1411	0.7723	100000	Small cell lung cancer || id:finn-b-C3_SCLC	0.1684	finn-b-C3_SCLC
rs10404377	A	C	-0.1316	0.109	0.2274	100000	Small cell lung cancer || id:finn-b-C3_SCLC	0.5794	finn-b-C3_SCLC
rs111509883	T	C	0.2192	0.1727	0.2042	100000	Small cell lung cancer || id:finn-b-C3_SCLC	0.1113	finn-b-C3_SCLC
rs10409783	G	A	0.0875	0.1191	0.4625	100000	Small cell lung cancer || id:finn-b-C3_SCLC	0.7099	finn-b-C3_SCLC
rs45498998	G	A	-0.1911	0.1456	0.1894	100000	Small cell lung cancer || id:finn-b-C3_SCLC	0.1547	finn-b-C3_SCLC
rs2103510	G	A	-0.199	0.1659	0.2305	100000	Small cell lung cancer || id:finn-b-C3_SCLC	0.1162	finn-b-C3_SCLC
rs1882878	A	G	-0.1019	0.1159	0.3795	100000	Small cell lung cancer || id:finn-b-C3_SCLC	0.2984	finn-b-C3_SCLC
rs2833528	T	C	0.056	0.1102	0.6112	100000	Small cell lung cancer || id:finn-b-C3_SCLC	0.6259	finn-b-C3_SCLC
rs2833828	G	A	-0.0118	0.1077	0.913	100000	Small cell lung cancer || id:finn-b-C3_SCLC	0.4119	finn-b-C3_SCLC
rs2154444	G	T	0.0079	0.1203	0.9479	100000	Small cell lung cancer || id:finn-b-C3_SCLC	0.7353	finn-b-C3_SCLC
rs2834977	T	C	-0.1935	0.1486	0.1927	100000	Small cell lung cancer || id:finn-b-C3_SCLC	0.1519	finn-b-C3_SCLC
rs9979874	G	C	-0.1242	0.1133	0.273	100000	Small cell lung cancer || id:finn-b-C3_SCLC	0.3278	finn-b-C3_SCLC
rs2835874	T	C	0.4128	0.285	0.1475	100000	Small cell lung cancer || id:finn-b-C3_SCLC	0.03511	finn-b-C3_SCLC
rs55658617	T	C	-0.0684	0.2964	0.8174	100000	Small cell lung cancer || id:finn-b-C3_SCLC	0.03509	finn-b-C3_SCLC
rs34989881	A	G	-0.2382	0.2526	0.3458	100000	Small cell lung cancer || id:finn-b-C3_SCLC	0.04859	finn-b-C3_SCLC
rs6048195	A	T	-0.0746	0.1121	0.5057	100000	Small cell lung cancer || id:finn-b-C3_SCLC	0.4208	finn-b-C3_SCLC
rs1287018	G	A	0.2126	0.1367	0.1199	100000	Small cell lung cancer || id:finn-b-C3_SCLC	0.1861	finn-b-C3_SCLC
rs79790072	T	C	-0.1201	0.3079	0.696599	100000	Small cell lung cancer || id:finn-b-C3_SCLC	0.0315	finn-b-C3_SCLC
rs74018587	C	T	-0.3949	0.2685	0.1413	100000	Small cell lung cancer || id:finn-b-C3_SCLC	0.04046	finn-b-C3_SCLC
rs6494306	A	G	-0.099	0.1137	0.3843	100000	Small cell lung cancer || id:finn-b-C3_SCLC	0.3236	finn-b-C3_SCLC
rs7221249	G	A	-0.0506	0.1065	0.6348	100000	Small cell lung cancer || id:finn-b-C3_SCLC	0.4694	finn-b-C3_SCLC
rs6493760	T	C	-0.0152	0.1115	0.8915	100000	Small cell lung cancer || id:finn-b-C3_SCLC	0.6429	finn-b-C3_SCLC
rs139730	G	C	0.0691	0.1237	0.576301	100000	Small cell lung cancer || id:finn-b-C3_SCLC	0.253	finn-b-C3_SCLC
rs7247191	T	C	-0.1617	0.1778	0.3632	100000	Small cell lung cancer || id:finn-b-C3_SCLC	0.09946	finn-b-C3_SCLC
rs8085381	A	G	-0.147	0.1369	0.2828	100000	Small cell lung cancer || id:finn-b-C3_SCLC	0.817	finn-b-C3_SCLC
rs41438744	C	G	0.0442	0.1955	0.8209	100000	Small cell lung cancer || id:finn-b-C3_SCLC	0.08173	finn-b-C3_SCLC
rs60775321	T	C	-0.109	0.1175	0.3537	100000	Small cell lung cancer || id:finn-b-C3_SCLC	0.2902	finn-b-C3_SCLC
rs9895850	T	C	0.1679	0.2595	0.5175	100000	Small cell lung cancer || id:finn-b-C3_SCLC	0.04394	finn-b-C3_SCLC
rs312757	G	C	0.1067	0.1075	0.321	100000	Small cell lung cancer || id:finn-b-C3_SCLC	0.5861	finn-b-C3_SCLC
rs34528142	C	G	-0.0161	0.1326	0.9031	100000	Small cell lung cancer || id:finn-b-C3_SCLC	0.2103	finn-b-C3_SCLC
rs12899991	T	A	-0.0937	0.1252	0.454099	100000	Small cell lung cancer || id:finn-b-C3_SCLC	0.7559	finn-b-C3_SCLC
rs59414781	C	G	-0.1687	0.155	0.2764	100000	Small cell lung cancer || id:finn-b-C3_SCLC	0.1339	finn-b-C3_SCLC
rs694949	A	G	-0.1353	0.1805	0.4536	100000	Small cell lung cancer || id:finn-b-C3_SCLC	0.09535	finn-b-C3_SCLC
rs8901	C	T	-0.1963	0.1164	0.0918396	100000	Small cell lung cancer || id:finn-b-C3_SCLC	0.2936	finn-b-C3_SCLC
rs2371572	A	C	-0.0281	0.1068	0.7926	100000	Small cell lung cancer || id:finn-b-C3_SCLC	0.4661	finn-b-C3_SCLC
rs10209007	G	C	0.126	0.2381	0.5966	100000	Small cell lung cancer || id:finn-b-C3_SCLC	0.05265	finn-b-C3_SCLC
rs6856150	A	G	0.1089	0.1627	0.5033	100000	Small cell lung cancer || id:finn-b-C3_SCLC	0.8773	finn-b-C3_SCLC
rs12513188	G	A	0.0193	0.1201	0.8723	100000	Small cell lung cancer || id:finn-b-C3_SCLC	0.2696	finn-b-C3_SCLC
rs941000	T	C	0.011	0.1107	0.9209	100000	Small cell lung cancer || id:finn-b-C3_SCLC	0.636	finn-b-C3_SCLC
rs13247359	G	A	0.1331	0.1072	0.2144	100000	Small cell lung cancer || id:finn-b-C3_SCLC	0.4458	finn-b-C3_SCLC
rs3801748	G	A	-0.1234	0.1102	0.2626	100000	Small cell lung cancer || id:finn-b-C3_SCLC	0.3625	finn-b-C3_SCLC
rs36057338	G	T	-0.2394	0.2991	0.4235	100000	Small cell lung cancer || id:finn-b-C3_SCLC	0.03308	finn-b-C3_SCLC
rs78572139	G	A	-0.031	0.1774	0.8614	100000	Small cell lung cancer || id:finn-b-C3_SCLC	0.102	finn-b-C3_SCLC
rs62348779	T	C	-0.2799	0.2006	0.1629	100000	Small cell lung cancer || id:finn-b-C3_SCLC	0.07765	finn-b-C3_SCLC
rs113753996	T	C	-0.0199	0.137	0.8843	100000	Small cell lung cancer || id:finn-b-C3_SCLC	0.1825	finn-b-C3_SCLC
rs72747231	C	G	0.343	0.2529	0.175	100000	Small cell lung cancer || id:finn-b-C3_SCLC	0.04777	finn-b-C3_SCLC
rs72691585	C	A	-0.0166	0.1559	0.9153	100000	Small cell lung cancer || id:finn-b-C3_SCLC	0.1339	finn-b-C3_SCLC
rs113884518	T	C	0.127	0.3421	0.7105	100000	Small cell lung cancer || id:finn-b-C3_SCLC	0.02417	finn-b-C3_SCLC
rs10781340	A	G	-0.241	0.1615	0.1357	100000	Small cell lung cancer || id:finn-b-C3_SCLC	0.8743	finn-b-C3_SCLC
rs28564647	T	G	0.1285	0.142	0.3656	100000	Small cell lung cancer || id:finn-b-C3_SCLC	0.1673	finn-b-C3_SCLC
rs12346653	C	T	-0.1774	0.1298	0.1717	100000	Small cell lung cancer || id:finn-b-C3_SCLC	0.2112	finn-b-C3_SCLC
rs731534	C	G	0.1254	0.1684	0.4563	100000	Small cell lung cancer || id:finn-b-C3_SCLC	0.112	finn-b-C3_SCLC
rs4814689	C	T	-0.1309	0.2566	0.61	100000	Small cell lung cancer || id:finn-b-C3_SCLC	0.04494	finn-b-C3_SCLC
rs7359994	C	T	-0.0967	0.108	0.3708	100000	Small cell lung cancer || id:finn-b-C3_SCLC	0.597	finn-b-C3_SCLC
rs17830032	G	A	-0.0358	0.1978	0.8562	100000	Small cell lung cancer || id:finn-b-C3_SCLC	0.08144	finn-b-C3_SCLC
rs36021379	A	G	-0.0142	0.1455	0.9225	100000	Small cell lung cancer || id:finn-b-C3_SCLC	0.1587	finn-b-C3_SCLC
rs2834062	A	G	-0.1008	0.1166	0.3875	100000	Small cell lung cancer || id:finn-b-C3_SCLC	0.3128	finn-b-C3_SCLC
rs11700976	C	A	0.076	0.1067	0.4765	100000	Small cell lung cancer || id:finn-b-C3_SCLC	0.4933	finn-b-C3_SCLC
rs112334273	G	A	0.0113	0.1188	0.9241	100000	Small cell lung cancer || id:finn-b-C3_SCLC	0.278	finn-b-C3_SCLC
rs6112314	A	C	-0.0231	0.112	0.8368	100000	Small cell lung cancer || id:finn-b-C3_SCLC	0.3316	finn-b-C3_SCLC
rs112040820	A	G	0.0957	0.1212	0.4299	100000	Small cell lung cancer || id:finn-b-C3_SCLC	0.2612	finn-b-C3_SCLC
rs7213933	T	A	-0.0704	0.1456	0.628901	100000	Small cell lung cancer || id:finn-b-C3_SCLC	0.1592	finn-b-C3_SCLC
rs1467258	G	A	0.0269	0.1374	0.8447	100000	Small cell lung cancer || id:finn-b-C3_SCLC	0.1878	finn-b-C3_SCLC
rs7225245	A	G	-0.1791	0.108	0.0973397	100000	Small cell lung cancer || id:finn-b-C3_SCLC	0.5711	finn-b-C3_SCLC
rs12458763	A	C	-0.3446	0.2534	0.1738	100000	Small cell lung cancer || id:finn-b-C3_SCLC	0.04503	finn-b-C3_SCLC
rs58850151	T	C	-0.1584	0.1197	0.1858	100000	Small cell lung cancer || id:finn-b-C3_SCLC	0.2673	finn-b-C3_SCLC
rs789029	C	T	-0.1416	0.1521	0.3519	100000	Small cell lung cancer || id:finn-b-C3_SCLC	0.1404	finn-b-C3_SCLC
rs73952017	C	T	0.0648	0.1737	0.7093	100000	Small cell lung cancer || id:finn-b-C3_SCLC	0.1024	finn-b-C3_SCLC
rs34417064	A	G	-0.1145	0.1061	0.2806	100000	Small cell lung cancer || id:finn-b-C3_SCLC	0.4498	finn-b-C3_SCLC
rs16955299	G	A	0.12	0.1797	0.5042	100000	Small cell lung cancer || id:finn-b-C3_SCLC	0.09879	finn-b-C3_SCLC
rs133832	A	C	-0.1716	0.1178	0.145	100000	Small cell lung cancer || id:finn-b-C3_SCLC	0.2826	finn-b-C3_SCLC
rs8130320	A	G	-0.0086	0.1069	0.936	100000	Small cell lung cancer || id:finn-b-C3_SCLC	0.5597	finn-b-C3_SCLC
rs34619204	G	A	0.1432	0.1404	0.3076	100000	Small cell lung cancer || id:finn-b-C3_SCLC	0.1735	finn-b-C3_SCLC
rs739151	G	C	-0.0341	0.1063	0.7483	100000	Small cell lung cancer || id:finn-b-C3_SCLC	0.4845	finn-b-C3_SCLC
rs78735375	A	C	-0.1681	0.2744	0.5401	100000	Small cell lung cancer || id:finn-b-C3_SCLC	0.04001	finn-b-C3_SCLC
rs62112538	C	T	0.1966	0.1701	0.2479	100000	Small cell lung cancer || id:finn-b-C3_SCLC	0.1113	finn-b-C3_SCLC
rs4629039	A	T	0.0421	0.109	0.6997	100000	Small cell lung cancer || id:finn-b-C3_SCLC	0.6156	finn-b-C3_SCLC
rs672217	G	A	0.0117	0.1331	0.93	100000	Small cell lung cancer || id:finn-b-C3_SCLC	0.1985	finn-b-C3_SCLC
rs17067076	G	A	-0.2203	0.1669	0.1869	100000	Small cell lung cancer || id:finn-b-C3_SCLC	0.1153	finn-b-C3_SCLC
rs2817174	C	T	0.1633	0.1086	0.1327	100000	Small cell lung cancer || id:finn-b-C3_SCLC	0.3954	finn-b-C3_SCLC
rs10927423	C	A	-0.0333	0.138	0.8093	100000	Small cell lung cancer || id:finn-b-C3_SCLC	0.1782	finn-b-C3_SCLC
rs11581881	C	T	0.0319	0.1274	0.8024	100000	Small cell lung cancer || id:finn-b-C3_SCLC	0.2366	finn-b-C3_SCLC
rs1553971	T	G	-0.0666	0.1276	0.601399	100000	Small cell lung cancer || id:finn-b-C3_SCLC	0.2258	finn-b-C3_SCLC
rs4678258	T	C	0.1782	0.1239	0.1504	100000	Small cell lung cancer || id:finn-b-C3_SCLC	0.2422	finn-b-C3_SCLC
rs2276760	A	G	0.0006	0.1244	0.9961	100000	Small cell lung cancer || id:finn-b-C3_SCLC	0.2394	finn-b-C3_SCLC
rs76193507	A	G	0.0016	0.1893	0.9931	100000	Small cell lung cancer || id:finn-b-C3_SCLC	0.08563	finn-b-C3_SCLC
rs71314086	G	A	0.1792	0.2026	0.3762	100000	Small cell lung cancer || id:finn-b-C3_SCLC	0.07663	finn-b-C3_SCLC
rs56069061	G	A	0.064	0.2141	0.764901	100000	Small cell lung cancer || id:finn-b-C3_SCLC	0.06797	finn-b-C3_SCLC
rs76664262	T	A	-0.4408	0.1713	0.01006	100000	Small cell lung cancer || id:finn-b-C3_SCLC	0.1109	finn-b-C3_SCLC
rs6809952	G	A	0.0138	0.1224	0.91	100000	Small cell lung cancer || id:finn-b-C3_SCLC	0.2782	finn-b-C3_SCLC
rs13070736	A	C	0.1217	0.144	0.3979	100000	Small cell lung cancer || id:finn-b-C3_SCLC	0.1644	finn-b-C3_SCLC
rs4955951	A	G	0.063	0.1644	0.7014	100000	Small cell lung cancer || id:finn-b-C3_SCLC	0.1169	finn-b-C3_SCLC
rs78399089	T	C	0.1344	0.1662	0.4187	100000	Small cell lung cancer || id:finn-b-C3_SCLC	0.1148	finn-b-C3_SCLC
rs7629954	A	G	0.286	0.2558	0.2635	100000	Small cell lung cancer || id:finn-b-C3_SCLC	0.04534	finn-b-C3_SCLC
rs13100746	C	T	-0.1626	0.1067	0.1276	100000	Small cell lung cancer || id:finn-b-C3_SCLC	0.444	finn-b-C3_SCLC
rs4687132	G	A	-0.0673	0.1112	0.5446	100000	Small cell lung cancer || id:finn-b-C3_SCLC	0.3486	finn-b-C3_SCLC
rs2193878	T	A	0.1531	0.3426	0.655101	100000	Small cell lung cancer || id:finn-b-C3_SCLC	0.0246	finn-b-C3_SCLC
rs13394391	C	T	-0.0089	0.1472	0.9518	100000	Small cell lung cancer || id:finn-b-C3_SCLC	0.1538	finn-b-C3_SCLC
rs9852893	G	C	0.1254	0.1196	0.2945	100000	Small cell lung cancer || id:finn-b-C3_SCLC	0.7101	finn-b-C3_SCLC
rs6550240	A	G	0.0113	0.172	0.9475	100000	Small cell lung cancer || id:finn-b-C3_SCLC	0.8862	finn-b-C3_SCLC
rs17061716	G	C	0.2664	0.1459	0.0679204	100000	Small cell lung cancer || id:finn-b-C3_SCLC	0.1573	finn-b-C3_SCLC
rs74540770	G	A	0.3924	0.1969	0.0462296	100000	Small cell lung cancer || id:finn-b-C3_SCLC	0.08055	finn-b-C3_SCLC
rs1426266	C	T	-0.095	0.1199	0.4282	100000	Small cell lung cancer || id:finn-b-C3_SCLC	0.7275	finn-b-C3_SCLC
rs2300774	A	G	-0.0099	0.1067	0.9258	100000	Small cell lung cancer || id:finn-b-C3_SCLC	0.5611	finn-b-C3_SCLC
rs7693984	G	A	0.3081	0.2552	0.2273	100000	Small cell lung cancer || id:finn-b-C3_SCLC	0.04436	finn-b-C3_SCLC
rs11941716	A	G	0.1686	0.1503	0.2619	100000	Small cell lung cancer || id:finn-b-C3_SCLC	0.1517	finn-b-C3_SCLC
rs12049454	T	C	-0.0749	0.1093	0.4932	100000	Small cell lung cancer || id:finn-b-C3_SCLC	0.3945	finn-b-C3_SCLC
rs10875374	T	C	0.065	0.1061	0.539699	100000	Small cell lung cancer || id:finn-b-C3_SCLC	0.5293	finn-b-C3_SCLC
rs1340391	T	C	0.069	0.1546	0.655399	100000	Small cell lung cancer || id:finn-b-C3_SCLC	0.135	finn-b-C3_SCLC
rs1928341	G	A	0.0957	0.1081	0.3759	100000	Small cell lung cancer || id:finn-b-C3_SCLC	0.5952	finn-b-C3_SCLC
rs73218807	G	A	-0.0039	0.1923	0.9836	100000	Small cell lung cancer || id:finn-b-C3_SCLC	0.08143	finn-b-C3_SCLC
rs2553290	A	T	0.0143	0.1492	0.9238	100000	Small cell lung cancer || id:finn-b-C3_SCLC	0.1477	finn-b-C3_SCLC
rs11736617	G	A	-0.0461	0.2323	0.8426	100000	Small cell lung cancer || id:finn-b-C3_SCLC	0.05546	finn-b-C3_SCLC
rs28889936	A	C	0.1806	0.1822	0.3216	100000	Small cell lung cancer || id:finn-b-C3_SCLC	0.09572	finn-b-C3_SCLC
rs12512971	A	C	-0.1114	0.1974	0.572499	100000	Small cell lung cancer || id:finn-b-C3_SCLC	0.07861	finn-b-C3_SCLC
rs73802842	C	A	-0.0423	0.1246	0.7341	100000	Small cell lung cancer || id:finn-b-C3_SCLC	0.2388	finn-b-C3_SCLC
rs2973294	G	T	0.167	0.1073	0.1197	100000	Small cell lung cancer || id:finn-b-C3_SCLC	0.4142	finn-b-C3_SCLC
rs17000015	A	T	-0.0034	0.1191	0.9769	100000	Small cell lung cancer || id:finn-b-C3_SCLC	0.2761	finn-b-C3_SCLC
rs61791565	T	C	0.0108	0.1068	0.9193	100000	Small cell lung cancer || id:finn-b-C3_SCLC	0.5063	finn-b-C3_SCLC
rs2399304	T	C	0.1321	0.1655	0.4246	100000	Small cell lung cancer || id:finn-b-C3_SCLC	0.8826	finn-b-C3_SCLC
rs949971	T	G	-0.0003	0.1127	0.9976	100000	Small cell lung cancer || id:finn-b-C3_SCLC	0.3249	finn-b-C3_SCLC
rs7645873	T	A	-0.0329	0.126	0.793999	100000	Small cell lung cancer || id:finn-b-C3_SCLC	0.7686	finn-b-C3_SCLC
rs985416	T	C	0.2948	0.1377	0.0322998	100000	Small cell lung cancer || id:finn-b-C3_SCLC	0.8198	finn-b-C3_SCLC
rs2861203	G	A	0.0761	0.1166	0.514	100000	Small cell lung cancer || id:finn-b-C3_SCLC	0.3003	finn-b-C3_SCLC
rs4459992	T	C	-0.0184	0.1135	0.8712	100000	Small cell lung cancer || id:finn-b-C3_SCLC	0.3274	finn-b-C3_SCLC
rs6542556	G	A	0.0281	0.1094	0.7977	100000	Small cell lung cancer || id:finn-b-C3_SCLC	0.6189	finn-b-C3_SCLC
rs1530559	G	A	-0.0347	0.1078	0.747799	100000	Small cell lung cancer || id:finn-b-C3_SCLC	0.463	finn-b-C3_SCLC
rs7570971	A	C	0.0366	0.1079	0.7345	100000	Small cell lung cancer || id:finn-b-C3_SCLC	0.412	finn-b-C3_SCLC
rs12996055	A	C	-0.0499	0.1214	0.6807	100000	Small cell lung cancer || id:finn-b-C3_SCLC	0.2681	finn-b-C3_SCLC
rs16823675	C	T	0.4398	0.1322	0.000876294	100000	Small cell lung cancer || id:finn-b-C3_SCLC	0.2045	finn-b-C3_SCLC
rs78120384	A	G	0.1561	0.1842	0.3967	100000	Small cell lung cancer || id:finn-b-C3_SCLC	0.09274	finn-b-C3_SCLC
rs13069367	A	C	0.0383	0.1085	0.723801	100000	Small cell lung cancer || id:finn-b-C3_SCLC	0.4075	finn-b-C3_SCLC
rs764177	C	A	-0.1173	0.1106	0.2889	100000	Small cell lung cancer || id:finn-b-C3_SCLC	0.3674	finn-b-C3_SCLC
rs3828477	G	T	0.0227	0.1123	0.8399	100000	Small cell lung cancer || id:finn-b-C3_SCLC	0.3439	finn-b-C3_SCLC
rs9837139	A	G	-0.0643	0.1913	0.736701	100000	Small cell lung cancer || id:finn-b-C3_SCLC	0.08478	finn-b-C3_SCLC
rs11715853	G	A	0.0698	0.1163	0.5485	100000	Small cell lung cancer || id:finn-b-C3_SCLC	0.2953	finn-b-C3_SCLC
rs16863365	A	G	0.3214	0.2519	0.202	100000	Small cell lung cancer || id:finn-b-C3_SCLC	0.04704	finn-b-C3_SCLC
rs3791893	A	G	0.1527	0.153	0.3182	100000	Small cell lung cancer || id:finn-b-C3_SCLC	0.1434	finn-b-C3_SCLC
rs62277846	C	T	0.2568	0.1349	0.0569102	100000	Small cell lung cancer || id:finn-b-C3_SCLC	0.1923	finn-b-C3_SCLC
rs4490371	T	C	-0.1312	0.1087	0.2275	100000	Small cell lung cancer || id:finn-b-C3_SCLC	0.413	finn-b-C3_SCLC
rs13087692	G	T	0.0755	0.116	0.5149	100000	Small cell lung cancer || id:finn-b-C3_SCLC	0.7031	finn-b-C3_SCLC
rs12638134	T	G	-0.0784	0.1072	0.4645	100000	Small cell lung cancer || id:finn-b-C3_SCLC	0.4166	finn-b-C3_SCLC
rs2278540	G	A	0.1067	0.1106	0.3347	100000	Small cell lung cancer || id:finn-b-C3_SCLC	0.3635	finn-b-C3_SCLC
rs13033315	T	A	-0.1046	0.1136	0.357	100000	Small cell lung cancer || id:finn-b-C3_SCLC	0.3195	finn-b-C3_SCLC
rs2147798	G	C	0.0377	0.1236	0.7601	100000	Small cell lung cancer || id:finn-b-C3_SCLC	0.7508	finn-b-C3_SCLC
rs12022129	A	G	0.1498	0.1186	0.2067	100000	Small cell lung cancer || id:finn-b-C3_SCLC	0.7249	finn-b-C3_SCLC
rs6660520	G	A	0.1594	0.1191	0.181	100000	Small cell lung cancer || id:finn-b-C3_SCLC	0.7288	finn-b-C3_SCLC
rs9973954	G	A	0.0438	0.1111	0.6934	100000	Small cell lung cancer || id:finn-b-C3_SCLC	0.6436	finn-b-C3_SCLC
rs1434153	G	A	0.0996	0.1071	0.3525	100000	Small cell lung cancer || id:finn-b-C3_SCLC	0.4436	finn-b-C3_SCLC
rs3009418	A	C	-0.015	0.2556	0.9533	100000	Small cell lung cancer || id:finn-b-C3_SCLC	0.9528	finn-b-C3_SCLC
rs61779334	G	C	0.0683	0.1779	0.7011	100000	Small cell lung cancer || id:finn-b-C3_SCLC	0.09806	finn-b-C3_SCLC
rs61779207	G	A	0.1059	0.1286	0.4104	100000	Small cell lung cancer || id:finn-b-C3_SCLC	0.2236	finn-b-C3_SCLC
rs6681678	T	C	0.1702	0.295	0.5639	100000	Small cell lung cancer || id:finn-b-C3_SCLC	0.9664	finn-b-C3_SCLC
rs12741784	C	T	-0.1494	0.1227	0.2233	100000	Small cell lung cancer || id:finn-b-C3_SCLC	0.2576	finn-b-C3_SCLC
rs954878	A	G	-0.1606	0.1102	0.145	100000	Small cell lung cancer || id:finn-b-C3_SCLC	0.3717	finn-b-C3_SCLC
rs12030302	G	A	-0.0316	0.1062	0.766	100000	Small cell lung cancer || id:finn-b-C3_SCLC	0.5281	finn-b-C3_SCLC
rs6657302	T	C	0.1733	0.2188	0.4285	100000	Small cell lung cancer || id:finn-b-C3_SCLC	0.06323	finn-b-C3_SCLC
rs10923018	G	A	0.0193	0.1073	0.857	100000	Small cell lung cancer || id:finn-b-C3_SCLC	0.5782	finn-b-C3_SCLC
rs2054133	A	G	-0.0029	0.1114	0.9796	100000	Small cell lung cancer || id:finn-b-C3_SCLC	0.6345	finn-b-C3_SCLC
rs12989336	G	A	0.1263	0.1187	0.2875	100000	Small cell lung cancer || id:finn-b-C3_SCLC	0.28	finn-b-C3_SCLC
rs114946999	C	T	-0.0682	0.1603	0.6703	100000	Small cell lung cancer || id:finn-b-C3_SCLC	0.1261	finn-b-C3_SCLC
rs6761463	C	G	0.0659	0.1542	0.6689	100000	Small cell lung cancer || id:finn-b-C3_SCLC	0.8638	finn-b-C3_SCLC
rs72793667	A	G	0.2393	0.2694	0.3745	100000	Small cell lung cancer || id:finn-b-C3_SCLC	0.04035	finn-b-C3_SCLC
rs56791201	C	T	0.015	0.1107	0.8922	100000	Small cell lung cancer || id:finn-b-C3_SCLC	0.6387	finn-b-C3_SCLC
rs6545794	A	G	0.1214	0.1641	0.459501	100000	Small cell lung cancer || id:finn-b-C3_SCLC	0.1199	finn-b-C3_SCLC
rs2418654	C	T	0.0837	0.1086	0.4408	100000	Small cell lung cancer || id:finn-b-C3_SCLC	0.4316	finn-b-C3_SCLC
rs6743026	T	C	0.0496	0.1351	0.7137	100000	Small cell lung cancer || id:finn-b-C3_SCLC	0.1931	finn-b-C3_SCLC
rs72839198	C	G	-0.1046	0.1856	0.573	100000	Small cell lung cancer || id:finn-b-C3_SCLC	0.0919	finn-b-C3_SCLC
rs439810	C	G	0.0446	0.1124	0.691301	100000	Small cell lung cancer || id:finn-b-C3_SCLC	0.6714	finn-b-C3_SCLC
rs290772	G	A	-0.0912	0.2325	0.6949	100000	Small cell lung cancer || id:finn-b-C3_SCLC	0.05372	finn-b-C3_SCLC
rs56080211	T	C	-0.0024	0.2008	0.9905	100000	Small cell lung cancer || id:finn-b-C3_SCLC	0.9221	finn-b-C3_SCLC
rs16861661	G	A	-0.0093	0.218	0.966	100000	Small cell lung cancer || id:finn-b-C3_SCLC	0.06662	finn-b-C3_SCLC
rs10917203	A	C	-0.1342	0.1087	0.217	100000	Small cell lung cancer || id:finn-b-C3_SCLC	0.3933	finn-b-C3_SCLC
rs1010560	C	A	0.039	0.1202	0.7457	100000	Small cell lung cancer || id:finn-b-C3_SCLC	0.2683	finn-b-C3_SCLC
rs10158360	T	G	-0.1539	0.11	0.162	100000	Small cell lung cancer || id:finn-b-C3_SCLC	0.3816	finn-b-C3_SCLC
rs66753613	G	A	-0.0436	0.1381	0.7523	100000	Small cell lung cancer || id:finn-b-C3_SCLC	0.1841	finn-b-C3_SCLC
rs3819978	C	T	0.1053	0.202	0.602101	100000	Small cell lung cancer || id:finn-b-C3_SCLC	0.07763	finn-b-C3_SCLC
rs35225860	A	G	-0.1	0.2712	0.7122	100000	Small cell lung cancer || id:finn-b-C3_SCLC	0.03918	finn-b-C3_SCLC
rs1563175	A	C	0.0267	0.1066	0.802	100000	Small cell lung cancer || id:finn-b-C3_SCLC	0.4578	finn-b-C3_SCLC
rs12406309	A	C	0.082	0.1281	0.522001	100000	Small cell lung cancer || id:finn-b-C3_SCLC	0.221	finn-b-C3_SCLC
rs3860225	A	G	-0.0342	0.1853	0.8534	100000	Small cell lung cancer || id:finn-b-C3_SCLC	0.0906	finn-b-C3_SCLC
rs6677933	C	T	-0.0746	0.1507	0.6204	100000	Small cell lung cancer || id:finn-b-C3_SCLC	0.1469	finn-b-C3_SCLC
rs11809762	G	A	-0.1519	0.134	0.2571	100000	Small cell lung cancer || id:finn-b-C3_SCLC	0.1918	finn-b-C3_SCLC
rs115043014	G	A	-0.386	0.4058	0.3414	100000	Small cell lung cancer || id:finn-b-C3_SCLC	0.01736	finn-b-C3_SCLC
rs74599091	A	G	0.0689	0.3988	0.8629	100000	Small cell lung cancer || id:finn-b-C3_SCLC	0.01852	finn-b-C3_SCLC
rs7514702	T	C	-0.2417	0.1485	0.1037	100000	Small cell lung cancer || id:finn-b-C3_SCLC	0.1506	finn-b-C3_SCLC
rs7583465	C	T	-0.0467	0.1067	0.6617	100000	Small cell lung cancer || id:finn-b-C3_SCLC	0.4396	finn-b-C3_SCLC
rs1884466	C	T	0.1469	0.1066	0.1683	100000	Small cell lung cancer || id:finn-b-C3_SCLC	0.5197	finn-b-C3_SCLC
rs488164	G	T	-0.1204	0.1109	0.2777	100000	Small cell lung cancer || id:finn-b-C3_SCLC	0.6456	finn-b-C3_SCLC
rs10926758	A	G	0.0725	0.1079	0.5019	100000	Small cell lung cancer || id:finn-b-C3_SCLC	0.4174	finn-b-C3_SCLC
rs4654122	G	C	-0.0902	0.1064	0.3965	100000	Small cell lung cancer || id:finn-b-C3_SCLC	0.5417	finn-b-C3_SCLC
rs11264403	G	A	-0.3191	0.2021	0.1145	100000	Small cell lung cancer || id:finn-b-C3_SCLC	0.07562	finn-b-C3_SCLC
rs3980709	A	T	0.102	0.1396	0.4649	100000	Small cell lung cancer || id:finn-b-C3_SCLC	0.1751	finn-b-C3_SCLC
rs6676699	T	G	-0.1697	0.116	0.1435	100000	Small cell lung cancer || id:finn-b-C3_SCLC	0.698	finn-b-C3_SCLC
rs1032598	G	A	0.1186	0.1425	0.405	100000	Small cell lung cancer || id:finn-b-C3_SCLC	0.1663	finn-b-C3_SCLC
rs12747505	G	A	0.1111	0.1616	0.4919	100000	Small cell lung cancer || id:finn-b-C3_SCLC	0.1251	finn-b-C3_SCLC
rs12131224	C	T	-0.0289	0.1709	0.8658	100000	Small cell lung cancer || id:finn-b-C3_SCLC	0.1089	finn-b-C3_SCLC
rs1326854	C	T	-0.0023	0.1094	0.9831	100000	Small cell lung cancer || id:finn-b-C3_SCLC	0.3836	finn-b-C3_SCLC
rs28479800	A	T	-0.0677	0.1719	0.693499	100000	Small cell lung cancer || id:finn-b-C3_SCLC	0.888	finn-b-C3_SCLC
rs3125832	A	C	-0.0112	0.1278	0.9302	100000	Small cell lung cancer || id:finn-b-C3_SCLC	0.2262	finn-b-C3_SCLC
rs7412979	C	G	0.0278	0.1951	0.8866	100000	Small cell lung cancer || id:finn-b-C3_SCLC	0.08069	finn-b-C3_SCLC
rs7572229	A	G	-0.2483	0.1065	0.0196902	100000	Small cell lung cancer || id:finn-b-C3_SCLC	0.4774	finn-b-C3_SCLC
rs11126423	T	C	-0.2031	0.1861	0.2749	100000	Small cell lung cancer || id:finn-b-C3_SCLC	0.9057	finn-b-C3_SCLC
rs7573799	G	C	-0.0169	0.1476	0.9089	100000	Small cell lung cancer || id:finn-b-C3_SCLC	0.8454	finn-b-C3_SCLC
rs7561370	C	T	-0.0426	0.1491	0.7753	100000	Small cell lung cancer || id:finn-b-C3_SCLC	0.8504	finn-b-C3_SCLC
rs4567981	T	A	0.0216	0.1065	0.8389	100000	Small cell lung cancer || id:finn-b-C3_SCLC	0.5295	finn-b-C3_SCLC
rs57404562	C	A	-0.0571	0.1584	0.718701	100000	Small cell lung cancer || id:finn-b-C3_SCLC	0.1287	finn-b-C3_SCLC
rs114731706	T	G	-0.2564	0.3067	0.4032	100000	Small cell lung cancer || id:finn-b-C3_SCLC	0.03201	finn-b-C3_SCLC
rs13412653	A	C	0.0672	0.1097	0.5405	100000	Small cell lung cancer || id:finn-b-C3_SCLC	0.3711	finn-b-C3_SCLC
rs1926302	G	A	-0.0027	0.1276	0.9829	100000	Small cell lung cancer || id:finn-b-C3_SCLC	0.2255	finn-b-C3_SCLC
rs75764681	T	C	0.0021	0.2618	0.9937	100000	Small cell lung cancer || id:finn-b-C3_SCLC	0.04504	finn-b-C3_SCLC
rs4242783	A	G	-0.0175	0.119	0.8829	100000	Small cell lung cancer || id:finn-b-C3_SCLC	0.7166	finn-b-C3_SCLC
rs16918863	A	C	0.3749	0.2182	0.0857808	100000	Small cell lung cancer || id:finn-b-C3_SCLC	0.06328	finn-b-C3_SCLC
rs2900503	T	G	0.1319	0.1448	0.3625	100000	Small cell lung cancer || id:finn-b-C3_SCLC	0.8375	finn-b-C3_SCLC
rs2795528	G	A	0.4617	0.2349	0.0493401	100000	Small cell lung cancer || id:finn-b-C3_SCLC	0.05584	finn-b-C3_SCLC
rs16936671	C	T	0.2856	0.1549	0.0651899	100000	Small cell lung cancer || id:finn-b-C3_SCLC	0.1387	finn-b-C3_SCLC
rs7916711	A	G	-0.0584	0.1537	0.704001	100000	Small cell lung cancer || id:finn-b-C3_SCLC	0.1382	finn-b-C3_SCLC
rs12261792	T	G	-0.1251	0.1447	0.3873	100000	Small cell lung cancer || id:finn-b-C3_SCLC	0.1615	finn-b-C3_SCLC
rs4748237	G	C	0.2196	0.1071	0.0403803	100000	Small cell lung cancer || id:finn-b-C3_SCLC	0.4355	finn-b-C3_SCLC
rs2724813	G	A	-0.0043	0.1246	0.9722	100000	Small cell lung cancer || id:finn-b-C3_SCLC	0.7637	finn-b-C3_SCLC
rs77540684	T	G	-0.1904	0.1822	0.2962	100000	Small cell lung cancer || id:finn-b-C3_SCLC	0.09599	finn-b-C3_SCLC
rs2267739	G	C	-0.3996	0.1688	0.0179399	100000	Small cell lung cancer || id:finn-b-C3_SCLC	0.1178	finn-b-C3_SCLC
rs78938557	T	C	-0.1269	0.3166	0.6886	100000	Small cell lung cancer || id:finn-b-C3_SCLC	0.03006	finn-b-C3_SCLC
rs73068003	G	T	0.3247	0.18	0.0713001	100000	Small cell lung cancer || id:finn-b-C3_SCLC	0.09613	finn-b-C3_SCLC
rs11769002	G	A	-0.0976	0.1079	0.3653	100000	Small cell lung cancer || id:finn-b-C3_SCLC	0.4154	finn-b-C3_SCLC
rs4400279	A	G	-0.1185	0.1138	0.2978	100000	Small cell lung cancer || id:finn-b-C3_SCLC	0.3235	finn-b-C3_SCLC
rs6909981	C	T	-0.017	0.1619	0.9161	100000	Small cell lung cancer || id:finn-b-C3_SCLC	0.1218	finn-b-C3_SCLC
rs2683313	G	A	-0.0073	0.114	0.9492	100000	Small cell lung cancer || id:finn-b-C3_SCLC	0.6859	finn-b-C3_SCLC
rs11783695	G	T	-0.0105	0.1465	0.943	100000	Small cell lung cancer || id:finn-b-C3_SCLC	0.1592	finn-b-C3_SCLC
rs16934185	A	G	0.03	0.1739	0.8631	100000	Small cell lung cancer || id:finn-b-C3_SCLC	0.1033	finn-b-C3_SCLC
rs10119172	C	G	0.0113	0.1393	0.9355	100000	Small cell lung cancer || id:finn-b-C3_SCLC	0.1777	finn-b-C3_SCLC
rs10123122	G	C	-0.2524	0.2814	0.3698	100000	Small cell lung cancer || id:finn-b-C3_SCLC	0.03754	finn-b-C3_SCLC
rs2791343	T	C	-0.1734	0.1081	0.1087	100000	Small cell lung cancer || id:finn-b-C3_SCLC	0.3968	finn-b-C3_SCLC
rs56250014	A	T	0.0282	0.1834	0.8779	100000	Small cell lung cancer || id:finn-b-C3_SCLC	0.09349	finn-b-C3_SCLC
rs11166701	G	A	-0.0965	0.1062	0.3639	100000	Small cell lung cancer || id:finn-b-C3_SCLC	0.5104	finn-b-C3_SCLC
rs1145877	G	A	0.1142	0.1532	0.4559	100000	Small cell lung cancer || id:finn-b-C3_SCLC	0.8622	finn-b-C3_SCLC
rs7742829	C	T	-0.0278	0.107	0.795	100000	Small cell lung cancer || id:finn-b-C3_SCLC	0.4367	finn-b-C3_SCLC
rs9389714	C	T	0.2815	0.1867	0.1316	100000	Small cell lung cancer || id:finn-b-C3_SCLC	0.08812	finn-b-C3_SCLC
rs17730011	G	A	-0.0164	0.1304	0.8998	100000	Small cell lung cancer || id:finn-b-C3_SCLC	0.2153	finn-b-C3_SCLC
rs6918730	A	G	0.0833	0.2225	0.708101	100000	Small cell lung cancer || id:finn-b-C3_SCLC	0.9396	finn-b-C3_SCLC
rs7752361	G	A	0.0324	0.1066	0.7613	100000	Small cell lung cancer || id:finn-b-C3_SCLC	0.5175	finn-b-C3_SCLC
rs36155147	T	C	-0.138	0.1176	0.2407	100000	Small cell lung cancer || id:finn-b-C3_SCLC	0.6601	finn-b-C3_SCLC
rs62397761	A	G	-0.14	0.1135	0.2176	100000	Small cell lung cancer || id:finn-b-C3_SCLC	0.3202	finn-b-C3_SCLC
rs34928225	T	C	-0.0776	0.1806	0.6674	100000	Small cell lung cancer || id:finn-b-C3_SCLC	0.09295	finn-b-C3_SCLC
rs3752849	G	A	-0.1395	0.242	0.5642	100000	Small cell lung cancer || id:finn-b-C3_SCLC	0.05005	finn-b-C3_SCLC
rs1515761	C	T	-0.2297	0.2041	0.2604	100000	Small cell lung cancer || id:finn-b-C3_SCLC	0.9255	finn-b-C3_SCLC
rs2998141	C	T	0.0631	0.125	0.6136	100000	Small cell lung cancer || id:finn-b-C3_SCLC	0.7652	finn-b-C3_SCLC
rs1046175	G	C	0.2153	0.2094	0.3039	100000	Small cell lung cancer || id:finn-b-C3_SCLC	0.9301	finn-b-C3_SCLC
rs2884897	A	G	0.3936	0.2909	0.1761	100000	Small cell lung cancer || id:finn-b-C3_SCLC	0.0351	finn-b-C3_SCLC
rs116969552	A	G	0.0497	0.3211	0.8769	100000	Small cell lung cancer || id:finn-b-C3_SCLC	0.02878	finn-b-C3_SCLC
rs72836424	C	T	0.1289	0.1694	0.4468	100000	Small cell lung cancer || id:finn-b-C3_SCLC	0.1109	finn-b-C3_SCLC
rs150600492	A	C	-0.0755	0.2311	0.7438	100000	Small cell lung cancer || id:finn-b-C3_SCLC	0.05764	finn-b-C3_SCLC
rs10781552	C	T	0.0143	0.1182	0.9037	100000	Small cell lung cancer || id:finn-b-C3_SCLC	0.2807	finn-b-C3_SCLC
rs111229068	A	T	0.0222	0.198	0.9106	100000	Small cell lung cancer || id:finn-b-C3_SCLC	0.07913	finn-b-C3_SCLC
rs10840326	C	G	-0.0316	0.1107	0.7754	100000	Small cell lung cancer || id:finn-b-C3_SCLC	0.3681	finn-b-C3_SCLC
rs74776516	T	G	0.2078	0.2143	0.3323	100000	Small cell lung cancer || id:finn-b-C3_SCLC	0.06671	finn-b-C3_SCLC
rs517089	T	A	-0.1294	0.1415	0.3605	100000	Small cell lung cancer || id:finn-b-C3_SCLC	0.1693	finn-b-C3_SCLC
rs12288512	A	G	-0.1919	0.1247	0.1239	100000	Small cell lung cancer || id:finn-b-C3_SCLC	0.2394	finn-b-C3_SCLC
rs56199908	T	C	-0.227	0.238	0.3403	100000	Small cell lung cancer || id:finn-b-C3_SCLC	0.05236	finn-b-C3_SCLC
rs62568866	T	A	0.3848	0.172	0.0252499	100000	Small cell lung cancer || id:finn-b-C3_SCLC	0.1066	finn-b-C3_SCLC
rs112893842	T	C	0.1421	0.1866	0.4463	100000	Small cell lung cancer || id:finn-b-C3_SCLC	0.08979	finn-b-C3_SCLC
rs7853673	A	G	0.0576	0.1066	0.5894	100000	Small cell lung cancer || id:finn-b-C3_SCLC	0.5376	finn-b-C3_SCLC
rs12554342	G	C	-0.2132	0.1302	0.1015	100000	Small cell lung cancer || id:finn-b-C3_SCLC	0.2116	finn-b-C3_SCLC
rs59427698	A	G	0.0777	0.1357	0.5671	100000	Small cell lung cancer || id:finn-b-C3_SCLC	0.1895	finn-b-C3_SCLC
rs62575403	C	T	0.0936	0.2708	0.7298	100000	Small cell lung cancer || id:finn-b-C3_SCLC	0.04228	finn-b-C3_SCLC
rs12781711	C	T	-0.1256	0.1221	0.3038	100000	Small cell lung cancer || id:finn-b-C3_SCLC	0.2498	finn-b-C3_SCLC
rs62435498	C	A	-0.0635	0.1755	0.7173	100000	Small cell lung cancer || id:finn-b-C3_SCLC	0.1026	finn-b-C3_SCLC
rs56310940	G	C	0.3504	0.1607	0.0292402	100000	Small cell lung cancer || id:finn-b-C3_SCLC	0.1222	finn-b-C3_SCLC
rs13207588	A	G	0.0366	0.1365	0.7887	100000	Small cell lung cancer || id:finn-b-C3_SCLC	0.1954	finn-b-C3_SCLC
rs4236095	A	G	-0.0023	0.177	0.9898	100000	Small cell lung cancer || id:finn-b-C3_SCLC	0.8969	finn-b-C3_SCLC
rs2730183	G	A	0.0265	0.1082	0.8067	100000	Small cell lung cancer || id:finn-b-C3_SCLC	0.3988	finn-b-C3_SCLC
rs3812426	A	G	0.294	0.148	0.0469699	100000	Small cell lung cancer || id:finn-b-C3_SCLC	0.8446	finn-b-C3_SCLC
rs55756211	T	C	0.1333	0.2024	0.5104	100000	Small cell lung cancer || id:finn-b-C3_SCLC	0.07266	finn-b-C3_SCLC
rs10093869	A	G	-0.1165	0.1077	0.2795	100000	Small cell lung cancer || id:finn-b-C3_SCLC	0.4226	finn-b-C3_SCLC
rs12679709	C	G	0.0593	0.1107	0.5924	100000	Small cell lung cancer || id:finn-b-C3_SCLC	0.3514	finn-b-C3_SCLC
rs28540839	A	C	0.0135	0.1064	0.8987	100000	Small cell lung cancer || id:finn-b-C3_SCLC	0.4755	finn-b-C3_SCLC
rs1153990	A	G	-0.0909	0.1143	0.4267	100000	Small cell lung cancer || id:finn-b-C3_SCLC	0.315	finn-b-C3_SCLC
rs440215	T	C	-0.1341	0.1067	0.2087	100000	Small cell lung cancer || id:finn-b-C3_SCLC	0.5603	finn-b-C3_SCLC
rs77455852	T	G	0.1478	0.1536	0.3361	100000	Small cell lung cancer || id:finn-b-C3_SCLC	0.1509	finn-b-C3_SCLC
rs10044993	A	C	-0.3717	0.1922	0.0531496	100000	Small cell lung cancer || id:finn-b-C3_SCLC	0.9146	finn-b-C3_SCLC
rs115777838	T	C	0.3137	0.1694	0.0641003	100000	Small cell lung cancer || id:finn-b-C3_SCLC	0.1132	finn-b-C3_SCLC
rs10941294	C	T	-0.486	0.2349	0.0385301	100000	Small cell lung cancer || id:finn-b-C3_SCLC	0.05429	finn-b-C3_SCLC
rs16843660	A	G	0.1743	0.3043	0.5668	100000	Small cell lung cancer || id:finn-b-C3_SCLC	0.03173	finn-b-C3_SCLC
rs2113833	C	T	0.0765	0.298	0.7975	100000	Small cell lung cancer || id:finn-b-C3_SCLC	0.9673	finn-b-C3_SCLC
rs6706173	A	C	0.0807	0.1531	0.598	100000	Small cell lung cancer || id:finn-b-C3_SCLC	0.1371	finn-b-C3_SCLC
rs78383039	T	C	0.1981	0.2715	0.4654	100000	Small cell lung cancer || id:finn-b-C3_SCLC	0.04085	finn-b-C3_SCLC
rs2090816	C	A	0.0601	0.1384	0.6643	100000	Small cell lung cancer || id:finn-b-C3_SCLC	0.8163	finn-b-C3_SCLC
rs61264131	A	C	-0.1456	0.1799	0.4183	100000	Small cell lung cancer || id:finn-b-C3_SCLC	0.09687	finn-b-C3_SCLC
rs823424	G	A	-0.0528	0.1218	0.6643	100000	Small cell lung cancer || id:finn-b-C3_SCLC	0.2542	finn-b-C3_SCLC
rs4738679	A	G	-0.0797	0.1091	0.4653	100000	Small cell lung cancer || id:finn-b-C3_SCLC	0.6148	finn-b-C3_SCLC
rs10108398	G	A	0.0732	0.1185	0.5363	100000	Small cell lung cancer || id:finn-b-C3_SCLC	0.2755	finn-b-C3_SCLC
rs62496417	T	G	0.0631	0.1292	0.624901	100000	Small cell lung cancer || id:finn-b-C3_SCLC	0.2149	finn-b-C3_SCLC
rs73176030	T	C	-0.0749	0.119	0.5292	100000	Small cell lung cancer || id:finn-b-C3_SCLC	0.2722	finn-b-C3_SCLC
rs342302	A	G	-0.0225	0.1548	0.8842	100000	Small cell lung cancer || id:finn-b-C3_SCLC	0.1379	finn-b-C3_SCLC
rs6972479	A	G	0.0449	0.1321	0.734199	100000	Small cell lung cancer || id:finn-b-C3_SCLC	0.2053	finn-b-C3_SCLC
rs62467127	C	T	-0.0112	0.3366	0.9734	100000	Small cell lung cancer || id:finn-b-C3_SCLC	0.02512	finn-b-C3_SCLC
rs1819812	G	T	-0.637	0.2427	0.00866503	100000	Small cell lung cancer || id:finn-b-C3_SCLC	0.05307	finn-b-C3_SCLC
rs6923842	T	C	0.089	0.1666	0.593401	100000	Small cell lung cancer || id:finn-b-C3_SCLC	0.116	finn-b-C3_SCLC
rs9328464	T	C	0.077	0.1066	0.4699	100000	Small cell lung cancer || id:finn-b-C3_SCLC	0.4467	finn-b-C3_SCLC
rs857444	C	T	0.0088	0.11	0.9364	100000	Small cell lung cancer || id:finn-b-C3_SCLC	0.3686	finn-b-C3_SCLC
rs1416041	A	C	-0.1184	0.1304	0.3641	100000	Small cell lung cancer || id:finn-b-C3_SCLC	0.2085	finn-b-C3_SCLC
rs2731834	G	C	-0.0145	0.1237	0.9069	100000	Small cell lung cancer || id:finn-b-C3_SCLC	0.7595	finn-b-C3_SCLC
rs1232220	T	G	-0.1024	0.1793	0.5677	100000	Small cell lung cancer || id:finn-b-C3_SCLC	0.8988	finn-b-C3_SCLC
rs322296	G	A	0.2094	0.2017	0.299	100000	Small cell lung cancer || id:finn-b-C3_SCLC	0.07456	finn-b-C3_SCLC
rs62478070	T	G	0.0144	0.3446	0.9667	100000	Small cell lung cancer || id:finn-b-C3_SCLC	0.02562	finn-b-C3_SCLC
rs7826267	G	T	-0.1535	0.217	0.4794	100000	Small cell lung cancer || id:finn-b-C3_SCLC	0.9308	finn-b-C3_SCLC
rs13249325	T	G	-0.0724	0.1063	0.4961	100000	Small cell lung cancer || id:finn-b-C3_SCLC	0.4689	finn-b-C3_SCLC
rs3758087	C	T	0.0786	0.1187	0.5081	100000	Small cell lung cancer || id:finn-b-C3_SCLC	0.7234	finn-b-C3_SCLC
rs28418786	C	G	-0.1476	0.1716	0.3895	100000	Small cell lung cancer || id:finn-b-C3_SCLC	0.11	finn-b-C3_SCLC
rs17051335	C	T	0.3053	0.1758	0.0824992	100000	Small cell lung cancer || id:finn-b-C3_SCLC	0.1022	finn-b-C3_SCLC
rs11725156	T	G	-0.1254	0.1088	0.249	100000	Small cell lung cancer || id:finn-b-C3_SCLC	0.6089	finn-b-C3_SCLC
rs12501673	A	G	0.2541	0.1204	0.0348001	100000	Small cell lung cancer || id:finn-b-C3_SCLC	0.2747	finn-b-C3_SCLC
rs999857	G	A	-0.097	0.1207	0.4215	100000	Small cell lung cancer || id:finn-b-C3_SCLC	0.2593	finn-b-C3_SCLC
rs13005175	G	A	-0.0187	0.2594	0.9425	100000	Small cell lung cancer || id:finn-b-C3_SCLC	0.9555	finn-b-C3_SCLC
rs114244418	C	G	-0.1746	0.2712	0.5198	100000	Small cell lung cancer || id:finn-b-C3_SCLC	0.04033	finn-b-C3_SCLC
rs77655283	G	A	0.0131	0.2094	0.9503	100000	Small cell lung cancer || id:finn-b-C3_SCLC	0.06967	finn-b-C3_SCLC
rs76784716	A	G	0.2143	0.1678	0.2015	100000	Small cell lung cancer || id:finn-b-C3_SCLC	0.114	finn-b-C3_SCLC
rs10070053	A	G	-0.0235	0.1078	0.8277	100000	Small cell lung cancer || id:finn-b-C3_SCLC	0.4147	finn-b-C3_SCLC
rs11098863	A	T	-0.0901	0.1063	0.3968	100000	Small cell lung cancer || id:finn-b-C3_SCLC	0.5209	finn-b-C3_SCLC
rs13116360	T	C	0.0056	0.2155	0.9793	100000	Small cell lung cancer || id:finn-b-C3_SCLC	0.06682	finn-b-C3_SCLC
rs74420793	A	G	-0.0977	0.1732	0.573	100000	Small cell lung cancer || id:finn-b-C3_SCLC	0.1043	finn-b-C3_SCLC
rs1074800	G	A	-0.0497	0.1077	0.6445	100000	Small cell lung cancer || id:finn-b-C3_SCLC	0.5812	finn-b-C3_SCLC
rs160061	G	A	-0.0924	0.1061	0.3839	100000	Small cell lung cancer || id:finn-b-C3_SCLC	0.4807	finn-b-C3_SCLC
rs10000182	G	A	0.3587	0.214	0.0937389	100000	Small cell lung cancer || id:finn-b-C3_SCLC	0.06487	finn-b-C3_SCLC
rs17032291	T	C	-0.1976	0.1612	0.2204	100000	Small cell lung cancer || id:finn-b-C3_SCLC	0.1264	finn-b-C3_SCLC
rs10461257	A	G	0.0388	0.1131	0.7319	100000	Small cell lung cancer || id:finn-b-C3_SCLC	0.3518	finn-b-C3_SCLC
rs6814436	C	T	0.0715	0.1529	0.6402	100000	Small cell lung cancer || id:finn-b-C3_SCLC	0.8592	finn-b-C3_SCLC
rs2322265	C	T	0.0134	0.1213	0.912	100000	Small cell lung cancer || id:finn-b-C3_SCLC	0.2651	finn-b-C3_SCLC
rs267959	G	A	-0.1086	0.1183	0.3587	100000	Small cell lung cancer || id:finn-b-C3_SCLC	0.7225	finn-b-C3_SCLC
rs7700479	T	A	-0.1651	0.1744	0.3439	100000	Small cell lung cancer || id:finn-b-C3_SCLC	0.105	finn-b-C3_SCLC
rs7137760	C	T	0.1312	0.1068	0.2193	100000	Small cell lung cancer || id:finn-b-C3_SCLC	0.4614	finn-b-C3_SCLC
rs12825290	C	G	0.0844	0.2251	0.707801	100000	Small cell lung cancer || id:finn-b-C3_SCLC	0.06148	finn-b-C3_SCLC
rs11221428	T	C	0.1265	0.1264	0.3167	100000	Small cell lung cancer || id:finn-b-C3_SCLC	0.2263	finn-b-C3_SCLC
rs10841473	G	C	-0.0852	0.1256	0.4977	100000	Small cell lung cancer || id:finn-b-C3_SCLC	0.2315	finn-b-C3_SCLC
rs75208022	C	T	0.0284	0.181	0.8751	100000	Small cell lung cancer || id:finn-b-C3_SCLC	0.09347	finn-b-C3_SCLC
rs7975087	C	A	-0.1333	0.1404	0.3422	100000	Small cell lung cancer || id:finn-b-C3_SCLC	0.1757	finn-b-C3_SCLC
rs150096134	T	A	0.1172	0.1768	0.5073	100000	Small cell lung cancer || id:finn-b-C3_SCLC	0.1002	finn-b-C3_SCLC
rs11181912	G	A	-0.1041	0.1131	0.3576	100000	Small cell lung cancer || id:finn-b-C3_SCLC	0.3231	finn-b-C3_SCLC
rs77193512	A	G	0.0838	0.1229	0.4954	100000	Small cell lung cancer || id:finn-b-C3_SCLC	0.2478	finn-b-C3_SCLC
rs4756632	G	T	-0.0308	0.1575	0.8448	100000	Small cell lung cancer || id:finn-b-C3_SCLC	0.1294	finn-b-C3_SCLC
rs12226153	A	G	-0.2574	0.4448	0.5628	100000	Small cell lung cancer || id:finn-b-C3_SCLC	0.01428	finn-b-C3_SCLC
rs7117576	A	G	0.0496	0.1859	0.7897	100000	Small cell lung cancer || id:finn-b-C3_SCLC	0.09131	finn-b-C3_SCLC
rs7303158	C	T	0.1538	0.1066	0.149	100000	Small cell lung cancer || id:finn-b-C3_SCLC	0.4494	finn-b-C3_SCLC
rs75882962	T	C	0.1652	0.1607	0.3038	100000	Small cell lung cancer || id:finn-b-C3_SCLC	0.127	finn-b-C3_SCLC
rs2371284	C	T	0.0319	0.1274	0.8021	100000	Small cell lung cancer || id:finn-b-C3_SCLC	0.7678	finn-b-C3_SCLC
rs946513	T	C	-0.2475	0.258	0.3375	100000	Small cell lung cancer || id:finn-b-C3_SCLC	0.954	finn-b-C3_SCLC
rs34071565	T	A	0.0434	0.2212	0.8446	100000	Small cell lung cancer || id:finn-b-C3_SCLC	0.06316	finn-b-C3_SCLC
rs12794898	G	T	-0.2978	0.1596	0.0621498	100000	Small cell lung cancer || id:finn-b-C3_SCLC	0.129	finn-b-C3_SCLC
rs7119679	G	A	0.2404	0.1261	0.0565796	100000	Small cell lung cancer || id:finn-b-C3_SCLC	0.2429	finn-b-C3_SCLC
rs2642760	G	C	0.2058	0.1153	0.0744098	100000	Small cell lung cancer || id:finn-b-C3_SCLC	0.3076	finn-b-C3_SCLC
rs4869133	G	A	-0.0955	0.1403	0.4961	100000	Small cell lung cancer || id:finn-b-C3_SCLC	0.1774	finn-b-C3_SCLC
rs11241747	T	C	0.0313	0.1168	0.7888	100000	Small cell lung cancer || id:finn-b-C3_SCLC	0.6913	finn-b-C3_SCLC
rs12206468	G	A	-0.1874	0.1985	0.3452	100000	Small cell lung cancer || id:finn-b-C3_SCLC	0.07798	finn-b-C3_SCLC
rs209813	G	A	0.0617	0.1501	0.680801	100000	Small cell lung cancer || id:finn-b-C3_SCLC	0.1452	finn-b-C3_SCLC
rs62390301	T	C	0.0334	0.1334	0.8023	100000	Small cell lung cancer || id:finn-b-C3_SCLC	0.1998	finn-b-C3_SCLC
rs2221441	G	C	-0.0313	0.1071	0.769899	100000	Small cell lung cancer || id:finn-b-C3_SCLC	0.4987	finn-b-C3_SCLC
rs329182	T	C	0.0813	0.1445	0.5737	100000	Small cell lung cancer || id:finn-b-C3_SCLC	0.1606	finn-b-C3_SCLC
rs116261629	G	C	0.1483	0.1819	0.4147	100000	Small cell lung cancer || id:finn-b-C3_SCLC	0.09326	finn-b-C3_SCLC
rs199035	G	A	-0.1053	0.1069	0.3249	100000	Small cell lung cancer || id:finn-b-C3_SCLC	0.5552	finn-b-C3_SCLC
rs6580353	T	C	0.1431	0.1337	0.2846	100000	Small cell lung cancer || id:finn-b-C3_SCLC	0.2046	finn-b-C3_SCLC
rs12189346	G	A	0.0693	0.136	0.610299	100000	Small cell lung cancer || id:finn-b-C3_SCLC	0.1868	finn-b-C3_SCLC
rs447950	A	G	0.0242	0.1095	0.8249	100000	Small cell lung cancer || id:finn-b-C3_SCLC	0.3757	finn-b-C3_SCLC
rs3124783	G	A	0.1034	0.1581	0.5132	100000	Small cell lung cancer || id:finn-b-C3_SCLC	0.8708	finn-b-C3_SCLC
rs592514	T	A	-0.1209	0.1602	0.4503	100000	Small cell lung cancer || id:finn-b-C3_SCLC	0.1262	finn-b-C3_SCLC
rs10444197	A	G	0.1125	0.1115	0.3129	100000	Small cell lung cancer || id:finn-b-C3_SCLC	0.3477	finn-b-C3_SCLC
rs13279148	G	A	0.3057	0.1682	0.0691194	100000	Small cell lung cancer || id:finn-b-C3_SCLC	0.111	finn-b-C3_SCLC
rs118170811	A	G	-0.3069	0.3042	0.313	100000	Small cell lung cancer || id:finn-b-C3_SCLC	0.03083	finn-b-C3_SCLC
rs142372196	A	G	-0.061	0.1804	0.735201	100000	Small cell lung cancer || id:finn-b-C3_SCLC	0.09873	finn-b-C3_SCLC
rs9300744	C	T	0.1071	0.1386	0.4399	100000	Small cell lung cancer || id:finn-b-C3_SCLC	0.1792	finn-b-C3_SCLC
rs11627423	C	A	0.0838	0.1099	0.4455	100000	Small cell lung cancer || id:finn-b-C3_SCLC	0.367	finn-b-C3_SCLC
rs8006832	G	T	-0.0481	0.1857	0.7957	100000	Small cell lung cancer || id:finn-b-C3_SCLC	0.09195	finn-b-C3_SCLC
rs816292	T	C	-0.076	0.1166	0.5146	100000	Small cell lung cancer || id:finn-b-C3_SCLC	0.2958	finn-b-C3_SCLC
rs9522712	T	C	-0.1074	0.15	0.4741	100000	Small cell lung cancer || id:finn-b-C3_SCLC	0.1492	finn-b-C3_SCLC
rs75898026	A	G	0.0965	0.1306	0.4601	100000	Small cell lung cancer || id:finn-b-C3_SCLC	0.2108	finn-b-C3_SCLC
rs12434631	A	G	-0.0681	0.1749	0.697	100000	Small cell lung cancer || id:finn-b-C3_SCLC	0.1059	finn-b-C3_SCLC
rs1958519	T	A	-0.1242	0.1069	0.2453	100000	Small cell lung cancer || id:finn-b-C3_SCLC	0.4563	finn-b-C3_SCLC
rs10147907	T	G	0.1647	0.2028	0.4169	100000	Small cell lung cancer || id:finn-b-C3_SCLC	0.07888	finn-b-C3_SCLC
rs17092615	G	A	-0.0414	0.1533	0.7871	100000	Small cell lung cancer || id:finn-b-C3_SCLC	0.1391	finn-b-C3_SCLC
rs12147596	C	T	0.0865	0.1146	0.4503	100000	Small cell lung cancer || id:finn-b-C3_SCLC	0.3166	finn-b-C3_SCLC
rs117151453	G	C	-0.2809	0.169	0.0966095	100000	Small cell lung cancer || id:finn-b-C3_SCLC	0.11	finn-b-C3_SCLC
rs11108500	A	G	0.2114	0.1876	0.2599	100000	Small cell lung cancer || id:finn-b-C3_SCLC	0.08814	finn-b-C3_SCLC
rs11109097	T	C	-0.0512	0.1072	0.6329	100000	Small cell lung cancer || id:finn-b-C3_SCLC	0.5085	finn-b-C3_SCLC
rs12320842	C	G	0.1422	0.1558	0.3614	100000	Small cell lung cancer || id:finn-b-C3_SCLC	0.1343	finn-b-C3_SCLC
rs34576931	G	C	0.125	0.2098	0.5514	100000	Small cell lung cancer || id:finn-b-C3_SCLC	0.0687	finn-b-C3_SCLC
rs61883564	A	G	0.2199	0.1545	0.1546	100000	Small cell lung cancer || id:finn-b-C3_SCLC	0.1362	finn-b-C3_SCLC
rs61944774	A	G	0.3484	0.2437	0.1529	100000	Small cell lung cancer || id:finn-b-C3_SCLC	0.05307	finn-b-C3_SCLC
rs34962571	A	C	0.0276	0.1783	0.8772	100000	Small cell lung cancer || id:finn-b-C3_SCLC	0.1011	finn-b-C3_SCLC
rs7334707	G	T	-0.1367	0.2454	0.5774	100000	Small cell lung cancer || id:finn-b-C3_SCLC	0.9503	finn-b-C3_SCLC
rs113127095	A	G	0.6734	0.2706	0.0128399	100000	Small cell lung cancer || id:finn-b-C3_SCLC	0.04247	finn-b-C3_SCLC
rs1850003	A	G	-0.1134	0.1253	0.3658	100000	Small cell lung cancer || id:finn-b-C3_SCLC	0.2319	finn-b-C3_SCLC
rs503751	C	G	-0.0101	0.1062	0.9242	100000	Small cell lung cancer || id:finn-b-C3_SCLC	0.5274	finn-b-C3_SCLC
rs11637981	T	G	-0.0205	0.1068	0.8477	100000	Small cell lung cancer || id:finn-b-C3_SCLC	0.443	finn-b-C3_SCLC
rs57466170	C	T	0.2676	0.2004	0.1817	100000	Small cell lung cancer || id:finn-b-C3_SCLC	0.07512	finn-b-C3_SCLC
rs35344081	G	A	-0.2674	0.1199	0.0257798	100000	Small cell lung cancer || id:finn-b-C3_SCLC	0.2625	finn-b-C3_SCLC
rs57512504	T	A	-0.0757	0.107	0.4796	100000	Small cell lung cancer || id:finn-b-C3_SCLC	0.4312	finn-b-C3_SCLC
rs757872	C	G	-0.0892	0.1419	0.5293	100000	Small cell lung cancer || id:finn-b-C3_SCLC	0.8284	finn-b-C3_SCLC
rs16962433	A	T	-0.1623	0.2201	0.461	100000	Small cell lung cancer || id:finn-b-C3_SCLC	0.06309	finn-b-C3_SCLC
rs78222136	G	C	-0.3096	0.188	0.0995405	100000	Small cell lung cancer || id:finn-b-C3_SCLC	0.08799	finn-b-C3_SCLC
rs11150282	T	C	-0.06	0.1108	0.588	100000	Small cell lung cancer || id:finn-b-C3_SCLC	0.3602	finn-b-C3_SCLC
rs34284163	A	T	-0.2124	0.1294	0.1006	100000	Small cell lung cancer || id:finn-b-C3_SCLC	0.2155	finn-b-C3_SCLC
rs13339230	C	G	-0.0536	0.1906	0.7787	100000	Small cell lung cancer || id:finn-b-C3_SCLC	0.08735	finn-b-C3_SCLC
rs2602429	T	C	0.1382	0.1211	0.2537	100000	Small cell lung cancer || id:finn-b-C3_SCLC	0.7386	finn-b-C3_SCLC
rs4583233	A	C	0.0228	0.1182	0.8472	100000	Small cell lung cancer || id:finn-b-C3_SCLC	0.2879	finn-b-C3_SCLC
rs34561138	G	A	0.178	0.2764	0.5196	100000	Small cell lung cancer || id:finn-b-C3_SCLC	0.03884	finn-b-C3_SCLC
rs881532	G	A	0.1483	0.1061	0.1622	100000	Small cell lung cancer || id:finn-b-C3_SCLC	0.5049	finn-b-C3_SCLC
rs9537886	A	C	-0.0055	0.107	0.9591	100000	Small cell lung cancer || id:finn-b-C3_SCLC	0.4285	finn-b-C3_SCLC
rs9529719	C	T	0.1657	0.1131	0.143	100000	Small cell lung cancer || id:finn-b-C3_SCLC	0.6763	finn-b-C3_SCLC
rs607327	T	C	0.0168	0.1096	0.8784	100000	Small cell lung cancer || id:finn-b-C3_SCLC	0.6265	finn-b-C3_SCLC
rs478972	C	T	0.3608	0.1843	0.0502898	100000	Small cell lung cancer || id:finn-b-C3_SCLC	0.9084	finn-b-C3_SCLC
rs61898819	A	T	0.0959	0.1345	0.4757	100000	Small cell lung cancer || id:finn-b-C3_SCLC	0.1911	finn-b-C3_SCLC
rs4936098	G	A	0.0737	0.1114	0.508	100000	Small cell lung cancer || id:finn-b-C3_SCLC	0.6512	finn-b-C3_SCLC
rs7400877	C	T	0.141	0.1293	0.2754	100000	Small cell lung cancer || id:finn-b-C3_SCLC	0.7865	finn-b-C3_SCLC
rs4461038	G	A	-0.1892	0.1169	0.1054	100000	Small cell lung cancer || id:finn-b-C3_SCLC	0.7088	finn-b-C3_SCLC
rs12909713	C	T	0.1489	0.1055	0.1583	100000	Small cell lung cancer || id:finn-b-C3_SCLC	0.4887	finn-b-C3_SCLC
rs7174549	T	C	-0.0761	0.1106	0.491501	100000	Small cell lung cancer || id:finn-b-C3_SCLC	0.6414	finn-b-C3_SCLC
rs7164160	A	T	-0.0743	0.1381	0.5903	100000	Small cell lung cancer || id:finn-b-C3_SCLC	0.1796	finn-b-C3_SCLC
rs73011279	T	C	0.0055	0.1262	0.9651	100000	Small cell lung cancer || id:finn-b-C3_SCLC	0.2329	finn-b-C3_SCLC
rs1363769	C	T	-0.1311	0.3005	0.6627	100000	Small cell lung cancer || id:finn-b-C3_SCLC	0.968	finn-b-C3_SCLC
rs123059	C	T	-0.1592	0.1288	0.2164	100000	Small cell lung cancer || id:finn-b-C3_SCLC	0.7807	finn-b-C3_SCLC
rs73975615	G	A	0.1375	0.6189	0.8242	100000	Small cell lung cancer || id:finn-b-C3_SCLC	0.007504	finn-b-C3_SCLC
rs2314810	G	C	-0.5402	0.2518	0.0319396	100000	Small cell lung cancer || id:finn-b-C3_SCLC	0.9528	finn-b-C3_SCLC
rs67737557	C	G	-0.062	0.1328	0.640801	100000	Small cell lung cancer || id:finn-b-C3_SCLC	0.198	finn-b-C3_SCLC
rs6025153	C	G	0.1253	0.1091	0.2507	100000	Small cell lung cancer || id:finn-b-C3_SCLC	0.6125	finn-b-C3_SCLC
rs6514318	T	C	0.276	0.2511	0.2716	100000	Small cell lung cancer || id:finn-b-C3_SCLC	0.04789	finn-b-C3_SCLC
rs2156611	T	C	-0.0263	0.1059	0.8035	100000	Small cell lung cancer || id:finn-b-C3_SCLC	0.5014	finn-b-C3_SCLC
rs76663501	C	T	0.0864	0.2424	0.7214	100000	Small cell lung cancer || id:finn-b-C3_SCLC	0.05237	finn-b-C3_SCLC
rs167879	T	C	-0.0543	0.1503	0.7181	100000	Small cell lung cancer || id:finn-b-C3_SCLC	0.8529	finn-b-C3_SCLC
rs6071435	T	A	0.0146	0.1094	0.8941	100000	Small cell lung cancer || id:finn-b-C3_SCLC	0.3741	finn-b-C3_SCLC
rs6087811	T	G	-0.1486	0.1749	0.3956	100000	Small cell lung cancer || id:finn-b-C3_SCLC	0.1015	finn-b-C3_SCLC
rs59936925	A	T	-0.3767	0.1707	0.0273099	100000	Small cell lung cancer || id:finn-b-C3_SCLC	0.1119	finn-b-C3_SCLC
rs77599476	A	G	-0.3224	0.229	0.1591	100000	Small cell lung cancer || id:finn-b-C3_SCLC	0.05594	finn-b-C3_SCLC
rs5994253	A	G	0.0261	0.1526	0.8642	100000	Small cell lung cancer || id:finn-b-C3_SCLC	0.1419	finn-b-C3_SCLC
rs9608249	A	G	-0.0349	0.1688	0.836	100000	Small cell lung cancer || id:finn-b-C3_SCLC	0.1126	finn-b-C3_SCLC
rs8039785	G	T	-0.057	0.1061	0.5909	100000	Small cell lung cancer || id:finn-b-C3_SCLC	0.4901	finn-b-C3_SCLC
rs62024432	C	T	0.2672	0.1807	0.1391	100000	Small cell lung cancer || id:finn-b-C3_SCLC	0.09631	finn-b-C3_SCLC
rs1002941	A	G	0.0798	0.1234	0.5177	100000	Small cell lung cancer || id:finn-b-C3_SCLC	0.7545	finn-b-C3_SCLC
rs16941336	C	T	0.094	0.1265	0.4573	100000	Small cell lung cancer || id:finn-b-C3_SCLC	0.2311	finn-b-C3_SCLC
rs4028634	C	T	0.0612	0.1101	0.5782	100000	Small cell lung cancer || id:finn-b-C3_SCLC	0.6349	finn-b-C3_SCLC
rs2671662	G	C	0.1657	0.1072	0.122	100000	Small cell lung cancer || id:finn-b-C3_SCLC	0.5318	finn-b-C3_SCLC
rs4784055	T	C	-0.2175	0.2445	0.3737	100000	Small cell lung cancer || id:finn-b-C3_SCLC	0.05018	finn-b-C3_SCLC
rs955844	A	C	0.0321	0.1542	0.8349	100000	Small cell lung cancer || id:finn-b-C3_SCLC	0.1403	finn-b-C3_SCLC
rs8053158	G	A	-0.0286	0.1643	0.8618	100000	Small cell lung cancer || id:finn-b-C3_SCLC	0.8781	finn-b-C3_SCLC
rs12050685	A	G	0.1166	0.118	0.323	100000	Small cell lung cancer || id:finn-b-C3_SCLC	0.2804	finn-b-C3_SCLC
rs5011652	C	G	-0.0429	0.1195	0.7196	100000	Small cell lung cancer || id:finn-b-C3_SCLC	0.7312	finn-b-C3_SCLC
rs4327025	G	A	-0.334	0.137	0.0147901	100000	Small cell lung cancer || id:finn-b-C3_SCLC	0.1857	finn-b-C3_SCLC
rs111745969	A	G	0.0377	0.1568	0.81	100000	Small cell lung cancer || id:finn-b-C3_SCLC	0.1362	finn-b-C3_SCLC
rs111966731	T	C	0.0378	0.1896	0.842	100000	Small cell lung cancer || id:finn-b-C3_SCLC	0.0863	finn-b-C3_SCLC
rs72767435	T	C	0.0908	0.2338	0.6977	100000	Small cell lung cancer || id:finn-b-C3_SCLC	0.05464	finn-b-C3_SCLC
rs1862649	G	A	0.0601	0.2115	0.776301	100000	Small cell lung cancer || id:finn-b-C3_SCLC	0.06887	finn-b-C3_SCLC
rs62027366	T	C	0.0572	0.1326	0.666201	100000	Small cell lung cancer || id:finn-b-C3_SCLC	0.2025	finn-b-C3_SCLC
rs697771	A	G	-0.145	0.1067	0.1742	100000	Small cell lung cancer || id:finn-b-C3_SCLC	0.4567	finn-b-C3_SCLC
rs1550196	A	G	-0.1768	0.178	0.3206	100000	Small cell lung cancer || id:finn-b-C3_SCLC	0.9004	finn-b-C3_SCLC
rs59663348	G	A	0.0491	0.1232	0.69	100000	Small cell lung cancer || id:finn-b-C3_SCLC	0.2463	finn-b-C3_SCLC
rs2385421	A	G	-0.0805	0.1655	0.6268	100000	Small cell lung cancer || id:finn-b-C3_SCLC	0.1192	finn-b-C3_SCLC
rs1484873	G	A	0.0737	0.1494	0.6217	100000	Small cell lung cancer || id:finn-b-C3_SCLC	0.8483	finn-b-C3_SCLC
rs28678345	T	C	0.0138	0.2486	0.9558	100000	Small cell lung cancer || id:finn-b-C3_SCLC	0.04904	finn-b-C3_SCLC
rs35233670	T	C	0.0625	0.1058	0.5551	100000	Small cell lung cancer || id:finn-b-C3_SCLC	0.5245	finn-b-C3_SCLC
rs9900242	A	G	-0.0246	0.1115	0.8252	100000	Small cell lung cancer || id:finn-b-C3_SCLC	0.3426	finn-b-C3_SCLC
rs11876297	T	C	-0.2011	0.1205	0.0952599	100000	Small cell lung cancer || id:finn-b-C3_SCLC	0.2838	finn-b-C3_SCLC
rs630939	C	T	-0.0399	0.1076	0.710699	100000	Small cell lung cancer || id:finn-b-C3_SCLC	0.4514	finn-b-C3_SCLC
rs7226487	A	G	-0.1897	0.106	0.0735005	100000	Small cell lung cancer || id:finn-b-C3_SCLC	0.4525	finn-b-C3_SCLC
rs9959718	G	A	0.0126	0.1318	0.9236	100000	Small cell lung cancer || id:finn-b-C3_SCLC	0.2034	finn-b-C3_SCLC
rs7237249	C	T	0.1955	0.1358	0.15	100000	Small cell lung cancer || id:finn-b-C3_SCLC	0.1882	finn-b-C3_SCLC
rs146541147	G	A	-0.3593	0.2931	0.2202	100000	Small cell lung cancer || id:finn-b-C3_SCLC	0.03358	finn-b-C3_SCLC
rs918449	G	A	-0.1697	0.2071	0.4124	100000	Small cell lung cancer || id:finn-b-C3_SCLC	0.9282	finn-b-C3_SCLC
rs10414815	C	T	-0.0881	0.2544	0.7291	100000	Small cell lung cancer || id:finn-b-C3_SCLC	0.9532	finn-b-C3_SCLC
rs599752	T	C	-0.1474	0.1189	0.215	100000	Small cell lung cancer || id:finn-b-C3_SCLC	0.7259	finn-b-C3_SCLC
rs75101789	C	T	0.2226	0.1876	0.2354	100000	Small cell lung cancer || id:finn-b-C3_SCLC	0.08715	finn-b-C3_SCLC
rs68093214	C	T	0.0531	0.1239	0.668199	100000	Small cell lung cancer || id:finn-b-C3_SCLC	0.2412	finn-b-C3_SCLC
rs55876211	C	T	0.0237	0.1221	0.8461	100000	Small cell lung cancer || id:finn-b-C3_SCLC	0.2545	finn-b-C3_SCLC
rs62285697	C	T	-0.034	0.1235	0.783	100000	Small cell lung cancer || id:finn-b-C3_SCLC	0.2535	finn-b-C3_SCLC
rs7638039	T	C	0.1209	0.1229	0.3253	100000	Small cell lung cancer || id:finn-b-C3_SCLC	0.247	finn-b-C3_SCLC
rs6797051	C	T	0.0238	0.1826	0.8964	100000	Small cell lung cancer || id:finn-b-C3_SCLC	0.09468	finn-b-C3_SCLC
rs6762473	A	C	0.0485	0.1116	0.6638	100000	Small cell lung cancer || id:finn-b-C3_SCLC	0.6599	finn-b-C3_SCLC
rs61508842	T	C	-0.2234	0.1876	0.2339	100000	Small cell lung cancer || id:finn-b-C3_SCLC	0.08763	finn-b-C3_SCLC
rs4347804	G	A	0.057	0.3009	0.8498	100000	Small cell lung cancer || id:finn-b-C3_SCLC	0.9682	finn-b-C3_SCLC
rs2396460	C	T	0.1119	0.1068	0.2948	100000	Small cell lung cancer || id:finn-b-C3_SCLC	0.5145	finn-b-C3_SCLC
rs72819830	A	G	-0.3424	0.3194	0.2837	100000	Small cell lung cancer || id:finn-b-C3_SCLC	0.02828	finn-b-C3_SCLC
rs72894957	G	A	0.2177	0.3533	0.5376	100000	Small cell lung cancer || id:finn-b-C3_SCLC	0.02268	finn-b-C3_SCLC
rs62181700	G	A	0.0619	0.1239	0.6173	100000	Small cell lung cancer || id:finn-b-C3_SCLC	0.2451	finn-b-C3_SCLC
rs10497836	T	C	-0.1629	0.13	0.21	100000	Small cell lung cancer || id:finn-b-C3_SCLC	0.7882	finn-b-C3_SCLC
rs13025464	C	T	-0.0615	0.1086	0.5713	100000	Small cell lung cancer || id:finn-b-C3_SCLC	0.5968	finn-b-C3_SCLC
rs1990708	A	C	-0.2844	0.1961	0.1471	100000	Small cell lung cancer || id:finn-b-C3_SCLC	0.07852	finn-b-C3_SCLC
rs10932829	A	G	-0.2694	0.1194	0.0240099	100000	Small cell lung cancer || id:finn-b-C3_SCLC	0.2733	finn-b-C3_SCLC
rs13383270	C	G	0.0177	0.1066	0.8683	100000	Small cell lung cancer || id:finn-b-C3_SCLC	0.5538	finn-b-C3_SCLC
rs78720113	A	G	-0.1154	0.199	0.562	100000	Small cell lung cancer || id:finn-b-C3_SCLC	0.0786	finn-b-C3_SCLC
rs6445926	G	C	-0.1198	0.1081	0.2677	100000	Small cell lung cancer || id:finn-b-C3_SCLC	0.4085	finn-b-C3_SCLC
rs1187983	C	T	0.2809	0.1746	0.1077	100000	Small cell lung cancer || id:finn-b-C3_SCLC	0.1034	finn-b-C3_SCLC
rs4848741	G	A	0.0749	0.1243	0.5466	100000	Small cell lung cancer || id:finn-b-C3_SCLC	0.7613	finn-b-C3_SCLC
rs35961441	A	C	-0.1631	0.2745	0.5524	100000	Small cell lung cancer || id:finn-b-C3_SCLC	0.03796	finn-b-C3_SCLC
rs9428102	A	G	-0.0254	0.1278	0.8427	100000	Small cell lung cancer || id:finn-b-C3_SCLC	0.2175	finn-b-C3_SCLC
rs11586026	A	T	-0.0547	0.2969	0.8538	100000	Small cell lung cancer || id:finn-b-C3_SCLC	0.033	finn-b-C3_SCLC
rs12490337	C	G	-0.1136	0.1326	0.3915	100000	Small cell lung cancer || id:finn-b-C3_SCLC	0.1982	finn-b-C3_SCLC
rs73167075	T	C	-0.0832	0.1301	0.5223	100000	Small cell lung cancer || id:finn-b-C3_SCLC	0.21	finn-b-C3_SCLC
rs9426473	A	G	-0.0984	0.1207	0.4151	100000	Small cell lung cancer || id:finn-b-C3_SCLC	0.2579	finn-b-C3_SCLC
rs6577484	G	A	0.2028	0.1774	0.2529	100000	Small cell lung cancer || id:finn-b-C3_SCLC	0.1043	finn-b-C3_SCLC
rs11586410	G	A	0.0649	0.1476	0.660201	100000	Small cell lung cancer || id:finn-b-C3_SCLC	0.1579	finn-b-C3_SCLC
rs75285799	T	C	0.0664	0.1461	0.6495	100000	Small cell lung cancer || id:finn-b-C3_SCLC	0.1572	finn-b-C3_SCLC
rs6656807	G	A	0.0461	0.1104	0.676401	100000	Small cell lung cancer || id:finn-b-C3_SCLC	0.6113	finn-b-C3_SCLC
rs234108	A	G	0.1915	0.1082	0.0767998	100000	Small cell lung cancer || id:finn-b-C3_SCLC	0.3956	finn-b-C3_SCLC
rs12566975	T	C	-0.11	0.1064	0.3014	100000	Small cell lung cancer || id:finn-b-C3_SCLC	0.4524	finn-b-C3_SCLC
rs72730932	C	A	-0.0213	0.182	0.9068	100000	Small cell lung cancer || id:finn-b-C3_SCLC	0.09377	finn-b-C3_SCLC
rs6427992	C	G	0.2915	0.11	0.00804192	100000	Small cell lung cancer || id:finn-b-C3_SCLC	0.6319	finn-b-C3_SCLC
rs9729514	G	A	0.2046	0.1831	0.2638	100000	Small cell lung cancer || id:finn-b-C3_SCLC	0.9069	finn-b-C3_SCLC
rs12404911	C	T	-0.0627	0.1364	0.645601	100000	Small cell lung cancer || id:finn-b-C3_SCLC	0.1849	finn-b-C3_SCLC
rs77968078	G	A	-0.0487	0.2213	0.826	100000	Small cell lung cancer || id:finn-b-C3_SCLC	0.06087	finn-b-C3_SCLC
rs7546249	A	T	-0.1056	0.1165	0.3646	100000	Small cell lung cancer || id:finn-b-C3_SCLC	0.7063	finn-b-C3_SCLC
rs2094024	G	A	0.2168	0.1067	0.0422299	100000	Small cell lung cancer || id:finn-b-C3_SCLC	0.5549	finn-b-C3_SCLC
rs12030957	T	C	0.2505	0.1804	0.1648	100000	Small cell lung cancer || id:finn-b-C3_SCLC	0.09553	finn-b-C3_SCLC
rs12127733	G	A	-0.0801	0.1375	0.5602	100000	Small cell lung cancer || id:finn-b-C3_SCLC	0.1789	finn-b-C3_SCLC
rs11938607	C	T	-0.1881	0.1219	0.1227	100000	Small cell lung cancer || id:finn-b-C3_SCLC	0.7474	finn-b-C3_SCLC
rs58212166	A	G	0.2008	0.1374	0.144	100000	Small cell lung cancer || id:finn-b-C3_SCLC	0.1842	finn-b-C3_SCLC
rs72738886	T	C	-0.0836	0.2007	0.676901	100000	Small cell lung cancer || id:finn-b-C3_SCLC	0.07613	finn-b-C3_SCLC
rs1549633	A	C	0.1934	0.1666	0.2459	100000	Small cell lung cancer || id:finn-b-C3_SCLC	0.1158	finn-b-C3_SCLC
rs67078837	T	C	0.1881	0.1075	0.0801401	100000	Small cell lung cancer || id:finn-b-C3_SCLC	0.4175	finn-b-C3_SCLC
rs994794	G	C	0.0709	0.3048	0.816	100000	Small cell lung cancer || id:finn-b-C3_SCLC	0.03098	finn-b-C3_SCLC
rs4388134	T	C	-0.0571	0.119	0.631499	100000	Small cell lung cancer || id:finn-b-C3_SCLC	0.7223	finn-b-C3_SCLC
rs35740166	C	T	0.0702	0.1811	0.698499	100000	Small cell lung cancer || id:finn-b-C3_SCLC	0.09557	finn-b-C3_SCLC
rs10517600	G	T	-0.0419	0.1094	0.701799	100000	Small cell lung cancer || id:finn-b-C3_SCLC	0.3812	finn-b-C3_SCLC
rs13128780	T	C	0.0587	0.1358	0.665701	100000	Small cell lung cancer || id:finn-b-C3_SCLC	0.1879	finn-b-C3_SCLC
rs6854026	C	T	0.1111	0.1068	0.2985	100000	Small cell lung cancer || id:finn-b-C3_SCLC	0.4384	finn-b-C3_SCLC
rs4690582	T	C	0.1087	0.1082	0.3151	100000	Small cell lung cancer || id:finn-b-C3_SCLC	0.5993	finn-b-C3_SCLC
rs17706273	T	C	-0.2291	0.1984	0.2482	100000	Small cell lung cancer || id:finn-b-C3_SCLC	0.07849	finn-b-C3_SCLC
rs149302	T	C	0.1832	0.1258	0.1456	100000	Small cell lung cancer || id:finn-b-C3_SCLC	0.2324	finn-b-C3_SCLC
rs78613526	G	A	0.1674	0.2464	0.4969	100000	Small cell lung cancer || id:finn-b-C3_SCLC	0.05256	finn-b-C3_SCLC
rs11126162	T	C	-0.1544	0.1912	0.4194	100000	Small cell lung cancer || id:finn-b-C3_SCLC	0.083	finn-b-C3_SCLC
rs2192926	A	G	0.1148	0.1134	0.3112	100000	Small cell lung cancer || id:finn-b-C3_SCLC	0.3284	finn-b-C3_SCLC
rs149744580	A	G	0.1828	0.2383	0.443	100000	Small cell lung cancer || id:finn-b-C3_SCLC	0.05332	finn-b-C3_SCLC
rs138460696	A	G	-0.2566	0.2046	0.2097	100000	Small cell lung cancer || id:finn-b-C3_SCLC	0.07696	finn-b-C3_SCLC
rs3771393	T	C	-0.2079	0.1338	0.1202	100000	Small cell lung cancer || id:finn-b-C3_SCLC	0.806	finn-b-C3_SCLC
rs728849	G	A	-0.0635	0.1061	0.5496	100000	Small cell lung cancer || id:finn-b-C3_SCLC	0.4828	finn-b-C3_SCLC
rs2882478	G	A	0.0028	0.1065	0.979	100000	Small cell lung cancer || id:finn-b-C3_SCLC	0.5379	finn-b-C3_SCLC
rs79895140	T	C	0.1128	0.1702	0.5077	100000	Small cell lung cancer || id:finn-b-C3_SCLC	0.1151	finn-b-C3_SCLC
rs17043785	T	C	-0.1404	0.1884	0.4562	100000	Small cell lung cancer || id:finn-b-C3_SCLC	0.08801	finn-b-C3_SCLC
rs10490280	C	T	0.0235	0.1362	0.8631	100000	Small cell lung cancer || id:finn-b-C3_SCLC	0.1881	finn-b-C3_SCLC
rs72893646	A	T	0.0711	0.1579	0.652701	100000	Small cell lung cancer || id:finn-b-C3_SCLC	0.1286	finn-b-C3_SCLC
rs12634826	T	G	-0.057	0.1114	0.6089	100000	Small cell lung cancer || id:finn-b-C3_SCLC	0.3818	finn-b-C3_SCLC
rs4916508	A	G	0.0256	0.1072	0.8112	100000	Small cell lung cancer || id:finn-b-C3_SCLC	0.5763	finn-b-C3_SCLC
rs11706043	T	A	0.0079	0.1289	0.951	100000	Small cell lung cancer || id:finn-b-C3_SCLC	0.2193	finn-b-C3_SCLC
rs7627405	C	T	-0.1495	0.1345	0.2661	100000	Small cell lung cancer || id:finn-b-C3_SCLC	0.2021	finn-b-C3_SCLC
rs9813022	A	G	-0.0458	0.1098	0.6767	100000	Small cell lung cancer || id:finn-b-C3_SCLC	0.3754	finn-b-C3_SCLC
rs6846512	C	T	0.1278	0.1651	0.4389	100000	Small cell lung cancer || id:finn-b-C3_SCLC	0.8847	finn-b-C3_SCLC
rs115414803	A	C	-0.2891	0.22	0.1888	100000	Small cell lung cancer || id:finn-b-C3_SCLC	0.06231	finn-b-C3_SCLC
rs62191117	A	G	0.1607	0.1322	0.2242	100000	Small cell lung cancer || id:finn-b-C3_SCLC	0.205	finn-b-C3_SCLC
rs1962325	G	C	-0.1584	0.1124	0.1588	100000	Small cell lung cancer || id:finn-b-C3_SCLC	0.6628	finn-b-C3_SCLC
rs9864379	T	C	-0.0715	0.1491	0.631499	100000	Small cell lung cancer || id:finn-b-C3_SCLC	0.1497	finn-b-C3_SCLC
rs75754569	C	G	-0.0199	0.1828	0.9134	100000	Small cell lung cancer || id:finn-b-C3_SCLC	0.09266	finn-b-C3_SCLC
rs147475196	A	G	0.2123	0.1736	0.2213	100000	Small cell lung cancer || id:finn-b-C3_SCLC	0.1069	finn-b-C3_SCLC
rs9809789	C	T	0.2284	0.1382	0.0984192	100000	Small cell lung cancer || id:finn-b-C3_SCLC	0.1827	finn-b-C3_SCLC
rs13086907	G	A	-0.0816	0.1283	0.524499	100000	Small cell lung cancer || id:finn-b-C3_SCLC	0.2223	finn-b-C3_SCLC
rs4033856	T	C	-0.1103	0.1889	0.5593	100000	Small cell lung cancer || id:finn-b-C3_SCLC	0.9137	finn-b-C3_SCLC
rs13147561	A	G	-0.0051	0.184	0.978	100000	Small cell lung cancer || id:finn-b-C3_SCLC	0.09333	finn-b-C3_SCLC
rs73139353	A	C	0.3391	0.1886	0.0722104	100000	Small cell lung cancer || id:finn-b-C3_SCLC	0.08797	finn-b-C3_SCLC
rs2801960	G	C	0.1034	0.1162	0.3735	100000	Small cell lung cancer || id:finn-b-C3_SCLC	0.7036	finn-b-C3_SCLC
rs2798105	A	G	0.1621	0.1771	0.3601	100000	Small cell lung cancer || id:finn-b-C3_SCLC	0.09933	finn-b-C3_SCLC
rs76724913	T	G	0.0553	0.1808	0.759799	100000	Small cell lung cancer || id:finn-b-C3_SCLC	0.09748	finn-b-C3_SCLC
rs80319214	C	G	0.4015	0.2054	0.0505801	100000	Small cell lung cancer || id:finn-b-C3_SCLC	0.07522	finn-b-C3_SCLC
rs792058	G	A	0.083	0.1079	0.442	100000	Small cell lung cancer || id:finn-b-C3_SCLC	0.4365	finn-b-C3_SCLC
rs2015390	A	G	-0.1218	0.1129	0.2806	100000	Small cell lung cancer || id:finn-b-C3_SCLC	0.3317	finn-b-C3_SCLC
rs11899949	G	A	0.2389	0.115	0.0377103	100000	Small cell lung cancer || id:finn-b-C3_SCLC	0.3118	finn-b-C3_SCLC
rs35776111	T	C	0.001	0.1153	0.9932	100000	Small cell lung cancer || id:finn-b-C3_SCLC	0.6916	finn-b-C3_SCLC
rs2032750	C	T	0.0315	0.1069	0.768	100000	Small cell lung cancer || id:finn-b-C3_SCLC	0.5387	finn-b-C3_SCLC
rs12127606	T	C	-0.0109	0.2002	0.9566	100000	Small cell lung cancer || id:finn-b-C3_SCLC	0.07731	finn-b-C3_SCLC
rs934049	G	A	-0.0418	0.1312	0.749701	100000	Small cell lung cancer || id:finn-b-C3_SCLC	0.2114	finn-b-C3_SCLC
rs75987356	G	A	0.0099	0.2002	0.9607	100000	Small cell lung cancer || id:finn-b-C3_SCLC	0.07846	finn-b-C3_SCLC
rs302266	T	C	0.2299	0.1595	0.1495	100000	Small cell lung cancer || id:finn-b-C3_SCLC	0.1276	finn-b-C3_SCLC
rs12129908	A	C	-0.0532	0.1084	0.623799	100000	Small cell lung cancer || id:finn-b-C3_SCLC	0.602	finn-b-C3_SCLC
rs3008582	T	C	-0.0632	0.1356	0.6414	100000	Small cell lung cancer || id:finn-b-C3_SCLC	0.195	finn-b-C3_SCLC
rs1361104	T	C	0.1064	0.12	0.3751	100000	Small cell lung cancer || id:finn-b-C3_SCLC	0.2622	finn-b-C3_SCLC
rs12036886	T	C	-0.0624	0.1136	0.583001	100000	Small cell lung cancer || id:finn-b-C3_SCLC	0.3188	finn-b-C3_SCLC
rs3765837	T	G	-0.1317	0.2081	0.527	100000	Small cell lung cancer || id:finn-b-C3_SCLC	0.07173	finn-b-C3_SCLC
rs3010848	G	A	0.0166	0.1112	0.8815	100000	Small cell lung cancer || id:finn-b-C3_SCLC	0.3596	finn-b-C3_SCLC
rs77041968	A	G	0.1031	0.1261	0.4135	100000	Small cell lung cancer || id:finn-b-C3_SCLC	0.2319	finn-b-C3_SCLC
rs1035588	A	G	-0.0317	0.1097	0.7728	100000	Small cell lung cancer || id:finn-b-C3_SCLC	0.3735	finn-b-C3_SCLC
rs72982915	C	T	0.1409	0.2301	0.5403	100000	Small cell lung cancer || id:finn-b-C3_SCLC	0.05644	finn-b-C3_SCLC
rs4685827	T	C	-0.2028	0.1241	0.1022	100000	Small cell lung cancer || id:finn-b-C3_SCLC	0.2414	finn-b-C3_SCLC
rs16847942	G	T	-0.1525	0.195	0.4342	100000	Small cell lung cancer || id:finn-b-C3_SCLC	0.08249	finn-b-C3_SCLC
rs10031059	C	T	-0.1985	0.1247	0.1116	100000	Small cell lung cancer || id:finn-b-C3_SCLC	0.7648	finn-b-C3_SCLC
rs7573569	T	C	0.163	0.2213	0.4613	100000	Small cell lung cancer || id:finn-b-C3_SCLC	0.061	finn-b-C3_SCLC
rs13421739	C	G	0.0651	0.2108	0.757399	100000	Small cell lung cancer || id:finn-b-C3_SCLC	0.06929	finn-b-C3_SCLC
rs182549	T	C	-0.0462	0.1084	0.6698	100000	Small cell lung cancer || id:finn-b-C3_SCLC	0.5974	finn-b-C3_SCLC
rs12634070	T	C	0.007	0.1217	0.9545	100000	Small cell lung cancer || id:finn-b-C3_SCLC	0.2568	finn-b-C3_SCLC
rs2159863	A	G	0.1861	0.1386	0.1795	100000	Small cell lung cancer || id:finn-b-C3_SCLC	0.1806	finn-b-C3_SCLC
rs10938938	A	G	-0.151	0.145	0.2977	100000	Small cell lung cancer || id:finn-b-C3_SCLC	0.8428	finn-b-C3_SCLC
rs2175069	G	A	-0.0548	0.1096	0.6173	100000	Small cell lung cancer || id:finn-b-C3_SCLC	0.6271	finn-b-C3_SCLC
rs1511453	A	G	-0.0669	0.2277	0.768799	100000	Small cell lung cancer || id:finn-b-C3_SCLC	0.05816	finn-b-C3_SCLC
rs35362464	C	A	-0.089	0.1531	0.561	100000	Small cell lung cancer || id:finn-b-C3_SCLC	0.1404	finn-b-C3_SCLC
rs57199565	T	C	0.1249	0.1404	0.3734	100000	Small cell lung cancer || id:finn-b-C3_SCLC	0.1996	finn-b-C3_SCLC
rs12485353	G	A	0.0659	0.1229	0.591701	100000	Small cell lung cancer || id:finn-b-C3_SCLC	0.2478	finn-b-C3_SCLC
rs2017189	T	G	-0.0159	0.1061	0.8808	100000	Small cell lung cancer || id:finn-b-C3_SCLC	0.5284	finn-b-C3_SCLC
rs17163238	G	A	0.1967	0.1339	0.1419	100000	Small cell lung cancer || id:finn-b-C3_SCLC	0.1915	finn-b-C3_SCLC
rs3860755	G	C	0.0425	0.1135	0.7079	100000	Small cell lung cancer || id:finn-b-C3_SCLC	0.3242	finn-b-C3_SCLC
rs17804233	C	T	0.1319	0.1062	0.2143	100000	Small cell lung cancer || id:finn-b-C3_SCLC	0.5264	finn-b-C3_SCLC
rs1397793	A	G	0.0106	0.1168	0.928	100000	Small cell lung cancer || id:finn-b-C3_SCLC	0.6903	finn-b-C3_SCLC
rs115807074	A	G	-0.0056	0.511	0.9913	100000	Small cell lung cancer || id:finn-b-C3_SCLC	0.01104	finn-b-C3_SCLC
rs75430375	C	T	-0.5968	0.2558	0.01963	100000	Small cell lung cancer || id:finn-b-C3_SCLC	0.04558	finn-b-C3_SCLC
rs9276029	A	G	0.0116	0.1437	0.9358	100000	Small cell lung cancer || id:finn-b-C3_SCLC	0.1954	finn-b-C3_SCLC
rs3804326	A	G	-0.3148	0.2476	0.2036	100000	Small cell lung cancer || id:finn-b-C3_SCLC	0.0497	finn-b-C3_SCLC
rs6934739	A	G	-0.0617	0.1126	0.583899	100000	Small cell lung cancer || id:finn-b-C3_SCLC	0.3326	finn-b-C3_SCLC
rs10060821	T	C	-0.0625	0.1245	0.6155	100000	Small cell lung cancer || id:finn-b-C3_SCLC	0.2421	finn-b-C3_SCLC
rs3756315	A	G	-0.123	0.1161	0.2894	100000	Small cell lung cancer || id:finn-b-C3_SCLC	0.2965	finn-b-C3_SCLC
rs1643968	T	C	-0.0009	0.1109	0.9936	100000	Small cell lung cancer || id:finn-b-C3_SCLC	0.358	finn-b-C3_SCLC
rs9345899	A	G	-0.0099	0.1734	0.9543	100000	Small cell lung cancer || id:finn-b-C3_SCLC	0.1048	finn-b-C3_SCLC
rs10952110	G	T	-0.0214	0.1074	0.8417	100000	Small cell lung cancer || id:finn-b-C3_SCLC	0.4445	finn-b-C3_SCLC
rs79585701	A	C	0.0739	0.1524	0.6277	100000	Small cell lung cancer || id:finn-b-C3_SCLC	0.1416	finn-b-C3_SCLC
rs1272208	T	G	0.0453	0.1246	0.716101	100000	Small cell lung cancer || id:finn-b-C3_SCLC	0.7615	finn-b-C3_SCLC
rs1331592	G	C	0.1865	0.1245	0.134	100000	Small cell lung cancer || id:finn-b-C3_SCLC	0.7626	finn-b-C3_SCLC
rs79086868	T	C	-0.1093	0.1777	0.5386	100000	Small cell lung cancer || id:finn-b-C3_SCLC	0.1009	finn-b-C3_SCLC
rs12341505	G	A	0.1979	0.1835	0.2807	100000	Small cell lung cancer || id:finn-b-C3_SCLC	0.09349	finn-b-C3_SCLC
rs12002250	A	C	-0.3567	0.2611	0.1719	100000	Small cell lung cancer || id:finn-b-C3_SCLC	0.04292	finn-b-C3_SCLC
rs16938435	T	C	-0.4167	0.1786	0.0196698	100000	Small cell lung cancer || id:finn-b-C3_SCLC	0.09652	finn-b-C3_SCLC
rs113893692	C	T	-0.0965	0.1624	0.5524	100000	Small cell lung cancer || id:finn-b-C3_SCLC	0.1237	finn-b-C3_SCLC
rs11787826	C	A	0.046	0.1077	0.669501	100000	Small cell lung cancer || id:finn-b-C3_SCLC	0.4085	finn-b-C3_SCLC
rs113048721	C	G	-0.0688	0.1502	0.6469	100000	Small cell lung cancer || id:finn-b-C3_SCLC	0.1485	finn-b-C3_SCLC
rs10964441	G	A	-0.0244	0.1749	0.8889	100000	Small cell lung cancer || id:finn-b-C3_SCLC	0.1045	finn-b-C3_SCLC
rs2482516	C	T	0.0604	0.1271	0.6349	100000	Small cell lung cancer || id:finn-b-C3_SCLC	0.2264	finn-b-C3_SCLC
rs2039204	A	T	-0.0816	0.1106	0.4604	100000	Small cell lung cancer || id:finn-b-C3_SCLC	0.6405	finn-b-C3_SCLC
rs17156849	G	A	-0.1308	0.2233	0.5579	100000	Small cell lung cancer || id:finn-b-C3_SCLC	0.05935	finn-b-C3_SCLC
rs262812	T	C	0.0353	0.1162	0.7611	100000	Small cell lung cancer || id:finn-b-C3_SCLC	0.3049	finn-b-C3_SCLC
rs1923415	A	G	-0.4979	0.1896	0.00862998	100000	Small cell lung cancer || id:finn-b-C3_SCLC	0.08805	finn-b-C3_SCLC
rs17168302	G	A	0.189	0.1726	0.2737	100000	Small cell lung cancer || id:finn-b-C3_SCLC	0.1065	finn-b-C3_SCLC
rs1830029	G	C	-0.1057	0.1276	0.4077	100000	Small cell lung cancer || id:finn-b-C3_SCLC	0.7731	finn-b-C3_SCLC
rs73074665	A	T	0.1501	0.2178	0.4907	100000	Small cell lung cancer || id:finn-b-C3_SCLC	0.06406	finn-b-C3_SCLC
rs1859797	G	A	-0.0624	0.1069	0.5598	100000	Small cell lung cancer || id:finn-b-C3_SCLC	0.5496	finn-b-C3_SCLC
rs62448869	T	A	0.0581	0.1073	0.587801	100000	Small cell lung cancer || id:finn-b-C3_SCLC	0.5358	finn-b-C3_SCLC
rs6952765	G	A	-0.0104	0.1139	0.9271	100000	Small cell lung cancer || id:finn-b-C3_SCLC	0.3184	finn-b-C3_SCLC
rs2686790	C	T	-0.0729	0.1487	0.624001	100000	Small cell lung cancer || id:finn-b-C3_SCLC	0.8527	finn-b-C3_SCLC
rs12701617	A	G	0.0098	0.1055	0.9263	100000	Small cell lung cancer || id:finn-b-C3_SCLC	0.4648	finn-b-C3_SCLC
rs73130967	A	T	0.1649	0.1906	0.387	100000	Small cell lung cancer || id:finn-b-C3_SCLC	0.08414	finn-b-C3_SCLC
rs76531781	T	C	0.0842	0.2749	0.759401	100000	Small cell lung cancer || id:finn-b-C3_SCLC	0.04002	finn-b-C3_SCLC
rs550843	T	C	0.1772	0.1191	0.1368	100000	Small cell lung cancer || id:finn-b-C3_SCLC	0.2823	finn-b-C3_SCLC
rs77034621	T	G	-0.1252	0.4202	0.765701	100000	Small cell lung cancer || id:finn-b-C3_SCLC	0.01689	finn-b-C3_SCLC
rs10093861	G	A	0.1882	0.1079	0.0811297	100000	Small cell lung cancer || id:finn-b-C3_SCLC	0.4075	finn-b-C3_SCLC
rs961091	G	A	0.0384	0.1101	0.7272	100000	Small cell lung cancer || id:finn-b-C3_SCLC	0.3714	finn-b-C3_SCLC
rs62478832	T	A	-0.0266	0.1119	0.8122	100000	Small cell lung cancer || id:finn-b-C3_SCLC	0.3411	finn-b-C3_SCLC
rs13242616	C	T	-0.0318	0.1146	0.781399	100000	Small cell lung cancer || id:finn-b-C3_SCLC	0.6751	finn-b-C3_SCLC
rs151257695	A	G	-0.0527	0.2063	0.7983	100000	Small cell lung cancer || id:finn-b-C3_SCLC	0.07103	finn-b-C3_SCLC
rs2464826	A	C	-0.1975	0.1686	0.2412	100000	Small cell lung cancer || id:finn-b-C3_SCLC	0.113	finn-b-C3_SCLC
rs28696126	T	A	0.0674	0.1595	0.6728	100000	Small cell lung cancer || id:finn-b-C3_SCLC	0.8718	finn-b-C3_SCLC
rs73158814	C	G	-0.0579	0.2913	0.8424	100000	Small cell lung cancer || id:finn-b-C3_SCLC	0.03672	finn-b-C3_SCLC
rs11764871	G	T	-0.0645	0.1157	0.5774	100000	Small cell lung cancer || id:finn-b-C3_SCLC	0.3047	finn-b-C3_SCLC
rs60254196	G	A	0.0475	0.107	0.6575	100000	Small cell lung cancer || id:finn-b-C3_SCLC	0.5351	finn-b-C3_SCLC
rs60178956	G	A	-0.0138	0.1274	0.9137	100000	Small cell lung cancer || id:finn-b-C3_SCLC	0.2264	finn-b-C3_SCLC
rs2136103	T	C	0.0023	0.1201	0.9848	100000	Small cell lung cancer || id:finn-b-C3_SCLC	0.2665	finn-b-C3_SCLC
rs62531359	T	G	-0.0827	0.1387	0.5508	100000	Small cell lung cancer || id:finn-b-C3_SCLC	0.184	finn-b-C3_SCLC
rs66714985	A	C	0.0088	0.1771	0.9603	100000	Small cell lung cancer || id:finn-b-C3_SCLC	0.1014	finn-b-C3_SCLC
rs2644627	C	G	0.0797	0.1072	0.4573	100000	Small cell lung cancer || id:finn-b-C3_SCLC	0.4286	finn-b-C3_SCLC
rs113006825	T	C	0.0518	0.13	0.6903	100000	Small cell lung cancer || id:finn-b-C3_SCLC	0.2168	finn-b-C3_SCLC
rs9349693	G	A	-0.0427	0.1163	0.713801	100000	Small cell lung cancer || id:finn-b-C3_SCLC	0.7086	finn-b-C3_SCLC
rs6934519	C	T	0.1242	0.1214	0.3064	100000	Small cell lung cancer || id:finn-b-C3_SCLC	0.2574	finn-b-C3_SCLC
rs213863	T	C	0.1863	0.1105	0.0917593	100000	Small cell lung cancer || id:finn-b-C3_SCLC	0.6398	finn-b-C3_SCLC
rs9403580	C	T	0.4264	0.1582	0.00702296	100000	Small cell lung cancer || id:finn-b-C3_SCLC	0.1288	finn-b-C3_SCLC
rs12191680	C	G	0.1421	0.1764	0.4205	100000	Small cell lung cancer || id:finn-b-C3_SCLC	0.1014	finn-b-C3_SCLC
rs4708333	T	G	0.0594	0.1122	0.596401	100000	Small cell lung cancer || id:finn-b-C3_SCLC	0.3406	finn-b-C3_SCLC
rs114873521	C	T	-0.1489	0.2087	0.4756	100000	Small cell lung cancer || id:finn-b-C3_SCLC	0.07319	finn-b-C3_SCLC
rs76671854	C	G	-0.0718	0.1626	0.658701	100000	Small cell lung cancer || id:finn-b-C3_SCLC	0.1245	finn-b-C3_SCLC
rs7311004	C	T	-0.0111	0.1069	0.9174	100000	Small cell lung cancer || id:finn-b-C3_SCLC	0.5562	finn-b-C3_SCLC
rs73103914	A	G	0.1329	0.1484	0.3705	100000	Small cell lung cancer || id:finn-b-C3_SCLC	0.1502	finn-b-C3_SCLC
rs191093	G	A	0.0817	0.1722	0.635	100000	Small cell lung cancer || id:finn-b-C3_SCLC	0.1085	finn-b-C3_SCLC
rs116974815	C	A	-0.1841	0.213	0.3875	100000	Small cell lung cancer || id:finn-b-C3_SCLC	0.06887	finn-b-C3_SCLC
rs75088940	T	C	-0.0206	0.2088	0.9213	100000	Small cell lung cancer || id:finn-b-C3_SCLC	0.07065	finn-b-C3_SCLC
rs2875322	C	T	-0.0053	0.1416	0.9699	100000	Small cell lung cancer || id:finn-b-C3_SCLC	0.8295	finn-b-C3_SCLC
rs7000472	G	A	-0.058	0.1082	0.5919	100000	Small cell lung cancer || id:finn-b-C3_SCLC	0.5837	finn-b-C3_SCLC
rs1928659	T	C	-0.095	0.1316	0.4702	100000	Small cell lung cancer || id:finn-b-C3_SCLC	0.2027	finn-b-C3_SCLC
rs34187114	C	A	-0.1186	0.1681	0.4805	100000	Small cell lung cancer || id:finn-b-C3_SCLC	0.1109	finn-b-C3_SCLC
rs1571225	T	C	-0.061	0.1434	0.6705	100000	Small cell lung cancer || id:finn-b-C3_SCLC	0.8348	finn-b-C3_SCLC
rs1689282	A	C	-0.1244	0.1139	0.2746	100000	Small cell lung cancer || id:finn-b-C3_SCLC	0.3227	finn-b-C3_SCLC
rs76680460	G	A	0.336	0.2658	0.2063	100000	Small cell lung cancer || id:finn-b-C3_SCLC	0.04314	finn-b-C3_SCLC
rs62583469	T	A	0.2228	0.1548	0.1502	100000	Small cell lung cancer || id:finn-b-C3_SCLC	0.1372	finn-b-C3_SCLC
rs6474958	G	A	-0.05	0.1144	0.6618	100000	Small cell lung cancer || id:finn-b-C3_SCLC	0.6913	finn-b-C3_SCLC
rs6679026	T	C	0.1547	0.1765	0.3805	100000	Small cell lung cancer || id:finn-b-C3_SCLC	0.1008	finn-b-C3_SCLC
rs12740451	T	C	-0.0676	0.1548	0.6623	100000	Small cell lung cancer || id:finn-b-C3_SCLC	0.1349	finn-b-C3_SCLC
rs1241171	G	A	-0.0929	0.1498	0.5351	100000	Small cell lung cancer || id:finn-b-C3_SCLC	0.1444	finn-b-C3_SCLC
rs511419	T	C	-0.2476	0.1858	0.1825	100000	Small cell lung cancer || id:finn-b-C3_SCLC	0.08951	finn-b-C3_SCLC
rs11207728	A	G	0.2777	0.1434	0.0528105	100000	Small cell lung cancer || id:finn-b-C3_SCLC	0.837	finn-b-C3_SCLC
rs76904847	G	A	0.0417	0.1402	0.7663	100000	Small cell lung cancer || id:finn-b-C3_SCLC	0.1763	finn-b-C3_SCLC
rs7802841	A	C	-0.2906	0.1159	0.01217	100000	Small cell lung cancer || id:finn-b-C3_SCLC	0.697	finn-b-C3_SCLC
rs11766971	C	T	0.0126	0.1065	0.9057	100000	Small cell lung cancer || id:finn-b-C3_SCLC	0.4483	finn-b-C3_SCLC
rs2074723	T	C	-0.17	0.2363	0.4719	100000	Small cell lung cancer || id:finn-b-C3_SCLC	0.05308	finn-b-C3_SCLC
rs62430350	T	C	0.299	0.2816	0.2883	100000	Small cell lung cancer || id:finn-b-C3_SCLC	0.03652	finn-b-C3_SCLC
rs59805249	T	C	0.1901	0.1834	0.2999	100000	Small cell lung cancer || id:finn-b-C3_SCLC	0.09346	finn-b-C3_SCLC
rs4146507	C	T	-0.122	0.1242	0.3259	100000	Small cell lung cancer || id:finn-b-C3_SCLC	0.2446	finn-b-C3_SCLC
rs10782329	C	T	-0.1567	0.1154	0.1745	100000	Small cell lung cancer || id:finn-b-C3_SCLC	0.3106	finn-b-C3_SCLC
rs13219468	G	C	0.0548	0.1175	0.641	100000	Small cell lung cancer || id:finn-b-C3_SCLC	0.2864	finn-b-C3_SCLC
rs4985746	A	G	-0.4016	0.1763	0.0227002	100000	Small cell lung cancer || id:finn-b-C3_SCLC	0.8971	finn-b-C3_SCLC
rs1942371	G	A	-0.1555	0.163	0.3399	100000	Small cell lung cancer || id:finn-b-C3_SCLC	0.1236	finn-b-C3_SCLC
rs72915163	T	C	0.1332	0.1296	0.3042	100000	Small cell lung cancer || id:finn-b-C3_SCLC	0.2189	finn-b-C3_SCLC
rs504442	T	G	-0.1188	0.1737	0.4941	100000	Small cell lung cancer || id:finn-b-C3_SCLC	0.1049	finn-b-C3_SCLC
rs73165080	T	A	-0.2425	0.2685	0.3665	100000	Small cell lung cancer || id:finn-b-C3_SCLC	0.04209	finn-b-C3_SCLC
rs1107244	G	A	0.2311	0.197	0.2406	100000	Small cell lung cancer || id:finn-b-C3_SCLC	0.07827	finn-b-C3_SCLC
rs911666	T	C	0.0385	0.1151	0.7383	100000	Small cell lung cancer || id:finn-b-C3_SCLC	0.3031	finn-b-C3_SCLC
rs72700702	T	C	0.1882	0.1694	0.2667	100000	Small cell lung cancer || id:finn-b-C3_SCLC	0.1105	finn-b-C3_SCLC
rs35179274	C	T	0.051	0.1384	0.7124	100000	Small cell lung cancer || id:finn-b-C3_SCLC	0.1789	finn-b-C3_SCLC
rs10138457	T	C	-0.0758	0.1822	0.6774	100000	Small cell lung cancer || id:finn-b-C3_SCLC	0.09299	finn-b-C3_SCLC
rs74603314	T	C	0.396	0.2743	0.1487	100000	Small cell lung cancer || id:finn-b-C3_SCLC	0.04011	finn-b-C3_SCLC
rs28417404	A	G	0.1112	0.1791	0.5347	100000	Small cell lung cancer || id:finn-b-C3_SCLC	0.09641	finn-b-C3_SCLC
rs6007642	C	T	-0.2031	0.1288	0.1148	100000	Small cell lung cancer || id:finn-b-C3_SCLC	0.2244	finn-b-C3_SCLC
rs5746486	T	C	0.094	0.1089	0.3878	100000	Small cell lung cancer || id:finn-b-C3_SCLC	0.3865	finn-b-C3_SCLC
rs9613196	T	A	0.0643	0.2718	0.8129	100000	Small cell lung cancer || id:finn-b-C3_SCLC	0.04194	finn-b-C3_SCLC
rs9608282	T	G	-0.2436	0.2951	0.4091	100000	Small cell lung cancer || id:finn-b-C3_SCLC	0.03371	finn-b-C3_SCLC
rs2074881	T	C	0.1498	0.1575	0.3417	100000	Small cell lung cancer || id:finn-b-C3_SCLC	0.132	finn-b-C3_SCLC
rs11666533	C	T	0.1276	0.1932	0.5088	100000	Small cell lung cancer || id:finn-b-C3_SCLC	0.08441	finn-b-C3_SCLC
rs898577	C	T	-0.1165	0.2311	0.6141	100000	Small cell lung cancer || id:finn-b-C3_SCLC	0.9429	finn-b-C3_SCLC
rs2016057	C	A	0.0267	0.1088	0.8061	100000	Small cell lung cancer || id:finn-b-C3_SCLC	0.6136	finn-b-C3_SCLC
rs1508033	A	C	0.141	0.1158	0.2234	100000	Small cell lung cancer || id:finn-b-C3_SCLC	0.3159	finn-b-C3_SCLC
rs115909738	A	C	-0.1459	0.138	0.2903	100000	Small cell lung cancer || id:finn-b-C3_SCLC	0.1808	finn-b-C3_SCLC
rs4452755	A	C	-0.0546	0.1124	0.6273	100000	Small cell lung cancer || id:finn-b-C3_SCLC	0.3381	finn-b-C3_SCLC
rs7240324	T	G	-0.2295	0.1234	0.06291	100000	Small cell lung cancer || id:finn-b-C3_SCLC	0.2457	finn-b-C3_SCLC
rs10410917	C	T	-0.1786	0.1083	0.0991791	100000	Small cell lung cancer || id:finn-b-C3_SCLC	0.3894	finn-b-C3_SCLC
rs12977163	G	C	0.0632	0.1093	0.563101	100000	Small cell lung cancer || id:finn-b-C3_SCLC	0.3901	finn-b-C3_SCLC
rs6508769	C	T	0.0146	0.1495	0.922	100000	Small cell lung cancer || id:finn-b-C3_SCLC	0.8534	finn-b-C3_SCLC
rs3890996	G	T	0.1336	0.1065	0.2095	100000	Small cell lung cancer || id:finn-b-C3_SCLC	0.5363	finn-b-C3_SCLC
rs941682	G	A	0.0335	0.1187	0.7777	100000	Small cell lung cancer || id:finn-b-C3_SCLC	0.2737	finn-b-C3_SCLC
rs134366	A	G	0.0661	0.2103	0.753199	100000	Small cell lung cancer || id:finn-b-C3_SCLC	0.9316	finn-b-C3_SCLC
rs76022354	C	T	-0.1775	0.2432	0.4655	100000	Small cell lung cancer || id:finn-b-C3_SCLC	0.04979	finn-b-C3_SCLC
rs10794359	C	T	0.1065	0.1078	0.3231	100000	Small cell lung cancer || id:finn-b-C3_SCLC	0.5348	finn-b-C3_SCLC
rs11604400	C	T	0.1386	0.1734	0.4242	100000	Small cell lung cancer || id:finn-b-C3_SCLC	0.1049	finn-b-C3_SCLC
rs78169027	A	G	-0.1622	0.2246	0.4701	100000	Small cell lung cancer || id:finn-b-C3_SCLC	0.06147	finn-b-C3_SCLC
rs499272	G	C	-0.0362	0.1597	0.8209	100000	Small cell lung cancer || id:finn-b-C3_SCLC	0.1282	finn-b-C3_SCLC
rs10892421	T	C	0.0507	0.1074	0.636999	100000	Small cell lung cancer || id:finn-b-C3_SCLC	0.5608	finn-b-C3_SCLC
rs12797734	T	C	-0.1173	0.1234	0.3419	100000	Small cell lung cancer || id:finn-b-C3_SCLC	0.2621	finn-b-C3_SCLC
rs75140805	T	G	0.2863	0.1418	0.0435402	100000	Small cell lung cancer || id:finn-b-C3_SCLC	0.1803	finn-b-C3_SCLC
rs2013594	C	T	-0.0217	0.1088	0.8422	100000	Small cell lung cancer || id:finn-b-C3_SCLC	0.5979	finn-b-C3_SCLC
rs61884471	G	A	-0.0733	0.1712	0.668299	100000	Small cell lung cancer || id:finn-b-C3_SCLC	0.109	finn-b-C3_SCLC
rs72901605	T	C	-0.1702	0.1665	0.3066	100000	Small cell lung cancer || id:finn-b-C3_SCLC	0.1149	finn-b-C3_SCLC
rs3017103	G	A	-0.0662	0.1354	0.6248	100000	Small cell lung cancer || id:finn-b-C3_SCLC	0.8081	finn-b-C3_SCLC
rs16918425	A	T	-0.147	0.2475	0.5525	100000	Small cell lung cancer || id:finn-b-C3_SCLC	0.04783	finn-b-C3_SCLC
rs10832801	A	C	0.0424	0.119	0.721499	100000	Small cell lung cancer || id:finn-b-C3_SCLC	0.284	finn-b-C3_SCLC
rs10741777	T	C	0.0668	0.115	0.561699	100000	Small cell lung cancer || id:finn-b-C3_SCLC	0.3081	finn-b-C3_SCLC
rs11026530	T	C	0.0608	0.15	0.6851	100000	Small cell lung cancer || id:finn-b-C3_SCLC	0.1499	finn-b-C3_SCLC
rs11606187	A	G	0.1853	0.1524	0.2241	100000	Small cell lung cancer || id:finn-b-C3_SCLC	0.1447	finn-b-C3_SCLC
rs4753063	A	G	-0.2101	0.1065	0.0486105	100000	Small cell lung cancer || id:finn-b-C3_SCLC	0.5535	finn-b-C3_SCLC
rs182318	G	A	0.3618	0.1938	0.0619598	100000	Small cell lung cancer || id:finn-b-C3_SCLC	0.08034	finn-b-C3_SCLC
rs2804244	G	A	0.1247	0.1092	0.2533	100000	Small cell lung cancer || id:finn-b-C3_SCLC	0.6183	finn-b-C3_SCLC
rs853612	A	G	0.1809	0.1082	0.0944104	100000	Small cell lung cancer || id:finn-b-C3_SCLC	0.3955	finn-b-C3_SCLC
[truncated: 187 more rows]
