# Supplementary material for: Causal influence of gut microbiota on small cell lung cancer: a Mendelian randomization study
Source: Clin Respir J. 2024 Apr 29;18(5):e13764. doi: 10.1111/crj.13764 (PMC11058399; doi:10.1111/crj.13764)
Supplement: Supplementary file 5 — Table S2. The estimates of two‐sample MR of gut microbiome and SCLC. [file CRJ-18-e13764-s001.xlsx]

## Sheet: Sheet1
Supplementary Table 2.The estimates of two-sample MR of gut microbiome and SCLC
id.exposure	id.outcome	outcome	exposure	method	nsnp	b	se	pval	lo_ci	up_ci	or	or_lci95	or_uci95
ebi-a-GCST90016908	finn-b-C3_SCLC	Small cell lung cancer || id:finn-b-C3_SCLC	class Actinobacteria id.419	Inverse variance weighted	15	0.163613	0.46914	0.727277	-0.755903	1.08313	1.17776	0.469586	2.9539
ebi-a-GCST90016908	finn-b-C3_SCLC	Small cell lung cancer || id:finn-b-C3_SCLC	class Actinobacteria id.419	MR Egger	15	1.03787	1.38339	0.466473	-1.67357	3.74931	2.8232	0.187576	42.4918
ebi-a-GCST90016908	finn-b-C3_SCLC	Small cell lung cancer || id:finn-b-C3_SCLC	class Actinobacteria id.419	Weighted median	15	0.308753	0.644034	0.63165	-0.953553	1.57106	1.36173	0.385369	4.81174
ebi-a-GCST90016908	finn-b-C3_SCLC	Small cell lung cancer || id:finn-b-C3_SCLC	class Actinobacteria id.419	Simple mode	15	0.116018	1.10675	0.918	-2.05322	2.28526	1.12302	0.128321	9.82822
ebi-a-GCST90016908	finn-b-C3_SCLC	Small cell lung cancer || id:finn-b-C3_SCLC	class Actinobacteria id.419	Weighted mode (NOME)	15	0.35921	0.827996	0.671022	-1.26366	1.98208	1.4322	0.282617	7.25784
ebi-a-GCST90016909	finn-b-C3_SCLC	Small cell lung cancer || id:finn-b-C3_SCLC	class Alphaproteobacteria id.2379	Inverse variance weighted	7	0.795911	0.565532	0.159318	-0.312531	1.90435	2.21646	0.731593	6.71507
ebi-a-GCST90016909	finn-b-C3_SCLC	Small cell lung cancer || id:finn-b-C3_SCLC	class Alphaproteobacteria id.2379	MR Egger	7	1.46354	2.12038	0.520775	-2.6924	5.61948	4.32124	0.0677183	275.746
ebi-a-GCST90016909	finn-b-C3_SCLC	Small cell lung cancer || id:finn-b-C3_SCLC	class Alphaproteobacteria id.2379	Weighted median	7	0.706631	0.719422	0.325991	-0.703436	2.1167	2.02715	0.494882	8.30368
ebi-a-GCST90016909	finn-b-C3_SCLC	Small cell lung cancer || id:finn-b-C3_SCLC	class Alphaproteobacteria id.2379	Simple mode	7	1.05312	1.03521	0.348261	-0.975884	3.08213	2.86659	0.376859	21.8048
ebi-a-GCST90016909	finn-b-C3_SCLC	Small cell lung cancer || id:finn-b-C3_SCLC	class Alphaproteobacteria id.2379	Weighted mode (NOME)	7	1.06447	1.05964	0.353891	-1.01243	3.14137	2.89929	0.363334	23.1355
ebi-a-GCST90016910	finn-b-C3_SCLC	Small cell lung cancer || id:finn-b-C3_SCLC	class Bacilli id.1673	Inverse variance weighted	18	-0.884613	0.503181	0.0787406	-1.87085	0.101622	0.412874	0.153993	1.10697
ebi-a-GCST90016910	finn-b-C3_SCLC	Small cell lung cancer || id:finn-b-C3_SCLC	class Bacilli id.1673	MR Egger	18	1.12626	1.3128	0.403612	-1.44682	3.69934	3.0841	0.235317	40.4206
ebi-a-GCST90016910	finn-b-C3_SCLC	Small cell lung cancer || id:finn-b-C3_SCLC	class Bacilli id.1673	Weighted median	18	-0.358485	0.713254	0.615242	-1.75646	1.03949	0.698734	0.172654	2.82778
ebi-a-GCST90016910	finn-b-C3_SCLC	Small cell lung cancer || id:finn-b-C3_SCLC	class Bacilli id.1673	Simple mode	18	-0.555457	1.49575	0.71496	-3.48713	2.37622	0.57381	0.0305886	10.7641
ebi-a-GCST90016910	finn-b-C3_SCLC	Small cell lung cancer || id:finn-b-C3_SCLC	class Bacilli id.1673	Weighted mode (NOME)	18	0.697588	1.07955	0.526787	-1.41833	2.8135	2.0089	0.242119	16.6682
ebi-a-GCST90016911	finn-b-C3_SCLC	Small cell lung cancer || id:finn-b-C3_SCLC	class Bacteroidia id.912	Inverse variance weighted	14	0.645156	0.538255	0.230681	-0.409824	1.70014	1.90628	0.663767	5.47469
ebi-a-GCST90016911	finn-b-C3_SCLC	Small cell lung cancer || id:finn-b-C3_SCLC	class Bacteroidia id.912	MR Egger	14	-0.173501	1.10494	0.877838	-2.33918	1.99218	0.840716	0.0964063	7.33151
ebi-a-GCST90016911	finn-b-C3_SCLC	Small cell lung cancer || id:finn-b-C3_SCLC	class Bacteroidia id.912	Weighted median	14	0.476314	0.711088	0.502961	-0.917418	1.87005	1.61013	0.399549	6.4886
ebi-a-GCST90016911	finn-b-C3_SCLC	Small cell lung cancer || id:finn-b-C3_SCLC	class Bacteroidia id.912	Simple mode	14	0.461553	1.06677	0.672351	-1.62932	2.55243	1.58654	0.196062	12.8383
ebi-a-GCST90016911	finn-b-C3_SCLC	Small cell lung cancer || id:finn-b-C3_SCLC	class Bacteroidia id.912	Weighted mode (NOME)	14	0.390395	0.982551	0.697572	-1.53541	2.31619	1.47756	0.215368	10.137
ebi-a-GCST90016912	finn-b-C3_SCLC	Small cell lung cancer || id:finn-b-C3_SCLC	class Betaproteobacteria id.2867	Inverse variance weighted	11	1.12487	0.610849	0.0655503	-0.072394	2.32213	3.07982	0.930164	10.1974
ebi-a-GCST90016912	finn-b-C3_SCLC	Small cell lung cancer || id:finn-b-C3_SCLC	class Betaproteobacteria id.2867	MR Egger	11	1.33894	2.03526	0.527086	-2.65016	5.32805	3.81501	0.0706397	206.036
ebi-a-GCST90016912	finn-b-C3_SCLC	Small cell lung cancer || id:finn-b-C3_SCLC	class Betaproteobacteria id.2867	Weighted median	11	1.38464	0.854245	0.105042	-0.289685	3.05896	3.99337	0.748499	21.3053
ebi-a-GCST90016912	finn-b-C3_SCLC	Small cell lung cancer || id:finn-b-C3_SCLC	class Betaproteobacteria id.2867	Simple mode	11	1.32438	1.3746	0.358032	-1.36983	4.0186	3.75987	0.25415	55.6231
ebi-a-GCST90016912	finn-b-C3_SCLC	Small cell lung cancer || id:finn-b-C3_SCLC	class Betaproteobacteria id.2867	Weighted mode (NOME)	11	1.53863	1.22575	0.237927	-0.863843	3.9411	4.65819	0.421539	51.4749
ebi-a-GCST90016913	finn-b-C3_SCLC	Small cell lung cancer || id:finn-b-C3_SCLC	class Clostridia id.1859	Inverse variance weighted	12	-0.489591	0.567246	0.388082	-1.60139	0.622211	0.612877	0.201616	1.86304
ebi-a-GCST90016913	finn-b-C3_SCLC	Small cell lung cancer || id:finn-b-C3_SCLC	class Clostridia id.1859	MR Egger	12	1.0359	1.53802	0.515877	-1.97863	4.05043	2.81764	0.138259	57.422
ebi-a-GCST90016913	finn-b-C3_SCLC	Small cell lung cancer || id:finn-b-C3_SCLC	class Clostridia id.1859	Weighted median	12	-0.375526	0.777943	0.629297	-1.90029	1.14924	0.686928	0.149525	3.1558
ebi-a-GCST90016913	finn-b-C3_SCLC	Small cell lung cancer || id:finn-b-C3_SCLC	class Clostridia id.1859	Simple mode	12	-0.576663	1.27321	0.659409	-3.07216	1.91883	0.56177	0.0463211	6.81299
ebi-a-GCST90016913	finn-b-C3_SCLC	Small cell lung cancer || id:finn-b-C3_SCLC	class Clostridia id.1859	Weighted mode (NOME)	12	-0.110394	1.05674	0.91868	-2.1816	1.96081	0.895482	0.112861	7.10509
ebi-a-GCST90016914	finn-b-C3_SCLC	Small cell lung cancer || id:finn-b-C3_SCLC	class Coriobacteriia id.809	Inverse variance weighted	13	0.0786222	0.844251	0.925803	-1.57611	1.73335	1.0818	0.206778	5.65961
ebi-a-GCST90016914	finn-b-C3_SCLC	Small cell lung cancer || id:finn-b-C3_SCLC	class Coriobacteriia id.809	MR Egger	13	2.09812	3.68641	0.580691	-5.12725	9.32348	8.1508	0.00593286	11197.9
ebi-a-GCST90016914	finn-b-C3_SCLC	Small cell lung cancer || id:finn-b-C3_SCLC	class Coriobacteriia id.809	Weighted median	13	-0.288623	0.89864	0.748076	-2.04996	1.47271	0.749295	0.12874	4.36105
ebi-a-GCST90016914	finn-b-C3_SCLC	Small cell lung cancer || id:finn-b-C3_SCLC	class Coriobacteriia id.809	Simple mode	13	-0.361512	1.50749	0.814525	-3.3162	2.59318	0.696623	0.0362905	13.3722
ebi-a-GCST90016914	finn-b-C3_SCLC	Small cell lung cancer || id:finn-b-C3_SCLC	class Coriobacteriia id.809	Weighted mode (NOME)	13	-1.27693	1.43231	0.390179	-4.08426	1.5304	0.278893	0.0168356	4.62004
ebi-a-GCST90016915	finn-b-C3_SCLC	Small cell lung cancer || id:finn-b-C3_SCLC	class Deltaproteobacteria id.3087	Inverse variance weighted	13	-0.668191	0.516413	0.195697	-1.68036	0.343979	0.512635	0.186307	1.41055
ebi-a-GCST90016915	finn-b-C3_SCLC	Small cell lung cancer || id:finn-b-C3_SCLC	class Deltaproteobacteria id.3087	MR Egger	13	-0.982236	1.36488	0.48675	-3.6574	1.69293	0.374473	0.0257994	5.43539
ebi-a-GCST90016915	finn-b-C3_SCLC	Small cell lung cancer || id:finn-b-C3_SCLC	class Deltaproteobacteria id.3087	Weighted median	13	-0.782788	0.702866	0.265404	-2.1604	0.594828	0.45713	0.115278	1.81272
ebi-a-GCST90016915	finn-b-C3_SCLC	Small cell lung cancer || id:finn-b-C3_SCLC	class Deltaproteobacteria id.3087	Simple mode	13	-0.370837	1.13681	0.749885	-2.59899	1.85731	0.690156	0.0743489	6.40649
ebi-a-GCST90016915	finn-b-C3_SCLC	Small cell lung cancer || id:finn-b-C3_SCLC	class Deltaproteobacteria id.3087	Weighted mode (NOME)	13	-0.656077	0.91991	0.489362	-2.4591	1.14695	0.518883	0.0855119	3.14856
ebi-a-GCST90016916	finn-b-C3_SCLC	Small cell lung cancer || id:finn-b-C3_SCLC	class Erysipelotrichia id.2147	Inverse variance weighted	13	-0.586649	0.611419	0.337314	-1.78503	0.611734	0.556188	0.167792	1.84362
ebi-a-GCST90016916	finn-b-C3_SCLC	Small cell lung cancer || id:finn-b-C3_SCLC	class Erysipelotrichia id.2147	MR Egger	13	-2.53711	2.65125	0.359153	-7.73355	2.65934	0.079095	0.000437888	14.2868
ebi-a-GCST90016916	finn-b-C3_SCLC	Small cell lung cancer || id:finn-b-C3_SCLC	class Erysipelotrichia id.2147	Weighted median	13	-0.44237	0.807463	0.583794	-2.025	1.14026	0.642512	0.131994	3.12757
ebi-a-GCST90016916	finn-b-C3_SCLC	Small cell lung cancer || id:finn-b-C3_SCLC	class Erysipelotrichia id.2147	Simple mode	13	-0.255504	1.37202	0.855379	-2.94466	2.43365	0.774526	0.0526202	11.4004
ebi-a-GCST90016916	finn-b-C3_SCLC	Small cell lung cancer || id:finn-b-C3_SCLC	class Erysipelotrichia id.2147	Weighted mode (NOME)	13	-0.0958646	1.41104	0.946953	-2.86151	2.66978	0.908587	0.0571826	14.4367
ebi-a-GCST90016917	finn-b-C3_SCLC	Small cell lung cancer || id:finn-b-C3_SCLC	class Gammaproteobacteria id.3303	Inverse variance weighted	6	1.4509	0.834534	0.0821094	-0.184786	3.08659	4.26696	0.831282	21.9022
ebi-a-GCST90016917	finn-b-C3_SCLC	Small cell lung cancer || id:finn-b-C3_SCLC	class Gammaproteobacteria id.3303	MR Egger	6	2.74128	2.53014	0.33955	-2.21779	7.70035	15.5068	0.10885	2209.11
ebi-a-GCST90016917	finn-b-C3_SCLC	Small cell lung cancer || id:finn-b-C3_SCLC	class Gammaproteobacteria id.3303	Weighted median	6	1.70195	1.02617	0.0972064	-0.309337	3.71324	5.48464	0.733933	40.9863
ebi-a-GCST90016917	finn-b-C3_SCLC	Small cell lung cancer || id:finn-b-C3_SCLC	class Gammaproteobacteria id.3303	Simple mode	6	1.62812	1.3421	0.279265	-1.0024	4.25864	5.09429	0.366999	70.7136
ebi-a-GCST90016917	finn-b-C3_SCLC	Small cell lung cancer || id:finn-b-C3_SCLC	class Gammaproteobacteria id.3303	Weighted mode (NOME)	6	1.75177	1.36888	0.256807	-0.931228	4.43476	5.76479	0.39407	84.3322
ebi-a-GCST90016918	finn-b-C3_SCLC	Small cell lung cancer || id:finn-b-C3_SCLC	class Lentisphaeria id.2250	Inverse variance weighted	8	-0.355255	0.387944	0.359804	-1.11562	0.405115	0.700995	0.327711	1.49947
ebi-a-GCST90016918	finn-b-C3_SCLC	Small cell lung cancer || id:finn-b-C3_SCLC	class Lentisphaeria id.2250	MR Egger	8	0.413145	1.37429	0.773846	-2.28046	3.10675	1.51156	0.102237	22.3484
ebi-a-GCST90016918	finn-b-C3_SCLC	Small cell lung cancer || id:finn-b-C3_SCLC	class Lentisphaeria id.2250	Weighted median	8	-0.600212	0.530399	0.257792	-1.63979	0.439369	0.548695	0.19402	1.55173
ebi-a-GCST90016918	finn-b-C3_SCLC	Small cell lung cancer || id:finn-b-C3_SCLC	class Lentisphaeria id.2250	Simple mode	8	-1.02319	0.842042	0.263706	-2.67359	0.627209	0.359445	0.0690038	1.87238
ebi-a-GCST90016918	finn-b-C3_SCLC	Small cell lung cancer || id:finn-b-C3_SCLC	class Lentisphaeria id.2250	Weighted mode (NOME)	8	-1.0845	0.858284	0.24684	-2.76673	0.597739	0.338072	0.0628671	1.818
ebi-a-GCST90016919	finn-b-C3_SCLC	Small cell lung cancer || id:finn-b-C3_SCLC	class Melainabacteria id.1589	Inverse variance weighted	10	0.00186138	0.392801	0.996219	-0.768028	0.771751	1.00186	0.463927	2.16355
ebi-a-GCST90016919	finn-b-C3_SCLC	Small cell lung cancer || id:finn-b-C3_SCLC	class Melainabacteria id.1589	MR Egger	10	-0.26974	1.18919	0.826246	-2.60055	2.06106	0.763578	0.0742331	7.85433
ebi-a-GCST90016919	finn-b-C3_SCLC	Small cell lung cancer || id:finn-b-C3_SCLC	class Melainabacteria id.1589	Weighted median	10	0.0471958	0.494815	0.924013	-0.922643	1.01703	1.04833	0.397467	2.76498
ebi-a-GCST90016919	finn-b-C3_SCLC	Small cell lung cancer || id:finn-b-C3_SCLC	class Melainabacteria id.1589	Simple mode	10	-0.273086	0.799653	0.740561	-1.8404	1.29423	0.761028	0.158753	3.6482
ebi-a-GCST90016919	finn-b-C3_SCLC	Small cell lung cancer || id:finn-b-C3_SCLC	class Melainabacteria id.1589	Weighted mode (NOME)	10	-0.0801513	0.745347	0.916723	-1.54103	1.38073	0.922977	0.21416	3.9778
ebi-a-GCST90016920	finn-b-C3_SCLC	Small cell lung cancer || id:finn-b-C3_SCLC	class Methanobacteria id.119	Inverse variance weighted	10	-0.00145808	0.319044	0.996354	-0.626785	0.623869	0.998543	0.534307	1.86613
ebi-a-GCST90016920	finn-b-C3_SCLC	Small cell lung cancer || id:finn-b-C3_SCLC	class Methanobacteria id.119	MR Egger	10	-0.487464	1.30933	0.71934	-3.05376	2.07883	0.614182	0.0471812	7.99513
ebi-a-GCST90016920	finn-b-C3_SCLC	Small cell lung cancer || id:finn-b-C3_SCLC	class Methanobacteria id.119	Weighted median	10	-0.109073	0.424157	0.797061	-0.940422	0.722275	0.896665	0.390463	2.05911
ebi-a-GCST90016920	finn-b-C3_SCLC	Small cell lung cancer || id:finn-b-C3_SCLC	class Methanobacteria id.119	Simple mode	10	-0.180681	0.604041	0.771641	-1.3646	1.00324	0.834702	0.255482	2.7271
ebi-a-GCST90016920	finn-b-C3_SCLC	Small cell lung cancer || id:finn-b-C3_SCLC	class Methanobacteria id.119	Weighted mode (NOME)	10	-0.160821	0.565417	0.782517	-1.26904	0.947397	0.851444	0.281102	2.57899
ebi-a-GCST90016921	finn-b-C3_SCLC	Small cell lung cancer || id:finn-b-C3_SCLC	class Mollicutes id.3920	Inverse variance weighted	12	0.368003	0.483386	0.446476	-0.579433	1.31544	1.44485	0.560216	3.72639
ebi-a-GCST90016921	finn-b-C3_SCLC	Small cell lung cancer || id:finn-b-C3_SCLC	class Mollicutes id.3920	MR Egger	12	1.84882	1.65047	0.288819	-1.3861	5.08375	6.35234	0.250049	161.377
ebi-a-GCST90016921	finn-b-C3_SCLC	Small cell lung cancer || id:finn-b-C3_SCLC	class Mollicutes id.3920	Weighted median	12	0.579277	0.63455	0.361298	-0.66444	1.82299	1.78475	0.514562	6.19037
ebi-a-GCST90016921	finn-b-C3_SCLC	Small cell lung cancer || id:finn-b-C3_SCLC	class Mollicutes id.3920	Simple mode	12	0.744702	1.09959	0.512237	-1.4105	2.8999	2.10581	0.244022	18.1724
ebi-a-GCST90016921	finn-b-C3_SCLC	Small cell lung cancer || id:finn-b-C3_SCLC	class Mollicutes id.3920	Weighted mode (NOME)	12	0.859599	1.01217	0.413837	-1.12426	2.84346	2.36221	0.324893	17.175
ebi-a-GCST90016922	finn-b-C3_SCLC	Small cell lung cancer || id:finn-b-C3_SCLC	class Negativicutes id.2164	Inverse variance weighted	12	-0.111502	0.611093	0.85522	-1.30924	1.08624	0.89449	0.270024	2.96312
ebi-a-GCST90016922	finn-b-C3_SCLC	Small cell lung cancer || id:finn-b-C3_SCLC	class Negativicutes id.2164	MR Egger	12	2.01302	2.10942	0.362432	-2.12145	6.14749	7.48586	0.119857	467.541
ebi-a-GCST90016922	finn-b-C3_SCLC	Small cell lung cancer || id:finn-b-C3_SCLC	class Negativicutes id.2164	Weighted median	12	0.288063	0.791906	0.716038	-1.26407	1.8402	1.33384	0.282501	6.29779
ebi-a-GCST90016922	finn-b-C3_SCLC	Small cell lung cancer || id:finn-b-C3_SCLC	class Negativicutes id.2164	Simple mode	12	0.514061	1.38038	0.716665	-2.19148	3.2196	1.67207	0.111752	25.0181
ebi-a-GCST90016922	finn-b-C3_SCLC	Small cell lung cancer || id:finn-b-C3_SCLC	class Negativicutes id.2164	Weighted mode (NOME)	12	0.599328	1.31247	0.656815	-1.97312	3.17178	1.8209	0.139022	23.8499
ebi-a-GCST90016923	finn-b-C3_SCLC	Small cell lung cancer || id:finn-b-C3_SCLC	class Verrucomicrobiae id.4029	Inverse variance weighted	11	-0.286283	0.587907	0.626291	-1.43858	0.866015	0.75105	0.237264	2.37742
ebi-a-GCST90016923	finn-b-C3_SCLC	Small cell lung cancer || id:finn-b-C3_SCLC	class Verrucomicrobiae id.4029	MR Egger	11	2.13097	1.88566	0.287655	-1.56492	5.82686	8.423	0.209104	339.291
ebi-a-GCST90016923	finn-b-C3_SCLC	Small cell lung cancer || id:finn-b-C3_SCLC	class Verrucomicrobiae id.4029	Weighted median	11	-0.430719	0.698566	0.537515	-1.79991	0.938471	0.650042	0.165314	2.55607
ebi-a-GCST90016923	finn-b-C3_SCLC	Small cell lung cancer || id:finn-b-C3_SCLC	class Verrucomicrobiae id.4029	Simple mode	11	-0.865524	1.09606	0.448041	-3.0138	1.28276	0.420831	0.0491046	3.60657
ebi-a-GCST90016923	finn-b-C3_SCLC	Small cell lung cancer || id:finn-b-C3_SCLC	class Verrucomicrobiae id.4029	Weighted mode (NOME)	11	-0.580932	0.991883	0.571067	-2.52502	1.36316	0.559377	0.0800565	3.90852
ebi-a-GCST90016924	finn-b-C3_SCLC	Small cell lung cancer || id:finn-b-C3_SCLC	family Acidaminococcaceae id.2166	Inverse variance weighted	7	-0.588166	0.589837	0.318684	-1.74425	0.567915	0.555345	0.174777	1.76458
ebi-a-GCST90016924	finn-b-C3_SCLC	Small cell lung cancer || id:finn-b-C3_SCLC	family Acidaminococcaceae id.2166	MR Egger	7	0.912431	1.78312	0.630649	-2.58249	4.40735	2.49037	0.0755855	82.0521
ebi-a-GCST90016924	finn-b-C3_SCLC	Small cell lung cancer || id:finn-b-C3_SCLC	family Acidaminococcaceae id.2166	Weighted median	7	-0.700178	0.801898	0.382581	-2.2719	0.871543	0.496497	0.103116	2.3906
ebi-a-GCST90016924	finn-b-C3_SCLC	Small cell lung cancer || id:finn-b-C3_SCLC	family Acidaminococcaceae id.2166	Simple mode	7	-1.06857	1.20135	0.407993	-3.4232	1.28607	0.343501	0.0326078	3.61855
ebi-a-GCST90016924	finn-b-C3_SCLC	Small cell lung cancer || id:finn-b-C3_SCLC	family Acidaminococcaceae id.2166	Weighted mode (NOME)	7	-1.14147	1.06614	0.325493	-3.23111	0.948173	0.31935	0.0395137	2.58099
ebi-a-GCST90016925	finn-b-C3_SCLC	Small cell lung cancer || id:finn-b-C3_SCLC	family Actinomycetaceae id.421	Inverse variance weighted	5	0.292419	0.656261	0.655898	-0.993852	1.57869	1.33966	0.370148	4.8486
ebi-a-GCST90016925	finn-b-C3_SCLC	Small cell lung cancer || id:finn-b-C3_SCLC	family Actinomycetaceae id.421	MR Egger	5	1.44217	1.57031	0.426138	-1.63564	4.51998	4.22987	0.194828	91.8335
ebi-a-GCST90016925	finn-b-C3_SCLC	Small cell lung cancer || id:finn-b-C3_SCLC	family Actinomycetaceae id.421	Weighted median	5	0.341689	0.763826	0.65463	-1.15541	1.83879	1.40732	0.314928	6.28891
ebi-a-GCST90016925	finn-b-C3_SCLC	Small cell lung cancer || id:finn-b-C3_SCLC	family Actinomycetaceae id.421	Simple mode	5	0.35139	1.02077	0.748002	-1.64932	2.35211	1.42104	0.19218	10.5077
ebi-a-GCST90016925	finn-b-C3_SCLC	Small cell lung cancer || id:finn-b-C3_SCLC	family Actinomycetaceae id.421	Weighted mode (NOME)	5	0.368125	0.86545	0.692462	-1.32816	2.06441	1.44502	0.264965	7.88063
ebi-a-GCST90016926	finn-b-C3_SCLC	Small cell lung cancer || id:finn-b-C3_SCLC	family Alcaligenaceae id.2875	Inverse variance weighted	11	1.30628	0.707981	0.0650258	-0.0813609	2.69393	3.69242	0.921861	14.7896
ebi-a-GCST90016926	finn-b-C3_SCLC	Small cell lung cancer || id:finn-b-C3_SCLC	family Alcaligenaceae id.2875	MR Egger	11	-4.67304	2.93637	0.145976	-10.4283	1.08225	0.0093438	2.96e-05	2.95132
ebi-a-GCST90016926	finn-b-C3_SCLC	Small cell lung cancer || id:finn-b-C3_SCLC	family Alcaligenaceae id.2875	Weighted median	11	1.57525	0.922569	0.0877363	-0.232984	3.38349	4.83195	0.792166	29.4733
ebi-a-GCST90016926	finn-b-C3_SCLC	Small cell lung cancer || id:finn-b-C3_SCLC	family Alcaligenaceae id.2875	Simple mode	11	1.68454	1.48053	0.281733	-1.2173	4.58637	5.38994	0.296029	98.1372
ebi-a-GCST90016926	finn-b-C3_SCLC	Small cell lung cancer || id:finn-b-C3_SCLC	family Alcaligenaceae id.2875	Weighted mode (NOME)	11	1.65268	1.45057	0.28112	-1.19043	4.4958	5.22097	0.30409	89.6398
ebi-a-GCST90016927	finn-b-C3_SCLC	Small cell lung cancer || id:finn-b-C3_SCLC	family Bacteroidaceae id.917	Inverse variance weighted	9	-0.263631	0.679325	0.697959	-1.59511	1.06785	0.768257	0.202886	2.90911
ebi-a-GCST90016927	finn-b-C3_SCLC	Small cell lung cancer || id:finn-b-C3_SCLC	family Bacteroidaceae id.917	MR Egger	9	1.37426	3.52591	0.7083	-5.53652	8.28505	3.95217	0.00394021	3964.17
ebi-a-GCST90016927	finn-b-C3_SCLC	Small cell lung cancer || id:finn-b-C3_SCLC	family Bacteroidaceae id.917	Weighted median	9	-0.950774	0.896252	0.288765	-2.70743	0.805879	0.386442	0.0667082	2.23866
ebi-a-GCST90016927	finn-b-C3_SCLC	Small cell lung cancer || id:finn-b-C3_SCLC	family Bacteroidaceae id.917	Simple mode	9	-1.11367	1.42938	0.458328	-3.91526	1.68791	0.32835	0.0199353	5.40817
ebi-a-GCST90016927	finn-b-C3_SCLC	Small cell lung cancer || id:finn-b-C3_SCLC	family Bacteroidaceae id.917	Weighted mode (NOME)	9	-1.15277	1.29211	0.398347	-3.68531	1.37977	0.315761	0.0250894	3.97398
ebi-a-GCST90016928	finn-b-C3_SCLC	Small cell lung cancer || id:finn-b-C3_SCLC	family Bacteroidales S24 7group id.11173	Inverse variance weighted	8	-0.404859	0.542309	0.455338	-1.46778	0.658067	0.667071	0.230436	1.93106
ebi-a-GCST90016928	finn-b-C3_SCLC	Small cell lung cancer || id:finn-b-C3_SCLC	family Bacteroidales S24 7group id.11173	MR Egger	8	1.50652	2.21984	0.522652	-2.84436	5.8574	4.51102	0.0581716	349.815
ebi-a-GCST90016928	finn-b-C3_SCLC	Small cell lung cancer || id:finn-b-C3_SCLC	family Bacteroidales S24 7group id.11173	Weighted median	8	-0.0789879	0.675294	0.906885	-1.40256	1.24459	0.924051	0.245966	3.4715
ebi-a-GCST90016928	finn-b-C3_SCLC	Small cell lung cancer || id:finn-b-C3_SCLC	family Bacteroidales S24 7group id.11173	Simple mode	8	-0.817443	1.18624	0.512944	-3.14248	1.50759	0.441559	0.0431758	4.51583
ebi-a-GCST90016928	finn-b-C3_SCLC	Small cell lung cancer || id:finn-b-C3_SCLC	family Bacteroidales S24 7group id.11173	Weighted mode (NOME)	8	0.441973	1.09757	0.699196	-1.70927	2.59321	1.55577	0.180998	13.3727
ebi-a-GCST90016929	finn-b-C3_SCLC	Small cell lung cancer || id:finn-b-C3_SCLC	family Bifidobacteriaceae id.433	Inverse variance weighted	12	0.492103	0.535657	0.358258	-0.557786	1.54199	1.63575	0.572475	4.67389
ebi-a-GCST90016929	finn-b-C3_SCLC	Small cell lung cancer || id:finn-b-C3_SCLC	family Bifidobacteriaceae id.433	MR Egger	12	1.82554	1.7939	0.332838	-1.6905	5.34158	6.20614	0.184427	208.842
ebi-a-GCST90016929	finn-b-C3_SCLC	Small cell lung cancer || id:finn-b-C3_SCLC	family Bifidobacteriaceae id.433	Weighted median	12	0.784425	0.688532	0.25459	-0.565098	2.13395	2.19115	0.568304	8.44816
ebi-a-GCST90016929	finn-b-C3_SCLC	Small cell lung cancer || id:finn-b-C3_SCLC	family Bifidobacteriaceae id.433	Simple mode	12	1.09211	1.12596	0.352922	-1.11477	3.299	2.98057	0.327989	27.0856
ebi-a-GCST90016929	finn-b-C3_SCLC	Small cell lung cancer || id:finn-b-C3_SCLC	family Bifidobacteriaceae id.433	Weighted mode (NOME)	12	0.713556	0.836491	0.41183	-0.925967	2.35308	2.04124	0.396148	10.5179
ebi-a-GCST90016930	finn-b-C3_SCLC	Small cell lung cancer || id:finn-b-C3_SCLC	family Christensenellaceae id.1866	Inverse variance weighted	26	-0.883049	0.526107	0.0932572	-1.91422	0.14812	0.41352	0.147457	1.15965
ebi-a-GCST90016930	finn-b-C3_SCLC	Small cell lung cancer || id:finn-b-C3_SCLC	family Christensenellaceae id.1866	MR Egger	26	-2.17531	1.77464	0.232176	-5.65361	1.30298	0.113573	0.00350485	3.68026
ebi-a-GCST90016930	finn-b-C3_SCLC	Small cell lung cancer || id:finn-b-C3_SCLC	family Christensenellaceae id.1866	Weighted median	26	-0.766123	0.689785	0.26671	-2.1181	0.585854	0.464811	0.12026	1.79652
ebi-a-GCST90016930	finn-b-C3_SCLC	Small cell lung cancer || id:finn-b-C3_SCLC	family Christensenellaceae id.1866	Simple mode	26	-2.25505	1.56237	0.161335	-5.31729	0.807188	0.104868	0.00490602	2.2416
ebi-a-GCST90016930	finn-b-C3_SCLC	Small cell lung cancer || id:finn-b-C3_SCLC	family Christensenellaceae id.1866	Weighted mode (NOME)	26	-2.0473	1.39891	0.155793	-4.78917	0.69457	0.129083	0.00831934	2.00285
ebi-a-GCST90016931	finn-b-C3_SCLC	Small cell lung cancer || id:finn-b-C3_SCLC	family Clostridiaceae1 id.1869	Inverse variance weighted	10	-0.611411	0.694613	0.378741	-1.97285	0.75003	0.542585	0.13906	2.11706
ebi-a-GCST90016931	finn-b-C3_SCLC	Small cell lung cancer || id:finn-b-C3_SCLC	family Clostridiaceae1 id.1869	MR Egger	10	-4.02528	1.74	0.0494275	-7.43567	-0.614882	0.0178585	0.000589832	0.540704
ebi-a-GCST90016931	finn-b-C3_SCLC	Small cell lung cancer || id:finn-b-C3_SCLC	family Clostridiaceae1 id.1869	Weighted median	10	-1.6833	0.821677	0.0404994	-3.29379	-0.0728162	0.18576	0.037113	0.929772
ebi-a-GCST90016931	finn-b-C3_SCLC	Small cell lung cancer || id:finn-b-C3_SCLC	family Clostridiaceae1 id.1869	Simple mode	10	-2.05862	1.72365	0.262874	-5.43697	1.31974	0.127631	0.00435264	3.74245
ebi-a-GCST90016931	finn-b-C3_SCLC	Small cell lung cancer || id:finn-b-C3_SCLC	family Clostridiaceae1 id.1869	Weighted mode (NOME)	10	-2.20942	1.21628	0.102665	-4.59332	0.174484	0.109764	0.0101192	1.19063
ebi-a-GCST90016932	finn-b-C3_SCLC	Small cell lung cancer || id:finn-b-C3_SCLC	family Clostridiales vadin BB60 group id.11286	Inverse variance weighted	15	0.216862	0.408132	0.595175	-0.583077	1.0168	1.24217	0.558178	2.76434
ebi-a-GCST90016932	finn-b-C3_SCLC	Small cell lung cancer || id:finn-b-C3_SCLC	family Clostridiales vadin BB60 group id.11286	MR Egger	15	-0.864109	1.119	0.453797	-3.05735	1.32913	0.421427	0.0470122	3.77776
ebi-a-GCST90016932	finn-b-C3_SCLC	Small cell lung cancer || id:finn-b-C3_SCLC	family Clostridiales vadin BB60 group id.11286	Weighted median	15	0.175481	0.56054	0.754237	-0.923177	1.27414	1.19182	0.397255	3.57562
ebi-a-GCST90016932	finn-b-C3_SCLC	Small cell lung cancer || id:finn-b-C3_SCLC	family Clostridiales vadin BB60 group id.11286	Simple mode	15	0.340645	0.943271	0.723392	-1.50817	2.18946	1.40585	0.221315	8.93036
ebi-a-GCST90016932	finn-b-C3_SCLC	Small cell lung cancer || id:finn-b-C3_SCLC	family Clostridiales vadin BB60 group id.11286	Weighted mode (NOME)	15	0.131344	0.844104	0.878568	-1.5231	1.78579	1.14036	0.218035	5.96428
ebi-a-GCST90016933	finn-b-C3_SCLC	Small cell lung cancer || id:finn-b-C3_SCLC	family Coriobacteriaceae id.811	Inverse variance weighted	13	0.0786222	0.844251	0.925803	-1.57611	1.73335	1.0818	0.206778	5.65961
ebi-a-GCST90016933	finn-b-C3_SCLC	Small cell lung cancer || id:finn-b-C3_SCLC	family Coriobacteriaceae id.811	MR Egger	13	2.09812	3.68641	0.580691	-5.12725	9.32348	8.1508	0.00593286	11197.9
ebi-a-GCST90016933	finn-b-C3_SCLC	Small cell lung cancer || id:finn-b-C3_SCLC	family Coriobacteriaceae id.811	Weighted median	13	-0.288623	0.858729	0.736792	-1.97173	1.39449	0.749295	0.139216	4.0329
ebi-a-GCST90016933	finn-b-C3_SCLC	Small cell lung cancer || id:finn-b-C3_SCLC	family Coriobacteriaceae id.811	Simple mode	13	-0.361512	1.46587	0.809371	-3.23462	2.51159	0.696623	0.0393754	12.3245
ebi-a-GCST90016933	finn-b-C3_SCLC	Small cell lung cancer || id:finn-b-C3_SCLC	family Coriobacteriaceae id.811	Weighted mode (NOME)	13	-1.27693	1.41629	0.385008	-4.05285	1.499	0.278893	0.0173727	4.47721
ebi-a-GCST90016934	finn-b-C3_SCLC	Small cell lung cancer || id:finn-b-C3_SCLC	family Defluviitaleaceae id.1924	Inverse variance weighted	11	-0.770288	0.475837	0.105488	-1.70293	0.162351	0.46288	0.182149	1.17627
ebi-a-GCST90016934	finn-b-C3_SCLC	Small cell lung cancer || id:finn-b-C3_SCLC	family Defluviitaleaceae id.1924	MR Egger	11	-0.0780724	1.70165	0.964407	-3.4133	3.25715	0.924897	0.0329324	25.9755
ebi-a-GCST90016934	finn-b-C3_SCLC	Small cell lung cancer || id:finn-b-C3_SCLC	family Defluviitaleaceae id.1924	Weighted median	11	-0.829418	0.617223	0.179017	-2.03918	0.38034	0.436303	0.130136	1.46278
ebi-a-GCST90016934	finn-b-C3_SCLC	Small cell lung cancer || id:finn-b-C3_SCLC	family Defluviitaleaceae id.1924	Simple mode	11	-1.20367	1.10428	0.301278	-3.36806	0.960714	0.30009	0.0344563	2.61356
ebi-a-GCST90016934	finn-b-C3_SCLC	Small cell lung cancer || id:finn-b-C3_SCLC	family Defluviitaleaceae id.1924	Weighted mode (NOME)	11	-1.10288	1.06995	0.326928	-3.19998	0.994212	0.331913	0.0407631	2.70259
ebi-a-GCST90016935	finn-b-C3_SCLC	Small cell lung cancer || id:finn-b-C3_SCLC	family Desulfovibrionaceae id.3169	Inverse variance weighted	10	-0.498989	0.561104	0.373842	-1.59875	0.600774	0.607144	0.202149	1.82353
ebi-a-GCST90016935	finn-b-C3_SCLC	Small cell lung cancer || id:finn-b-C3_SCLC	family Desulfovibrionaceae id.3169	MR Egger	10	-1.13912	1.35587	0.425225	-3.79661	1.51838	0.320102	0.0224467	4.56483
ebi-a-GCST90016935	finn-b-C3_SCLC	Small cell lung cancer || id:finn-b-C3_SCLC	family Desulfovibrionaceae id.3169	Weighted median	10	-0.760025	0.722809	0.293034	-2.17673	0.65668	0.467655	0.113412	1.92838
ebi-a-GCST90016935	finn-b-C3_SCLC	Small cell lung cancer || id:finn-b-C3_SCLC	family Desulfovibrionaceae id.3169	Simple mode	10	-0.320176	1.1473	0.786498	-2.56888	1.92853	0.726021	0.076621	6.87941
ebi-a-GCST90016935	finn-b-C3_SCLC	Small cell lung cancer || id:finn-b-C3_SCLC	family Desulfovibrionaceae id.3169	Weighted mode (NOME)	10	-0.620944	0.947818	0.528771	-2.47867	1.23678	0.537437	0.0838549	3.4445
ebi-a-GCST90016936	finn-b-C3_SCLC	Small cell lung cancer || id:finn-b-C3_SCLC	family Enterobacteriaceae id.3469	Inverse variance weighted	7	-0.578659	0.732494	0.429537	-2.01435	0.857029	0.56065	0.133408	2.35615
ebi-a-GCST90016936	finn-b-C3_SCLC	Small cell lung cancer || id:finn-b-C3_SCLC	family Enterobacteriaceae id.3469	MR Egger	7	0.795554	4.50551	0.866773	-8.03524	9.62634	2.21567	0.000323848	15158.9
ebi-a-GCST90016936	finn-b-C3_SCLC	Small cell lung cancer || id:finn-b-C3_SCLC	family Enterobacteriaceae id.3469	Weighted median	7	-1.13861	0.993141	0.251601	-3.08516	0.80795	0.320265	0.0457226	2.2433
ebi-a-GCST90016936	finn-b-C3_SCLC	Small cell lung cancer || id:finn-b-C3_SCLC	family Enterobacteriaceae id.3469	Simple mode	7	-1.65728	1.63803	0.350703	-4.86782	1.55326	0.190657	0.00769012	4.72684
ebi-a-GCST90016936	finn-b-C3_SCLC	Small cell lung cancer || id:finn-b-C3_SCLC	family Enterobacteriaceae id.3469	Weighted mode (NOME)	7	-1.7241	1.61201	0.325955	-4.88364	1.43543	0.178333	0.00756943	4.20146
ebi-a-GCST90016937	finn-b-C3_SCLC	Small cell lung cancer || id:finn-b-C3_SCLC	family Erysipelotrichaceae id.2149	Inverse variance weighted	13	-0.586649	0.611419	0.337314	-1.78503	0.611734	0.556188	0.167792	1.84362
ebi-a-GCST90016937	finn-b-C3_SCLC	Small cell lung cancer || id:finn-b-C3_SCLC	family Erysipelotrichaceae id.2149	MR Egger	13	-2.53711	2.65125	0.359153	-7.73355	2.65934	0.079095	0.000437888	14.2868
ebi-a-GCST90016937	finn-b-C3_SCLC	Small cell lung cancer || id:finn-b-C3_SCLC	family Erysipelotrichaceae id.2149	Weighted median	13	-0.44237	0.784227	0.572697	-1.97945	1.09471	0.642512	0.138145	2.98833
ebi-a-GCST90016937	finn-b-C3_SCLC	Small cell lung cancer || id:finn-b-C3_SCLC	family Erysipelotrichaceae id.2149	Simple mode	13	-0.255504	1.39527	0.85776	-2.99023	2.47922	0.774526	0.0502757	11.932
ebi-a-GCST90016937	finn-b-C3_SCLC	Small cell lung cancer || id:finn-b-C3_SCLC	family Erysipelotrichaceae id.2149	Weighted mode (NOME)	13	-0.0958646	1.44292	0.948123	-2.92399	2.73226	0.908587	0.0537188	15.3676
ebi-a-GCST90016938	finn-b-C3_SCLC	Small cell lung cancer || id:finn-b-C3_SCLC	family Family XI id.1936	Inverse variance weighted	8	0.0993965	0.372603	0.789652	-0.630906	0.829699	1.1045	0.532109	2.29263
ebi-a-GCST90016938	finn-b-C3_SCLC	Small cell lung cancer || id:finn-b-C3_SCLC	family Family XI id.1936	MR Egger	8	-2.56019	2.3151	0.311143	-7.09779	1.97741	0.0772899	0.000826928	7.224
ebi-a-GCST90016938	finn-b-C3_SCLC	Small cell lung cancer || id:finn-b-C3_SCLC	family Family XI id.1936	Weighted median	8	0.24447	0.451036	0.587806	-0.639561	1.1285	1.27694	0.527524	3.09102
ebi-a-GCST90016938	finn-b-C3_SCLC	Small cell lung cancer || id:finn-b-C3_SCLC	family Family XI id.1936	Simple mode	8	0.768755	0.762655	0.347021	-0.726048	2.26356	2.15708	0.483817	9.61725
ebi-a-GCST90016938	finn-b-C3_SCLC	Small cell lung cancer || id:finn-b-C3_SCLC	family Family XI id.1936	Weighted mode (NOME)	8	0.67784	0.80608	0.428186	-0.902077	2.25776	1.96962	0.405726	9.56162
ebi-a-GCST90016939	finn-b-C3_SCLC	Small cell lung cancer || id:finn-b-C3_SCLC	family Family XIII id.1957	Inverse variance weighted	9	-0.548171	0.794339	0.490133	-2.10507	1.00873	0.578006	0.121837	2.74213
ebi-a-GCST90016939	finn-b-C3_SCLC	Small cell lung cancer || id:finn-b-C3_SCLC	family Family XIII id.1957	MR Egger	9	-1.58681	3.18999	0.634126	-7.8392	4.66558	0.204578	0.000393985	106.227
ebi-a-GCST90016939	finn-b-C3_SCLC	Small cell lung cancer || id:finn-b-C3_SCLC	family Family XIII id.1957	Weighted median	9	-0.674014	1.00942	0.50431	-2.65248	1.30445	0.509659	0.0704762	3.68567
ebi-a-GCST90016939	finn-b-C3_SCLC	Small cell lung cancer || id:finn-b-C3_SCLC	family Family XIII id.1957	Simple mode	9	-0.767548	1.73727	0.670324	-4.1726	2.6375	0.46415	0.0154122	13.9782
ebi-a-GCST90016939	finn-b-C3_SCLC	Small cell lung cancer || id:finn-b-C3_SCLC	family Family XIII id.1957	Weighted mode (NOME)	9	-0.796508	1.786	0.66744	-4.29706	2.70405	0.450901	0.0136085	14.9401
ebi-a-GCST90016940	finn-b-C3_SCLC	Small cell lung cancer || id:finn-b-C3_SCLC	family Lachnospiraceae id.1987	Inverse variance weighted	16	-1.14308	0.555988	0.0397886	-2.23281	-0.0533399	0.318837	0.107226	0.948058
ebi-a-GCST90016940	finn-b-C3_SCLC	Small cell lung cancer || id:finn-b-C3_SCLC	family Lachnospiraceae id.1987	MR Egger	16	-1.07523	1.92846	0.585952	-4.85501	2.70456	0.34122	0.00778923	14.9477
ebi-a-GCST90016940	finn-b-C3_SCLC	Small cell lung cancer || id:finn-b-C3_SCLC	family Lachnospiraceae id.1987	Weighted median	16	-1.44113	0.769297	0.0610261	-2.94895	0.0666932	0.236661	0.0523947	1.06897
ebi-a-GCST90016940	finn-b-C3_SCLC	Small cell lung cancer || id:finn-b-C3_SCLC	family Lachnospiraceae id.1987	Simple mode	16	-1.72172	1.29781	0.204473	-4.26543	0.821985	0.178758	0.0140458	2.27501
ebi-a-GCST90016940	finn-b-C3_SCLC	Small cell lung cancer || id:finn-b-C3_SCLC	family Lachnospiraceae id.1987	Weighted mode (NOME)	16	-1.59046	1.24641	0.221348	-4.03342	0.852495	0.203832	0.0177137	2.34549
ebi-a-GCST90016941	finn-b-C3_SCLC	Small cell lung cancer || id:finn-b-C3_SCLC	family Lactobacillaceae id.1836	Inverse variance weighted	8	-0.574893	0.577183	0.319235	-1.70617	0.556387	0.562765	0.18156	1.74436
ebi-a-GCST90016941	finn-b-C3_SCLC	Small cell lung cancer || id:finn-b-C3_SCLC	family Lactobacillaceae id.1836	MR Egger	8	-1.5249	1.50423	0.349825	-4.47318	1.42338	0.217642	0.0114109	4.15112
ebi-a-GCST90016941	finn-b-C3_SCLC	Small cell lung cancer || id:finn-b-C3_SCLC	family Lactobacillaceae id.1836	Weighted median	8	-0.0660844	0.68874	0.923561	-1.41602	1.28385	0.936052	0.242679	3.6105
ebi-a-GCST90016941	finn-b-C3_SCLC	Small cell lung cancer || id:finn-b-C3_SCLC	family Lactobacillaceae id.1836	Simple mode	8	0.0720321	1.11166	0.950147	-2.10682	2.25088	1.07469	0.121625	9.49609
ebi-a-GCST90016941	finn-b-C3_SCLC	Small cell lung cancer || id:finn-b-C3_SCLC	family Lactobacillaceae id.1836	Weighted mode (NOME)	8	0.0113046	1.41911	0.993866	-2.77014	2.79275	1.01137	0.0626531	16.3259
ebi-a-GCST90016942	finn-b-C3_SCLC	Small cell lung cancer || id:finn-b-C3_SCLC	family Methanobacteriaceae id.121	Inverse variance weighted	10	-0.00145808	0.319044	0.996354	-0.626785	0.623869	0.998543	0.534307	1.86613
ebi-a-GCST90016942	finn-b-C3_SCLC	Small cell lung cancer || id:finn-b-C3_SCLC	family Methanobacteriaceae id.121	MR Egger	10	-0.487464	1.30933	0.71934	-3.05376	2.07883	0.614182	0.0471812	7.99513
ebi-a-GCST90016942	finn-b-C3_SCLC	Small cell lung cancer || id:finn-b-C3_SCLC	family Methanobacteriaceae id.121	Weighted median	10	-0.109073	0.424374	0.797162	-0.940847	0.7227	0.896665	0.390297	2.05999
ebi-a-GCST90016942	finn-b-C3_SCLC	Small cell lung cancer || id:finn-b-C3_SCLC	family Methanobacteriaceae id.121	Simple mode	10	-0.180681	0.596135	0.768713	-1.34911	0.987745	0.834702	0.259472	2.68517
ebi-a-GCST90016942	finn-b-C3_SCLC	Small cell lung cancer || id:finn-b-C3_SCLC	family Methanobacteriaceae id.121	Weighted mode (NOME)	10	-0.160821	0.566175	0.7828	-1.27052	0.948881	0.851444	0.280685	2.58282
ebi-a-GCST90016943	finn-b-C3_SCLC	Small cell lung cancer || id:finn-b-C3_SCLC	family Oxalobacteraceae id.2966	Inverse variance weighted	14	-0.0576414	0.320148	0.857116	-0.685132	0.569849	0.943988	0.504024	1.768
ebi-a-GCST90016943	finn-b-C3_SCLC	Small cell lung cancer || id:finn-b-C3_SCLC	family Oxalobacteraceae id.2966	MR Egger	14	-1.87213	1.16742	0.134773	-4.16028	0.41602	0.153795	0.0156031	1.51592
ebi-a-GCST90016943	finn-b-C3_SCLC	Small cell lung cancer || id:finn-b-C3_SCLC	family Oxalobacteraceae id.2966	Weighted median	14	-0.355763	0.39609	0.369085	-1.1321	0.420573	0.700639	0.322356	1.52283
ebi-a-GCST90016943	finn-b-C3_SCLC	Small cell lung cancer || id:finn-b-C3_SCLC	family Oxalobacteraceae id.2966	Simple mode	14	-0.314843	0.586001	0.600154	-1.46341	0.833719	0.729903	0.231447	2.30186
ebi-a-GCST90016943	finn-b-C3_SCLC	Small cell lung cancer || id:finn-b-C3_SCLC	family Oxalobacteraceae id.2966	Weighted mode (NOME)	14	-0.281887	0.575072	0.632177	-1.40903	0.845253	0.754359	0.244381	2.32857
ebi-a-GCST90016944	finn-b-C3_SCLC	Small cell lung cancer || id:finn-b-C3_SCLC	family Pasteurellaceae id.3689	Inverse variance weighted	14	0.0948869	0.406724	0.815532	-0.702292	0.892066	1.09953	0.495448	2.44017
ebi-a-GCST90016944	finn-b-C3_SCLC	Small cell lung cancer || id:finn-b-C3_SCLC	family Pasteurellaceae id.3689	MR Egger	14	-0.461875	0.900453	0.617307	-2.22676	1.30301	0.630101	0.107877	3.68037
ebi-a-GCST90016944	finn-b-C3_SCLC	Small cell lung cancer || id:finn-b-C3_SCLC	family Pasteurellaceae id.3689	Weighted median	14	-0.620511	0.556148	0.264537	-1.71056	0.469538	0.53767	0.180764	1.59926
ebi-a-GCST90016944	finn-b-C3_SCLC	Small cell lung cancer || id:finn-b-C3_SCLC	family Pasteurellaceae id.3689	Simple mode	14	-0.832136	1.06595	0.44899	-2.9214	1.25713	0.435119	0.0538582	3.51532
ebi-a-GCST90016944	finn-b-C3_SCLC	Small cell lung cancer || id:finn-b-C3_SCLC	family Pasteurellaceae id.3689	Weighted mode (NOME)	14	-0.997309	0.976844	0.325902	-2.91192	0.917305	0.368871	0.0543711	2.50254
ebi-a-GCST90016945	finn-b-C3_SCLC	Small cell lung cancer || id:finn-b-C3_SCLC	family Peptococcaceae id.2024	Inverse variance weighted	9	0.00900314	0.533578	0.986538	-1.03681	1.05482	1.00904	0.354584	2.87145
ebi-a-GCST90016945	finn-b-C3_SCLC	Small cell lung cancer || id:finn-b-C3_SCLC	family Peptococcaceae id.2024	MR Egger	9	-0.261752	1.58344	0.873376	-3.3653	2.8418	0.769702	0.0345516	17.1465
ebi-a-GCST90016945	finn-b-C3_SCLC	Small cell lung cancer || id:finn-b-C3_SCLC	family Peptococcaceae id.2024	Weighted median	9	-0.327414	0.667951	0.624009	-1.6366	0.98177	0.720786	0.194641	2.66918
ebi-a-GCST90016945	finn-b-C3_SCLC	Small cell lung cancer || id:finn-b-C3_SCLC	family Peptococcaceae id.2024	Simple mode	9	-0.492227	0.95784	0.621217	-2.36959	1.38514	0.611264	0.0935187	3.99538
ebi-a-GCST90016945	finn-b-C3_SCLC	Small cell lung cancer || id:finn-b-C3_SCLC	family Peptococcaceae id.2024	Weighted mode (NOME)	9	-0.721618	1.01974	0.499256	-2.7203	1.27707	0.485965	0.0658547	3.58611
ebi-a-GCST90016946	finn-b-C3_SCLC	Small cell lung cancer || id:finn-b-C3_SCLC	family Peptostreptococcaceae id.2042	Inverse variance weighted	13	-0.250373	0.480315	0.60218	-1.19179	0.691044	0.77851	0.303677	1.9958
ebi-a-GCST90016946	finn-b-C3_SCLC	Small cell lung cancer || id:finn-b-C3_SCLC	family Peptostreptococcaceae id.2042	MR Egger	13	-0.952141	1.09357	0.402533	-3.09553	1.19125	0.385914	0.0452511	3.29119
ebi-a-GCST90016946	finn-b-C3_SCLC	Small cell lung cancer || id:finn-b-C3_SCLC	family Peptostreptococcaceae id.2042	Weighted median	13	-0.173187	0.645311	0.788409	-1.438	1.09162	0.840981	0.237403	2.97911
ebi-a-GCST90016946	finn-b-C3_SCLC	Small cell lung cancer || id:finn-b-C3_SCLC	family Peptostreptococcaceae id.2042	Simple mode	13	0.178292	1.00483	0.862127	-1.79118	2.14777	1.19517	0.166763	8.5657
ebi-a-GCST90016946	finn-b-C3_SCLC	Small cell lung cancer || id:finn-b-C3_SCLC	family Peptostreptococcaceae id.2042	Weighted mode (NOME)	13	-0.105565	0.848429	0.903039	-1.76849	1.55736	0.899816	0.170591	4.74625
ebi-a-GCST90016947	finn-b-C3_SCLC	Small cell lung cancer || id:finn-b-C3_SCLC	family Porphyromonadaceae id.943	Inverse variance weighted	9	-0.518318	0.759063	0.494709	-2.00608	0.969446	0.595522	0.134515	2.63648
ebi-a-GCST90016947	finn-b-C3_SCLC	Small cell lung cancer || id:finn-b-C3_SCLC	family Porphyromonadaceae id.943	MR Egger	9	0.989407	3.3643	0.777219	-5.60463	7.58344	2.68964	0.00368079	1965.38
ebi-a-GCST90016947	finn-b-C3_SCLC	Small cell lung cancer || id:finn-b-C3_SCLC	family Porphyromonadaceae id.943	Weighted median	9	-0.663182	0.960893	0.490086	-2.54653	1.22017	0.515209	0.078353	3.38776
ebi-a-GCST90016947	finn-b-C3_SCLC	Small cell lung cancer || id:finn-b-C3_SCLC	family Porphyromonadaceae id.943	Simple mode	9	-1.2638	1.38347	0.387682	-3.9754	1.4478	0.282579	0.0187718	4.25375
ebi-a-GCST90016947	finn-b-C3_SCLC	Small cell lung cancer || id:finn-b-C3_SCLC	family Porphyromonadaceae id.943	Weighted mode (NOME)	9	-1.13167	1.40113	0.442623	-3.87787	1.61454	0.322495	0.0206948	5.02557
ebi-a-GCST90016948	finn-b-C3_SCLC	Small cell lung cancer || id:finn-b-C3_SCLC	family Prevotellaceae id.960	Inverse variance weighted	16	0.38701	0.476084	0.416274	-0.546115	1.32014	1.47257	0.579196	3.74393
ebi-a-GCST90016948	finn-b-C3_SCLC	Small cell lung cancer || id:finn-b-C3_SCLC	family Prevotellaceae id.960	MR Egger	16	0.725663	1.72514	0.680404	-2.65561	4.10694	2.0661	0.0702556	60.7605
ebi-a-GCST90016948	finn-b-C3_SCLC	Small cell lung cancer || id:finn-b-C3_SCLC	family Prevotellaceae id.960	Weighted median	16	0.0415366	0.657622	0.949638	-1.2474	1.33047	1.04241	0.28725	3.78284
ebi-a-GCST90016948	finn-b-C3_SCLC	Small cell lung cancer || id:finn-b-C3_SCLC	family Prevotellaceae id.960	Simple mode	16	-0.753895	1.22199	0.546524	-3.14899	1.6412	0.47053	0.0428954	5.16137
ebi-a-GCST90016948	finn-b-C3_SCLC	Small cell lung cancer || id:finn-b-C3_SCLC	family Prevotellaceae id.960	Weighted mode (NOME)	16	-0.55228	1.12032	0.629175	-2.74811	1.64355	0.575636	0.0640491	5.17348
ebi-a-GCST90016949	finn-b-C3_SCLC	Small cell lung cancer || id:finn-b-C3_SCLC	family Rhodospirillaceae id.2717	Inverse variance weighted	15	0.409512	0.379577	0.280648	-0.334459	1.15348	1.50608	0.715725	3.16921
ebi-a-GCST90016949	finn-b-C3_SCLC	Small cell lung cancer || id:finn-b-C3_SCLC	family Rhodospirillaceae id.2717	MR Egger	15	1.40524	1.65156	0.410247	-1.83181	4.6423	4.07652	0.160123	103.783
ebi-a-GCST90016949	finn-b-C3_SCLC	Small cell lung cancer || id:finn-b-C3_SCLC	family Rhodospirillaceae id.2717	Weighted median	15	0.320922	0.516211	0.534147	-0.690852	1.3327	1.3784	0.501149	3.79125
ebi-a-GCST90016949	finn-b-C3_SCLC	Small cell lung cancer || id:finn-b-C3_SCLC	family Rhodospirillaceae id.2717	Simple mode	15	0.416229	0.783286	0.603479	-1.11901	1.95147	1.51623	0.326602	7.03903
ebi-a-GCST90016949	finn-b-C3_SCLC	Small cell lung cancer || id:finn-b-C3_SCLC	family Rhodospirillaceae id.2717	Weighted mode (NOME)	15	0.329521	0.726304	0.657001	-1.09403	1.75308	1.3903	0.334863	5.77233
ebi-a-GCST90016950	finn-b-C3_SCLC	Small cell lung cancer || id:finn-b-C3_SCLC	family Rikenellaceae id.967	Inverse variance weighted	17	0.174583	0.497528	0.725662	-0.800572	1.14974	1.19075	0.449072	3.15737
ebi-a-GCST90016950	finn-b-C3_SCLC	Small cell lung cancer || id:finn-b-C3_SCLC	family Rikenellaceae id.967	MR Egger	17	0.493646	1.54478	0.753712	-2.53413	3.52142	1.63828	0.0793311	33.8323
ebi-a-GCST90016950	finn-b-C3_SCLC	Small cell lung cancer || id:finn-b-C3_SCLC	family Rikenellaceae id.967	Weighted median	17	-0.485051	0.676063	0.473088	-1.81013	0.840033	0.615666	0.163632	2.31644
ebi-a-GCST90016950	finn-b-C3_SCLC	Small cell lung cancer || id:finn-b-C3_SCLC	family Rikenellaceae id.967	Simple mode	17	-0.857049	1.23245	0.49678	-3.27265	1.55855	0.424413	0.0379058	4.75194
ebi-a-GCST90016950	finn-b-C3_SCLC	Small cell lung cancer || id:finn-b-C3_SCLC	family Rikenellaceae id.967	Weighted mode (NOME)	17	-0.880941	1.2682	0.497247	-3.36662	1.60474	0.414393	0.0345061	4.97655
ebi-a-GCST90016951	finn-b-C3_SCLC	Small cell lung cancer || id:finn-b-C3_SCLC	family Ruminococcaceae id.2050	Inverse variance weighted	9	-0.156689	0.623852	0.801688	-1.37944	1.06606	0.85497	0.25172	2.90392
ebi-a-GCST90016951	finn-b-C3_SCLC	Small cell lung cancer || id:finn-b-C3_SCLC	family Ruminococcaceae id.2050	MR Egger	9	-0.889347	1.47031	0.564349	-3.77115	1.99245	0.410924	0.0230256	7.3335
ebi-a-GCST90016951	finn-b-C3_SCLC	Small cell lung cancer || id:finn-b-C3_SCLC	family Ruminococcaceae id.2050	Weighted median	9	0.26431	0.852653	0.756572	-1.40689	1.93551	1.30253	0.244904	6.92758
ebi-a-GCST90016951	finn-b-C3_SCLC	Small cell lung cancer || id:finn-b-C3_SCLC	family Ruminococcaceae id.2050	Simple mode	9	0.186116	1.31653	0.891074	-2.39429	2.76652	1.20456	0.0912377	15.9032
ebi-a-GCST90016951	finn-b-C3_SCLC	Small cell lung cancer || id:finn-b-C3_SCLC	family Ruminococcaceae id.2050	Weighted mode (NOME)	9	0.645014	1.26699	0.624429	-1.83829	3.12832	1.90601	0.15909	22.8355
ebi-a-GCST90016952	finn-b-C3_SCLC	Small cell lung cancer || id:finn-b-C3_SCLC	family Streptococcaceae id.1850	Inverse variance weighted	13	-0.753039	0.658681	0.252934	-2.04405	0.537976	0.470933	0.129503	1.71254
ebi-a-GCST90016952	finn-b-C3_SCLC	Small cell lung cancer || id:finn-b-C3_SCLC	family Streptococcaceae id.1850	MR Egger	13	1.46107	2.66546	0.594538	-3.76323	6.68537	4.31058	0.0232087	800.608
ebi-a-GCST90016952	finn-b-C3_SCLC	Small cell lung cancer || id:finn-b-C3_SCLC	family Streptococcaceae id.1850	Weighted median	13	-0.262733	0.834723	0.752948	-1.89879	1.37332	0.768947	0.14975	3.94845
ebi-a-GCST90016952	finn-b-C3_SCLC	Small cell lung cancer || id:finn-b-C3_SCLC	family Streptococcaceae id.1850	Simple mode	13	0.446895	1.41293	0.757217	-2.32245	3.21624	1.56345	0.0980329	24.9342
ebi-a-GCST90016952	finn-b-C3_SCLC	Small cell lung cancer || id:finn-b-C3_SCLC	family Streptococcaceae id.1850	Weighted mode (NOME)	13	0.364307	1.31838	0.786997	-2.21971	2.94833	1.43952	0.10864	19.074
ebi-a-GCST90016953	finn-b-C3_SCLC	Small cell lung cancer || id:finn-b-C3_SCLC	unknown family id.1000001214	Inverse variance weighted	9	-0.0925732	0.410959	0.821776	-0.898054	0.712907	0.911583	0.407362	2.03991
ebi-a-GCST90016953	finn-b-C3_SCLC	Small cell lung cancer || id:finn-b-C3_SCLC	unknown family id.1000001214	MR Egger	9	0.0275289	1.22809	0.982742	-2.37953	2.43458	1.02791	0.0925945	11.4111
ebi-a-GCST90016953	finn-b-C3_SCLC	Small cell lung cancer || id:finn-b-C3_SCLC	unknown family id.1000001214	Weighted median	9	-0.0294585	0.506967	0.953663	-1.02311	0.964198	0.970971	0.359474	2.62268
ebi-a-GCST90016953	finn-b-C3_SCLC	Small cell lung cancer || id:finn-b-C3_SCLC	unknown family id.1000001214	Simple mode	9	-0.327689	0.763851	0.679245	-1.82484	1.16946	0.720587	0.161244	3.22025
ebi-a-GCST90016953	finn-b-C3_SCLC	Small cell lung cancer || id:finn-b-C3_SCLC	unknown family id.1000001214	Weighted mode (NOME)	9	-0.0664127	0.757356	0.932278	-1.55083	1.418	0.935745	0.212072	4.12887
ebi-a-GCST90016954	finn-b-C3_SCLC	Small cell lung cancer || id:finn-b-C3_SCLC	unknown family id.1000005471	Inverse variance weighted	13	0.423485	0.44431	0.340524	-0.447363	1.29433	1.52728	0.639312	3.64856
ebi-a-GCST90016954	finn-b-C3_SCLC	Small cell lung cancer || id:finn-b-C3_SCLC	unknown family id.1000005471	MR Egger	13	1.89744	1.4014	0.202911	-0.849299	4.64417	6.66878	0.427715	103.977
ebi-a-GCST90016954	finn-b-C3_SCLC	Small cell lung cancer || id:finn-b-C3_SCLC	unknown family id.1000005471	Weighted median	13	0.438971	0.583098	0.451555	-0.703901	1.58184	1.55111	0.494652	4.86391
ebi-a-GCST90016954	finn-b-C3_SCLC	Small cell lung cancer || id:finn-b-C3_SCLC	unknown family id.1000005471	Simple mode	13	0.299358	0.988	0.767083	-1.63712	2.23584	1.34899	0.194539	9.35432
ebi-a-GCST90016954	finn-b-C3_SCLC	Small cell lung cancer || id:finn-b-C3_SCLC	unknown family id.1000005471	Weighted mode (NOME)	13	0.530101	0.939594	0.583022	-1.3115	2.37171	1.6991	0.269415	10.7157
ebi-a-GCST90016955	finn-b-C3_SCLC	Small cell lung cancer || id:finn-b-C3_SCLC	unknown family id.1000006161	Inverse variance weighted	13	-0.219514	0.400112	0.583259	-1.00373	0.564706	0.802909	0.366508	1.75893
ebi-a-GCST90016955	finn-b-C3_SCLC	Small cell lung cancer || id:finn-b-C3_SCLC	unknown family id.1000006161	MR Egger	13	-2.964	1.56709	0.0851797	-6.0355	0.107493	0.0516118	0.0023923	1.11348
ebi-a-GCST90016955	finn-b-C3_SCLC	Small cell lung cancer || id:finn-b-C3_SCLC	unknown family id.1000006161	Weighted median	13	-0.221568	0.429752	0.606153	-1.06388	0.620746	0.801261	0.345113	1.86032
ebi-a-GCST90016955	finn-b-C3_SCLC	Small cell lung cancer || id:finn-b-C3_SCLC	unknown family id.1000006161	Simple mode	13	-0.195495	0.734457	0.794622	-1.63503	1.24404	0.822428	0.194946	3.46961
ebi-a-GCST90016955	finn-b-C3_SCLC	Small cell lung cancer || id:finn-b-C3_SCLC	unknown family id.1000006161	Weighted mode (NOME)	13	-0.251667	0.774217	0.750733	-1.76913	1.2658	0.777504	0.170481	3.54592
ebi-a-GCST90016956	finn-b-C3_SCLC	Small cell lung cancer || id:finn-b-C3_SCLC	family Veillonellaceae id.2172	Inverse variance weighted	19	0.182063	0.455971	0.689682	-0.71164	1.07577	1.19969	0.490838	2.93224
ebi-a-GCST90016956	finn-b-C3_SCLC	Small cell lung cancer || id:finn-b-C3_SCLC	family Veillonellaceae id.2172	MR Egger	19	-0.947704	0.897896	0.30598	-2.70758	0.812173	0.38763	0.066698	2.2528
ebi-a-GCST90016956	finn-b-C3_SCLC	Small cell lung cancer || id:finn-b-C3_SCLC	family Veillonellaceae id.2172	Weighted median	19	-0.602461	0.62618	0.335988	-1.82977	0.624851	0.547462	0.16045	1.86797
ebi-a-GCST90016956	finn-b-C3_SCLC	Small cell lung cancer || id:finn-b-C3_SCLC	family Veillonellaceae id.2172	Simple mode	19	-0.113069	1.11827	0.92058	-2.30488	2.07874	0.893089	0.0997708	7.9944
ebi-a-GCST90016956	finn-b-C3_SCLC	Small cell lung cancer || id:finn-b-C3_SCLC	family Veillonellaceae id.2172	Weighted mode (NOME)	19	-0.693559	0.717122	0.346289	-2.09912	0.712	0.499794	0.122564	2.03806
ebi-a-GCST90016957	finn-b-C3_SCLC	Small cell lung cancer || id:finn-b-C3_SCLC	family Verrucomicrobiaceae id.4036	Inverse variance weighted	11	-0.286362	0.58805	0.62628	-1.43894	0.866215	0.75099	0.237179	2.37789
ebi-a-GCST90016957	finn-b-C3_SCLC	Small cell lung cancer || id:finn-b-C3_SCLC	family Verrucomicrobiaceae id.4036	MR Egger	11	2.12992	1.88566	0.287876	-1.56597	5.82581	8.41423	0.208886	338.937
ebi-a-GCST90016957	finn-b-C3_SCLC	Small cell lung cancer || id:finn-b-C3_SCLC	family Verrucomicrobiaceae id.4036	Weighted median	11	-0.430973	0.695973	0.535759	-1.79508	0.933134	0.649876	0.166114	2.54247
ebi-a-GCST90016957	finn-b-C3_SCLC	Small cell lung cancer || id:finn-b-C3_SCLC	family Verrucomicrobiaceae id.4036	Simple mode	11	-0.864792	1.10309	0.451225	-3.02684	1.29726	0.421139	0.0484685	3.65925
ebi-a-GCST90016957	finn-b-C3_SCLC	Small cell lung cancer || id:finn-b-C3_SCLC	family Verrucomicrobiaceae id.4036	Weighted mode (NOME)	11	-0.58034	0.970514	0.563155	-2.48255	1.32187	0.559708	0.0835302	3.75042
ebi-a-GCST90016958	finn-b-C3_SCLC	Small cell lung cancer || id:finn-b-C3_SCLC	family Victivallaceae id.2255	Inverse variance weighted	12	0.150741	0.278117	0.587814	-0.394368	0.695851	1.1627	0.674106	2.00542
ebi-a-GCST90016958	finn-b-C3_SCLC	Small cell lung cancer || id:finn-b-C3_SCLC	family Victivallaceae id.2255	MR Egger	12	0.0161487	1.32234	0.990496	-2.57564	2.60793	1.01628	0.0761054	13.571
ebi-a-GCST90016958	finn-b-C3_SCLC	Small cell lung cancer || id:finn-b-C3_SCLC	family Victivallaceae id.2255	Weighted median	12	-0.0457241	0.372819	0.902389	-0.776449	0.685001	0.955305	0.460037	1.98377
ebi-a-GCST90016958	finn-b-C3_SCLC	Small cell lung cancer || id:finn-b-C3_SCLC	family Victivallaceae id.2255	Simple mode	12	-0.392956	0.598457	0.524927	-1.56593	0.78002	0.675059	0.208893	2.18152
ebi-a-GCST90016958	finn-b-C3_SCLC	Small cell lung cancer || id:finn-b-C3_SCLC	family Victivallaceae id.2255	Weighted mode (NOME)	12	-0.401607	0.636801	0.541142	-1.64974	0.846523	0.669244	0.1921	2.33153
ebi-a-GCST90016959	finn-b-C3_SCLC	Small cell lung cancer || id:finn-b-C3_SCLC	genus Actinomyces id.423	Inverse variance weighted	7	0.531153	0.497331	0.285518	-0.443617	1.50592	1.70089	0.641711	4.50831
ebi-a-GCST90016959	finn-b-C3_SCLC	Small cell lung cancer || id:finn-b-C3_SCLC	genus Actinomyces id.423	MR Egger	7	1.05857	1.22067	0.425483	-1.33394	3.45107	2.88223	0.263437	31.5342
ebi-a-GCST90016959	finn-b-C3_SCLC	Small cell lung cancer || id:finn-b-C3_SCLC	genus Actinomyces id.423	Weighted median	7	0.461402	0.632087	0.465411	-0.777489	1.70029	1.5863	0.459559	5.47555
ebi-a-GCST90016959	finn-b-C3_SCLC	Small cell lung cancer || id:finn-b-C3_SCLC	genus Actinomyces id.423	Simple mode	7	0.0433866	0.85636	0.961238	-1.63508	1.72185	1.04434	0.194937	5.59488
ebi-a-GCST90016959	finn-b-C3_SCLC	Small cell lung cancer || id:finn-b-C3_SCLC	genus Actinomyces id.423	Weighted mode (NOME)	7	0.261879	0.752086	0.739579	-1.21221	1.73597	1.29937	0.297539	5.67441
ebi-a-GCST90016960	finn-b-C3_SCLC	Small cell lung cancer || id:finn-b-C3_SCLC	genus Adlercreutzia id.812	Inverse variance weighted	8	0.400305	0.598315	0.503462	-0.772394	1.573	1.49228	0.461906	4.8211
ebi-a-GCST90016960	finn-b-C3_SCLC	Small cell lung cancer || id:finn-b-C3_SCLC	genus Adlercreutzia id.812	MR Egger	8	2.48977	2.76564	0.402672	-2.93088	7.91041	12.0584	0.05335	2725.51
ebi-a-GCST90016960	finn-b-C3_SCLC	Small cell lung cancer || id:finn-b-C3_SCLC	genus Adlercreutzia id.812	Weighted median	8	-0.0773436	0.722299	0.914726	-1.49305	1.33836	0.925572	0.224686	3.8128
ebi-a-GCST90016960	finn-b-C3_SCLC	Small cell lung cancer || id:finn-b-C3_SCLC	genus Adlercreutzia id.812	Simple mode	8	-0.789071	1.14078	0.511412	-3.025	1.44686	0.454267	0.0485577	4.24975
ebi-a-GCST90016960	finn-b-C3_SCLC	Small cell lung cancer || id:finn-b-C3_SCLC	genus Adlercreutzia id.812	Weighted mode (NOME)	8	-0.696769	1.0899	0.542977	-2.83298	1.43944	0.498192	0.0588374	4.21833
ebi-a-GCST90016961	finn-b-C3_SCLC	Small cell lung cancer || id:finn-b-C3_SCLC	genus Akkermansia id.4037	Inverse variance weighted	11	-0.283501	0.58798	0.629691	-1.43594	0.868939	0.753142	0.237891	2.38438
ebi-a-GCST90016961	finn-b-C3_SCLC	Small cell lung cancer || id:finn-b-C3_SCLC	genus Akkermansia id.4037	MR Egger	11	2.15913	1.88089	0.280594	-1.52741	5.84566	8.66356	0.217097	345.732
ebi-a-GCST90016961	finn-b-C3_SCLC	Small cell lung cancer || id:finn-b-C3_SCLC	genus Akkermansia id.4037	Weighted median	11	-0.429348	0.719836	0.550873	-1.84023	0.981531	0.650933	0.158781	2.66854
ebi-a-GCST90016961	finn-b-C3_SCLC	Small cell lung cancer || id:finn-b-C3_SCLC	genus Akkermansia id.4037	Simple mode	11	-0.875236	1.09987	0.444647	-3.03097	1.2805	0.416764	0.0482686	3.59844
ebi-a-GCST90016961	finn-b-C3_SCLC	Small cell lung cancer || id:finn-b-C3_SCLC	genus Akkermansia id.4037	Weighted mode (NOME)	11	-0.56936	1.06292	0.603904	-2.65268	1.51396	0.565887	0.0704622	4.54469
ebi-a-GCST90016962	finn-b-C3_SCLC	Small cell lung cancer || id:finn-b-C3_SCLC	genus Alistipes id.968	Inverse variance weighted	13	0.235606	0.635061	0.710639	-1.00911	1.48033	1.26568	0.364542	4.39438
ebi-a-GCST90016962	finn-b-C3_SCLC	Small cell lung cancer || id:finn-b-C3_SCLC	genus Alistipes id.968	MR Egger	13	-5.83056	3.06826	0.0839102	-11.8443	0.183226	0.00293645	7.18e-06	1.20109
ebi-a-GCST90016962	finn-b-C3_SCLC	Small cell lung cancer || id:finn-b-C3_SCLC	genus Alistipes id.968	Weighted median	13	0.86301	0.901001	0.338146	-0.902952	2.62897	2.37028	0.405371	13.8595
ebi-a-GCST90016962	finn-b-C3_SCLC	Small cell lung cancer || id:finn-b-C3_SCLC	genus Alistipes id.968	Simple mode	13	1.54146	1.56971	0.345484	-1.53518	4.6181	4.67142	0.215418	101.302
ebi-a-GCST90016962	finn-b-C3_SCLC	Small cell lung cancer || id:finn-b-C3_SCLC	genus Alistipes id.968	Weighted mode (NOME)	13	1.62254	1.56519	0.320343	-1.44523	4.69031	5.06592	0.235691	108.887
ebi-a-GCST90016963	finn-b-C3_SCLC	Small cell lung cancer || id:finn-b-C3_SCLC	genus Allisonella id.2174	Inverse variance weighted	8	-0.19086	0.35287	0.588591	-0.882485	0.500766	0.826248	0.413753	1.64998
ebi-a-GCST90016963	finn-b-C3_SCLC	Small cell lung cancer || id:finn-b-C3_SCLC	genus Allisonella id.2174	MR Egger	8	-0.947361	2.56366	0.724421	-5.97214	4.07742	0.387763	0.00254878	58.993
ebi-a-GCST90016963	finn-b-C3_SCLC	Small cell lung cancer || id:finn-b-C3_SCLC	genus Allisonella id.2174	Weighted median	8	-0.193147	0.446561	0.665363	-1.06841	0.682113	0.824361	0.343555	1.97805
ebi-a-GCST90016963	finn-b-C3_SCLC	Small cell lung cancer || id:finn-b-C3_SCLC	genus Allisonella id.2174	Simple mode	8	0.301	0.771535	0.708038	-1.21121	1.81321	1.35121	0.297837	6.13008
ebi-a-GCST90016963	finn-b-C3_SCLC	Small cell lung cancer || id:finn-b-C3_SCLC	genus Allisonella id.2174	Weighted mode (NOME)	8	-0.83687	0.638298	0.231194	-2.08793	0.414193	0.433064	0.123943	1.51315
ebi-a-GCST90016964	finn-b-C3_SCLC	Small cell lung cancer || id:finn-b-C3_SCLC	genus Alloprevotella id.961	Inverse variance weighted	6	-0.151401	0.400541	0.705438	-0.936462	0.633661	0.859503	0.392012	1.8845
ebi-a-GCST90016964	finn-b-C3_SCLC	Small cell lung cancer || id:finn-b-C3_SCLC	genus Alloprevotella id.961	MR Egger	6	-5.34548	3.37236	0.188126	-11.9553	1.26434	0.00476965	6.43e-06	3.54077
ebi-a-GCST90016964	finn-b-C3_SCLC	Small cell lung cancer || id:finn-b-C3_SCLC	genus Alloprevotella id.961	Weighted median	6	-0.344119	0.45516	0.449626	-1.23623	0.547996	0.708845	0.290476	1.72978
ebi-a-GCST90016964	finn-b-C3_SCLC	Small cell lung cancer || id:finn-b-C3_SCLC	genus Alloprevotella id.961	Simple mode	6	-0.732429	0.825648	0.415653	-2.3507	0.885842	0.48074	0.0953025	2.42503
ebi-a-GCST90016964	finn-b-C3_SCLC	Small cell lung cancer || id:finn-b-C3_SCLC	genus Alloprevotella id.961	Weighted mode (NOME)	6	-0.732429	0.820731	0.413057	-2.34106	0.876204	0.48074	0.0962254	2.40177
ebi-a-GCST90016965	finn-b-C3_SCLC	Small cell lung cancer || id:finn-b-C3_SCLC	genus Anaerofilum id.2053	Inverse variance weighted	11	-0.0312328	0.408082	0.938993	-0.831074	0.768609	0.96925	0.435581	2.15676
ebi-a-GCST90016965	finn-b-C3_SCLC	Small cell lung cancer || id:finn-b-C3_SCLC	genus Anaerofilum id.2053	MR Egger	11	0.985318	2.31083	0.67984	-3.54391	5.51455	2.67866	0.0289001	248.277
ebi-a-GCST90016965	finn-b-C3_SCLC	Small cell lung cancer || id:finn-b-C3_SCLC	genus Anaerofilum id.2053	Weighted median	11	0.0704062	0.524832	0.893284	-0.958264	1.09908	1.07294	0.383558	3.00139
ebi-a-GCST90016965	finn-b-C3_SCLC	Small cell lung cancer || id:finn-b-C3_SCLC	genus Anaerofilum id.2053	Simple mode	11	0.0886598	0.790535	0.912923	-1.46079	1.63811	1.09271	0.232053	5.14543
ebi-a-GCST90016965	finn-b-C3_SCLC	Small cell lung cancer || id:finn-b-C3_SCLC	genus Anaerofilum id.2053	Weighted mode (NOME)	11	0.180882	0.758665	0.816369	-1.3061	1.66787	1.19827	0.270874	5.30084
ebi-a-GCST90016966	finn-b-C3_SCLC	Small cell lung cancer || id:finn-b-C3_SCLC	genus Anaerostipes id.1991	Inverse variance weighted	13	-0.00971482	0.802037	0.990336	-1.58171	1.56228	0.990332	0.205624	4.76967
ebi-a-GCST90016966	finn-b-C3_SCLC	Small cell lung cancer || id:finn-b-C3_SCLC	genus Anaerostipes id.1991	MR Egger	13	-2.69298	2.92817	0.377467	-8.43219	3.04623	0.067679	0.000217744	21.0359
ebi-a-GCST90016966	finn-b-C3_SCLC	Small cell lung cancer || id:finn-b-C3_SCLC	genus Anaerostipes id.1991	Weighted median	13	1.21298	0.862018	0.159385	-0.476572	2.90254	3.3635	0.620908	18.2203
ebi-a-GCST90016966	finn-b-C3_SCLC	Small cell lung cancer || id:finn-b-C3_SCLC	genus Anaerostipes id.1991	Simple mode	13	2.0582	1.48623	0.191307	-0.854814	4.97122	7.83187	0.425362	144.202
ebi-a-GCST90016966	finn-b-C3_SCLC	Small cell lung cancer || id:finn-b-C3_SCLC	genus Anaerostipes id.1991	Weighted mode (NOME)	13	1.95993	1.35045	0.172329	-0.686956	4.60682	7.09885	0.503105	100.165
ebi-a-GCST90016967	finn-b-C3_SCLC	Small cell lung cancer || id:finn-b-C3_SCLC	genus Anaerotruncus id.2054	Inverse variance weighted	13	0.906644	0.567393	0.110062	-0.205446	2.01873	2.476	0.814284	7.52878
ebi-a-GCST90016967	finn-b-C3_SCLC	Small cell lung cancer || id:finn-b-C3_SCLC	genus Anaerotruncus id.2054	MR Egger	13	3.01327	1.65945	0.0967239	-0.239243	6.26579	20.3539	0.787224	526.255
ebi-a-GCST90016967	finn-b-C3_SCLC	Small cell lung cancer || id:finn-b-C3_SCLC	genus Anaerotruncus id.2054	Weighted median	13	1.02545	0.750045	0.171568	-0.444638	2.49554	2.78835	0.641056	12.1283
ebi-a-GCST90016967	finn-b-C3_SCLC	Small cell lung cancer || id:finn-b-C3_SCLC	genus Anaerotruncus id.2054	Simple mode	13	1.24439	1.17487	0.310373	-1.05835	3.54713	3.47083	0.347029	34.7137
ebi-a-GCST90016967	finn-b-C3_SCLC	Small cell lung cancer || id:finn-b-C3_SCLC	genus Anaerotruncus id.2054	Weighted mode (NOME)	13	1.31814	1.06148	0.238036	-0.762362	3.39865	3.73648	0.466563	29.9237
ebi-a-GCST90016968	finn-b-C3_SCLC	Small cell lung cancer || id:finn-b-C3_SCLC	genus Bacteroides id.918	Inverse variance weighted	9	-0.263631	0.679325	0.697959	-1.59511	1.06785	0.768257	0.202886	2.90911
ebi-a-GCST90016968	finn-b-C3_SCLC	Small cell lung cancer || id:finn-b-C3_SCLC	genus Bacteroides id.918	MR Egger	9	1.37426	3.52591	0.7083	-5.53652	8.28505	3.95217	0.00394021	3964.17
ebi-a-GCST90016968	finn-b-C3_SCLC	Small cell lung cancer || id:finn-b-C3_SCLC	genus Bacteroides id.918	Weighted median	9	-0.950774	0.889112	0.284911	-2.69343	0.791885	0.386442	0.0676483	2.20755
ebi-a-GCST90016968	finn-b-C3_SCLC	Small cell lung cancer || id:finn-b-C3_SCLC	genus Bacteroides id.918	Simple mode	9	-1.11367	1.352	0.433966	-3.7636	1.53625	0.32835	0.0232	4.64715
ebi-a-GCST90016968	finn-b-C3_SCLC	Small cell lung cancer || id:finn-b-C3_SCLC	genus Bacteroides id.918	Weighted mode (NOME)	9	-1.15277	1.353	0.418982	-3.80465	1.49911	0.315761	0.0222669	4.47771
ebi-a-GCST90016969	finn-b-C3_SCLC	Small cell lung cancer || id:finn-b-C3_SCLC	genus Barnesiella id.944	Inverse variance weighted	13	-1.5685	0.602128	0.0091895	-2.74867	-0.388326	0.208358	0.064013	0.678191
ebi-a-GCST90016969	finn-b-C3_SCLC	Small cell lung cancer || id:finn-b-C3_SCLC	genus Barnesiella id.944	MR Egger	13	-2.55907	2.53418	0.334279	-7.52607	2.40794	0.077377	0.000538853	11.111
ebi-a-GCST90016969	finn-b-C3_SCLC	Small cell lung cancer || id:finn-b-C3_SCLC	genus Barnesiella id.944	Weighted median	13	-1.21241	0.750524	0.106221	-2.68343	0.258619	0.29748	0.0683281	1.29514
ebi-a-GCST90016969	finn-b-C3_SCLC	Small cell lung cancer || id:finn-b-C3_SCLC	genus Barnesiella id.944	Simple mode	13	-1.42567	1.21348	0.262838	-3.8041	0.952756	0.240347	0.0222793	2.59285
ebi-a-GCST90016969	finn-b-C3_SCLC	Small cell lung cancer || id:finn-b-C3_SCLC	genus Barnesiella id.944	Weighted mode (NOME)	13	-1.36894	1.18121	0.269026	-3.68411	0.946224	0.254376	0.0251196	2.57597
ebi-a-GCST90016970	finn-b-C3_SCLC	Small cell lung cancer || id:finn-b-C3_SCLC	genus Bifidobacterium id.436	Inverse variance weighted	13	0.670953	0.451892	0.137607	-0.214756	1.55666	1.9561	0.806738	4.74296
ebi-a-GCST90016970	finn-b-C3_SCLC	Small cell lung cancer || id:finn-b-C3_SCLC	genus Bifidobacterium id.436	MR Egger	13	1.99245	1.12575	0.104423	-0.214029	4.19892	7.33345	0.807325	66.6144
ebi-a-GCST90016970	finn-b-C3_SCLC	Small cell lung cancer || id:finn-b-C3_SCLC	genus Bifidobacterium id.436	Weighted median	13	0.875157	0.644225	0.174316	-0.387524	2.13784	2.39925	0.678735	8.48109
ebi-a-GCST90016970	finn-b-C3_SCLC	Small cell lung cancer || id:finn-b-C3_SCLC	genus Bifidobacterium id.436	Simple mode	13	0.951092	1.02089	0.369891	-1.04984	2.95203	2.58853	0.349992	19.1447
ebi-a-GCST90016970	finn-b-C3_SCLC	Small cell lung cancer || id:finn-b-C3_SCLC	genus Bifidobacterium id.436	Weighted mode (NOME)	13	0.814549	0.818932	0.339541	-0.790556	2.41966	2.25816	0.453592	11.242
ebi-a-GCST90016971	finn-b-C3_SCLC	Small cell lung cancer || id:finn-b-C3_SCLC	genus Bilophila id.3170	Inverse variance weighted	13	1.26612	0.594362	0.033154	0.101168	2.43107	3.54705	1.10646	11.371
ebi-a-GCST90016971	finn-b-C3_SCLC	Small cell lung cancer || id:finn-b-C3_SCLC	genus Bilophila id.3170	MR Egger	13	1.48118	3.0572	0.637542	-4.51093	7.47328	4.39812	0.0109883	1760.38
ebi-a-GCST90016971	finn-b-C3_SCLC	Small cell lung cancer || id:finn-b-C3_SCLC	genus Bilophila id.3170	Weighted median	13	0.85352	0.743416	0.250925	-0.603575	2.31062	2.3479	0.546853	10.0806
ebi-a-GCST90016971	finn-b-C3_SCLC	Small cell lung cancer || id:finn-b-C3_SCLC	genus Bilophila id.3170	Simple mode	13	0.453504	1.21672	0.715851	-1.93126	2.83827	1.57382	0.144965	17.0861
ebi-a-GCST90016971	finn-b-C3_SCLC	Small cell lung cancer || id:finn-b-C3_SCLC	genus Bilophila id.3170	Weighted mode (NOME)	13	0.343166	1.24166	0.786961	-2.09049	2.77682	1.4094	0.123627	16.0678
ebi-a-GCST90016972	finn-b-C3_SCLC	Small cell lung cancer || id:finn-b-C3_SCLC	genus Blautia id.1992	Inverse variance weighted	8	0.151355	1.22627	0.901769	-2.25213	2.55484	1.16341	0.105175	12.8693
ebi-a-GCST90016972	finn-b-C3_SCLC	Small cell lung cancer || id:finn-b-C3_SCLC	genus Blautia id.1992	MR Egger	8	1.53039	2.89871	0.616477	-4.15108	7.21185	4.61997	0.0157474	1355.4
ebi-a-GCST90016972	finn-b-C3_SCLC	Small cell lung cancer || id:finn-b-C3_SCLC	genus Blautia id.1992	Weighted median	8	0.764216	1.25422	0.542316	-1.69406	3.22249	2.14731	0.183772	25.0906
ebi-a-GCST90016972	finn-b-C3_SCLC	Small cell lung cancer || id:finn-b-C3_SCLC	genus Blautia id.1992	Simple mode	8	1.87006	2.18838	0.421085	-2.41916	6.15929	6.48871	0.0889962	473.091
ebi-a-GCST90016972	finn-b-C3_SCLC	Small cell lung cancer || id:finn-b-C3_SCLC	genus Blautia id.1992	Weighted mode (NOME)	8	1.95543	2.04734	0.371336	-2.05736	5.96821	7.06693	0.127791	390.806
ebi-a-GCST90016973	finn-b-C3_SCLC	Small cell lung cancer || id:finn-b-C3_SCLC	genus Butyricicoccus id.2055	Inverse variance weighted	8	-0.252715	0.650443	0.697626	-1.52758	1.02215	0.776689	0.21706	2.77918
ebi-a-GCST90016973	finn-b-C3_SCLC	Small cell lung cancer || id:finn-b-C3_SCLC	genus Butyricicoccus id.2055	MR Egger	8	0.432432	1.28001	0.746995	-2.07639	2.94126	1.541	0.125382	18.9397
ebi-a-GCST90016973	finn-b-C3_SCLC	Small cell lung cancer || id:finn-b-C3_SCLC	genus Butyricicoccus id.2055	Weighted median	8	0.0995625	0.852846	0.907065	-1.57201	1.77114	1.10469	0.207626	5.87755
ebi-a-GCST90016973	finn-b-C3_SCLC	Small cell lung cancer || id:finn-b-C3_SCLC	genus Butyricicoccus id.2055	Simple mode	8	0.0826097	1.19779	0.946944	-2.26507	2.43029	1.08612	0.103823	11.3621
ebi-a-GCST90016973	finn-b-C3_SCLC	Small cell lung cancer || id:finn-b-C3_SCLC	genus Butyricicoccus id.2055	Weighted mode (NOME)	8	0.196288	0.973964	0.846011	-1.71268	2.10526	1.21688	0.180381	8.20922
ebi-a-GCST90016974	finn-b-C3_SCLC	Small cell lung cancer || id:finn-b-C3_SCLC	genus Butyricimonas id.945	Inverse variance weighted	13	-0.978284	0.491028	0.0463362	-1.9407	-0.015869	0.375956	0.143603	0.984256
ebi-a-GCST90016974	finn-b-C3_SCLC	Small cell lung cancer || id:finn-b-C3_SCLC	genus Butyricimonas id.945	MR Egger	13	-0.0952389	1.7514	0.957609	-3.52799	3.33751	0.909156	0.029364	28.1489
ebi-a-GCST90016974	finn-b-C3_SCLC	Small cell lung cancer || id:finn-b-C3_SCLC	genus Butyricimonas id.945	Weighted median	13	-0.780159	0.621368	0.209278	-1.99804	0.437721	0.458333	0.135601	1.54917
ebi-a-GCST90016974	finn-b-C3_SCLC	Small cell lung cancer || id:finn-b-C3_SCLC	genus Butyricimonas id.945	Simple mode	13	-0.699913	1.05094	0.518017	-2.75975	1.35993	0.496629	0.0633075	3.8959
ebi-a-GCST90016974	finn-b-C3_SCLC	Small cell lung cancer || id:finn-b-C3_SCLC	genus Butyricimonas id.945	Weighted mode (NOME)	13	-0.724158	1.03304	0.496672	-2.74891	1.30059	0.484732	0.0639976	3.67147
ebi-a-GCST90016975	finn-b-C3_SCLC	Small cell lung cancer || id:finn-b-C3_SCLC	genus Butyrivibrio id.1993	Inverse variance weighted	15	0.38984	0.238073	0.10153	-0.0767825	0.856462	1.47674	0.926091	2.35482
ebi-a-GCST90016975	finn-b-C3_SCLC	Small cell lung cancer || id:finn-b-C3_SCLC	genus Butyrivibrio id.1993	MR Egger	15	-0.599262	1.02708	0.569568	-2.61234	1.41382	0.549217	0.0733625	4.11163
ebi-a-GCST90016975	finn-b-C3_SCLC	Small cell lung cancer || id:finn-b-C3_SCLC	genus Butyrivibrio id.1993	Weighted median	15	0.294455	0.3301	0.372385	-0.352542	0.941451	1.34239	0.702899	2.5637
ebi-a-GCST90016975	finn-b-C3_SCLC	Small cell lung cancer || id:finn-b-C3_SCLC	genus Butyrivibrio id.1993	Simple mode	15	0.284322	0.586692	0.635441	-0.865595	1.43424	1.32886	0.420801	4.19645
ebi-a-GCST90016975	finn-b-C3_SCLC	Small cell lung cancer || id:finn-b-C3_SCLC	genus Butyrivibrio id.1993	Weighted mode (NOME)	15	0.213434	0.590149	0.723005	-0.943257	1.37013	1.23792	0.389358	3.93584
ebi-a-GCST90016976	finn-b-C3_SCLC	Small cell lung cancer || id:finn-b-C3_SCLC	genus Candidatus Soleaferrea id.11350	Inverse variance weighted	11	0.369082	0.376479	0.326911	-0.368815	1.10698	1.44641	0.691553	3.02521
ebi-a-GCST90016976	finn-b-C3_SCLC	Small cell lung cancer || id:finn-b-C3_SCLC	genus Candidatus Soleaferrea id.11350	MR Egger	11	0.222621	1.97991	0.912943	-3.658	4.10325	1.24935	0.0257839	60.5365
ebi-a-GCST90016976	finn-b-C3_SCLC	Small cell lung cancer || id:finn-b-C3_SCLC	genus Candidatus Soleaferrea id.11350	Weighted median	11	0.27574	0.516054	0.593117	-0.735726	1.28721	1.31751	0.479158	3.62265
ebi-a-GCST90016976	finn-b-C3_SCLC	Small cell lung cancer || id:finn-b-C3_SCLC	genus Candidatus Soleaferrea id.11350	Simple mode	11	0.213395	0.772383	0.787958	-1.30048	1.72726	1.23787	0.272402	5.62524
ebi-a-GCST90016976	finn-b-C3_SCLC	Small cell lung cancer || id:finn-b-C3_SCLC	genus Candidatus Soleaferrea id.11350	Weighted mode (NOME)	11	0.240216	0.798527	0.76971	-1.3249	1.80533	1.27152	0.265831	6.08197
ebi-a-GCST90016977	finn-b-C3_SCLC	Small cell lung cancer || id:finn-b-C3_SCLC	genus Catenibacterium id.2153	Inverse variance weighted	4	-0.484975	0.470478	0.302628	-1.40711	0.437161	0.615713	0.24485	1.54831
ebi-a-GCST90016977	finn-b-C3_SCLC	Small cell lung cancer || id:finn-b-C3_SCLC	genus Catenibacterium id.2153	MR Egger	4	-1.38958	5.88907	0.835427	-12.9322	10.153	0.249181	2.42e-06	25668
ebi-a-GCST90016977	finn-b-C3_SCLC	Small cell lung cancer || id:finn-b-C3_SCLC	genus Catenibacterium id.2153	Weighted median	4	-0.378646	0.537257	0.480949	-1.43167	0.674377	0.684788	0.23891	1.96281
ebi-a-GCST90016977	finn-b-C3_SCLC	Small cell lung cancer || id:finn-b-C3_SCLC	genus Catenibacterium id.2153	Simple mode	4	-0.307652	0.677644	0.68066	-1.63583	1.02053	0.735171	0.19479	2.77466
ebi-a-GCST90016977	finn-b-C3_SCLC	Small cell lung cancer || id:finn-b-C3_SCLC	genus Catenibacterium id.2153	Weighted mode (NOME)	4	-0.305183	0.711276	0.696823	-1.69928	1.08892	0.736988	0.182814	2.97106
ebi-a-GCST90016978	finn-b-C3_SCLC	Small cell lung cancer || id:finn-b-C3_SCLC	genus Christensenellaceae R 7group id.11283	Inverse variance weighted	10	-0.956508	0.663407	0.149356	-2.25679	0.343771	0.384232	0.104686	1.41026
ebi-a-GCST90016978	finn-b-C3_SCLC	Small cell lung cancer || id:finn-b-C3_SCLC	genus Christensenellaceae R 7group id.11283	MR Egger	10	0.267309	2.05841	0.899882	-3.76717	4.30179	1.30644	0.0231173	73.8319
ebi-a-GCST90016978	finn-b-C3_SCLC	Small cell lung cancer || id:finn-b-C3_SCLC	genus Christensenellaceae R 7group id.11283	Weighted median	10	-0.733591	0.866428	0.397171	-2.43179	0.964609	0.480182	0.0878793	2.62376
ebi-a-GCST90016978	finn-b-C3_SCLC	Small cell lung cancer || id:finn-b-C3_SCLC	genus Christensenellaceae R 7group id.11283	Simple mode	10	-0.654623	1.40019	0.651238	-3.39899	2.08975	0.519638	0.0334069	8.08289
ebi-a-GCST90016978	finn-b-C3_SCLC	Small cell lung cancer || id:finn-b-C3_SCLC	genus Christensenellaceae R 7group id.11283	Weighted mode (NOME)	10	-0.716322	1.55848	0.656684	-3.77095	2.3383	0.488546	0.0230303	10.3636
ebi-a-GCST90016979	finn-b-C3_SCLC	Small cell lung cancer || id:finn-b-C3_SCLC	genus Clostridium innocuum group id.14397	Inverse variance weighted	9	0.281708	0.333945	0.398907	-0.372825	0.93624	1.32539	0.688786	2.55037
ebi-a-GCST90016979	finn-b-C3_SCLC	Small cell lung cancer || id:finn-b-C3_SCLC	genus Clostridium innocuum group id.14397	MR Egger	9	1.49252	1.61455	0.386025	-1.67199	4.65704	4.4483	0.187872	105.324
ebi-a-GCST90016979	finn-b-C3_SCLC	Small cell lung cancer || id:finn-b-C3_SCLC	genus Clostridium innocuum group id.14397	Weighted median	9	0.38883	0.446359	0.383691	-0.486034	1.26369	1.47525	0.615061	3.53847
ebi-a-GCST90016979	finn-b-C3_SCLC	Small cell lung cancer || id:finn-b-C3_SCLC	genus Clostridium innocuum group id.14397	Simple mode	9	-0.247221	0.678524	0.725039	-1.57713	1.08269	0.780968	0.206568	2.9526
ebi-a-GCST90016979	finn-b-C3_SCLC	Small cell lung cancer || id:finn-b-C3_SCLC	genus Clostridium innocuum group id.14397	Weighted mode (NOME)	9	0.62561	0.606252	0.33229	-0.562644	1.81386	1.86939	0.569701	6.1341
ebi-a-GCST90016980	finn-b-C3_SCLC	Small cell lung cancer || id:finn-b-C3_SCLC	genus Clostridium sensustricto1 id.1873	Inverse variance weighted	7	-0.143098	0.811622	0.860049	-1.73388	1.44768	0.866669	0.176598	4.25324
ebi-a-GCST90016980	finn-b-C3_SCLC	Small cell lung cancer || id:finn-b-C3_SCLC	genus Clostridium sensustricto1 id.1873	MR Egger	7	-1.40591	2.19722	0.550428	-5.71245	2.90064	0.245145	0.00330457	18.1857
ebi-a-GCST90016980	finn-b-C3_SCLC	Small cell lung cancer || id:finn-b-C3_SCLC	genus Clostridium sensustricto1 id.1873	Weighted median	7	0.114006	0.938555	0.903319	-1.72556	1.95357	1.12076	0.178073	7.05385
ebi-a-GCST90016980	finn-b-C3_SCLC	Small cell lung cancer || id:finn-b-C3_SCLC	genus Clostridium sensustricto1 id.1873	Simple mode	7	1.51296	1.70778	0.40976	-1.8343	4.86021	4.54013	0.159726	129.051
ebi-a-GCST90016980	finn-b-C3_SCLC	Small cell lung cancer || id:finn-b-C3_SCLC	genus Clostridium sensustricto1 id.1873	Weighted mode (NOME)	7	1.43997	1.87712	0.47211	-2.23919	5.11913	4.22056	0.106544	167.19
ebi-a-GCST90016981	finn-b-C3_SCLC	Small cell lung cancer || id:finn-b-C3_SCLC	genus Collinsella id.815	Inverse variance weighted	9	-0.886912	0.948028	0.349513	-2.74505	0.971223	0.411926	0.0642452	2.64117
ebi-a-GCST90016981	finn-b-C3_SCLC	Small cell lung cancer || id:finn-b-C3_SCLC	genus Collinsella id.815	MR Egger	9	1.91526	3.62073	0.613179	-5.18137	9.01188	6.78868	0.0056203	8199.95
ebi-a-GCST90016981	finn-b-C3_SCLC	Small cell lung cancer || id:finn-b-C3_SCLC	genus Collinsella id.815	Weighted median	9	-1.44358	1.00704	0.151721	-3.41738	0.530229	0.236082	0.0327981	1.69932
ebi-a-GCST90016981	finn-b-C3_SCLC	Small cell lung cancer || id:finn-b-C3_SCLC	genus Collinsella id.815	Simple mode	9	-1.50988	1.47216	0.335077	-4.39531	1.37554	0.220936	0.0123351	3.95722
ebi-a-GCST90016981	finn-b-C3_SCLC	Small cell lung cancer || id:finn-b-C3_SCLC	genus Collinsella id.815	Weighted mode (NOME)	9	-1.47857	1.4668	0.342956	-4.3535	1.39636	0.227964	0.0128618	4.04047
ebi-a-GCST90016982	finn-b-C3_SCLC	Small cell lung cancer || id:finn-b-C3_SCLC	genus Coprobacter id.949	Inverse variance weighted	10	0.388634	0.464964	0.403247	-0.522696	1.29996	1.47496	0.59292	3.66916
ebi-a-GCST90016982	finn-b-C3_SCLC	Small cell lung cancer || id:finn-b-C3_SCLC	genus Coprobacter id.949	MR Egger	10	0.0688103	1.83716	0.97104	-3.53202	3.66964	1.07123	0.0292459	39.2376
ebi-a-GCST90016982	finn-b-C3_SCLC	Small cell lung cancer || id:finn-b-C3_SCLC	genus Coprobacter id.949	Weighted median	10	-0.198134	0.556746	0.721931	-1.28936	0.893088	0.82026	0.275448	2.44266
ebi-a-GCST90016982	finn-b-C3_SCLC	Small cell lung cancer || id:finn-b-C3_SCLC	genus Coprobacter id.949	Simple mode	10	-0.292844	0.933505	0.760895	-2.12251	1.53682	0.746138	0.11973	4.6498
ebi-a-GCST90016982	finn-b-C3_SCLC	Small cell lung cancer || id:finn-b-C3_SCLC	genus Coprobacter id.949	Weighted mode (NOME)	10	-0.292844	0.885334	0.748387	-2.0281	1.44241	0.746138	0.131585	4.23088
ebi-a-GCST90016983	finn-b-C3_SCLC	Small cell lung cancer || id:finn-b-C3_SCLC	genus Coprococcus1 id.11301	Inverse variance weighted	11	-0.510183	0.744437	0.493138	-1.96928	0.948914	0.600386	0.139557	2.5829
ebi-a-GCST90016983	finn-b-C3_SCLC	Small cell lung cancer || id:finn-b-C3_SCLC	genus Coprococcus1 id.11301	MR Egger	11	1.80387	1.74279	0.327656	-1.612	5.21974	6.07312	0.199489	184.886
ebi-a-GCST90016983	finn-b-C3_SCLC	Small cell lung cancer || id:finn-b-C3_SCLC	genus Coprococcus1 id.11301	Weighted median	11	0.337365	0.841297	0.688415	-1.31158	1.98631	1.40125	0.269395	7.28857
ebi-a-GCST90016983	finn-b-C3_SCLC	Small cell lung cancer || id:finn-b-C3_SCLC	genus Coprococcus1 id.11301	Simple mode	11	0.292724	1.50005	0.849189	-2.64738	3.23283	1.34007	0.0708365	25.3513
ebi-a-GCST90016983	finn-b-C3_SCLC	Small cell lung cancer || id:finn-b-C3_SCLC	genus Coprococcus1 id.11301	Weighted mode (NOME)	11	0.649347	1.32384	0.634362	-1.94537	3.24407	1.91429	0.142934	25.6378
ebi-a-GCST90016984	finn-b-C3_SCLC	Small cell lung cancer || id:finn-b-C3_SCLC	genus Coprococcus2 id.11302	Inverse variance weighted	8	-0.0358226	0.619682	0.953902	-1.2504	1.17875	0.964811	0.286391	3.25032
ebi-a-GCST90016984	finn-b-C3_SCLC	Small cell lung cancer || id:finn-b-C3_SCLC	genus Coprococcus2 id.11302	MR Egger	8	-2.53279	4.91229	0.624573	-12.1609	7.09531	0.0794372	5.23e-06	1206.29
ebi-a-GCST90016984	finn-b-C3_SCLC	Small cell lung cancer || id:finn-b-C3_SCLC	genus Coprococcus2 id.11302	Weighted median	8	-0.00657893	0.751191	0.993012	-1.47891	1.46576	0.993443	0.227885	4.33082
ebi-a-GCST90016984	finn-b-C3_SCLC	Small cell lung cancer || id:finn-b-C3_SCLC	genus Coprococcus2 id.11302	Simple mode	8	0.232318	1.23324	0.855923	-2.18483	2.64947	1.26152	0.112496	14.1466
ebi-a-GCST90016984	finn-b-C3_SCLC	Small cell lung cancer || id:finn-b-C3_SCLC	genus Coprococcus2 id.11302	Weighted mode (NOME)	8	0.202805	1.19116	0.869623	-2.13187	2.53748	1.22483	0.118616	12.6477
ebi-a-GCST90016985	finn-b-C3_SCLC	Small cell lung cancer || id:finn-b-C3_SCLC	genus Coprococcus3 id.11303	Inverse variance weighted	9	-0.0655269	0.702979	0.925734	-1.44337	1.31231	0.936574	0.236132	3.71475
ebi-a-GCST90016985	finn-b-C3_SCLC	Small cell lung cancer || id:finn-b-C3_SCLC	genus Coprococcus3 id.11303	MR Egger	9	-1.77059	3.89568	0.663227	-9.40613	5.86495	0.170232	8.22e-05	352.465
ebi-a-GCST90016985	finn-b-C3_SCLC	Small cell lung cancer || id:finn-b-C3_SCLC	genus Coprococcus3 id.11303	Weighted median	9	0.00880402	0.92786	0.992429	-1.8098	1.82741	1.00884	0.163686	6.21776
ebi-a-GCST90016985	finn-b-C3_SCLC	Small cell lung cancer || id:finn-b-C3_SCLC	genus Coprococcus3 id.11303	Simple mode	9	-1.19751	1.56142	0.465147	-4.25791	1.86288	0.301944	0.0141519	6.44225
ebi-a-GCST90016985	finn-b-C3_SCLC	Small cell lung cancer || id:finn-b-C3_SCLC	genus Coprococcus3 id.11303	Weighted mode (NOME)	9	-1.19751	1.42794	0.426023	-3.99628	1.60125	0.301944	0.0183839	4.95923
ebi-a-GCST90016986	finn-b-C3_SCLC	Small cell lung cancer || id:finn-b-C3_SCLC	genus Defluviitaleaceae UCG011 id.11287	Inverse variance weighted	9	0.0926945	0.661415	0.888545	-1.20368	1.38907	1.09713	0.300088	4.01111
ebi-a-GCST90016986	finn-b-C3_SCLC	Small cell lung cancer || id:finn-b-C3_SCLC	genus Defluviitaleaceae UCG011 id.11287	MR Egger	9	-0.784603	2.53801	0.766213	-5.7591	4.1899	0.456301	0.00315394	66.0161
ebi-a-GCST90016986	finn-b-C3_SCLC	Small cell lung cancer || id:finn-b-C3_SCLC	genus Defluviitaleaceae UCG011 id.11287	Weighted median	9	-0.470664	0.743258	0.526574	-1.92745	0.986121	0.624587	0.145519	2.68082
ebi-a-GCST90016986	finn-b-C3_SCLC	Small cell lung cancer || id:finn-b-C3_SCLC	genus Defluviitaleaceae UCG011 id.11287	Simple mode	9	-0.570892	1.27552	0.66633	-3.07091	1.92913	0.565021	0.0463788	6.8835
ebi-a-GCST90016986	finn-b-C3_SCLC	Small cell lung cancer || id:finn-b-C3_SCLC	genus Defluviitaleaceae UCG011 id.11287	Weighted mode (NOME)	9	-0.596599	1.27196	0.651559	-3.08964	1.89645	0.550681	0.0455182	6.66217
ebi-a-GCST90016987	finn-b-C3_SCLC	Small cell lung cancer || id:finn-b-C3_SCLC	genus Desulfovibrio id.3173	Inverse variance weighted	10	-0.734339	0.611687	0.22994	-1.93325	0.464568	0.479823	0.144678	1.59133
ebi-a-GCST90016987	finn-b-C3_SCLC	Small cell lung cancer || id:finn-b-C3_SCLC	genus Desulfovibrio id.3173	MR Egger	10	-3.62642	1.73753	0.0703335	-7.03198	-0.220856	0.0266114	0.000883186	0.801832
ebi-a-GCST90016987	finn-b-C3_SCLC	Small cell lung cancer || id:finn-b-C3_SCLC	genus Desulfovibrio id.3173	Weighted median	10	-1.14268	0.686753	0.0961348	-2.48871	0.203355	0.318963	0.0830166	1.22551
ebi-a-GCST90016987	finn-b-C3_SCLC	Small cell lung cancer || id:finn-b-C3_SCLC	genus Desulfovibrio id.3173	Simple mode	10	-1.4872	0.971235	0.160067	-3.39082	0.416416	0.226004	0.0336809	1.51652
ebi-a-GCST90016987	finn-b-C3_SCLC	Small cell lung cancer || id:finn-b-C3_SCLC	genus Desulfovibrio id.3173	Weighted mode (NOME)	10	-1.58524	0.898496	0.1115	-3.34629	0.175812	0.204899	0.0352147	1.19221
ebi-a-GCST90016988	finn-b-C3_SCLC	Small cell lung cancer || id:finn-b-C3_SCLC	genus Dialister id.2183	Inverse variance weighted	11	-0.159071	0.63787	0.803068	-1.4093	1.09115	0.852935	0.244315	2.97771
ebi-a-GCST90016988	finn-b-C3_SCLC	Small cell lung cancer || id:finn-b-C3_SCLC	genus Dialister id.2183	MR Egger	11	-1.7434	2.71083	0.536184	-7.05662	3.56983	0.174925	0.000861687	35.5104
ebi-a-GCST90016988	finn-b-C3_SCLC	Small cell lung cancer || id:finn-b-C3_SCLC	genus Dialister id.2183	Weighted median	11	0.0155843	0.765196	0.983751	-1.4842	1.51537	1.01571	0.226684	4.5511
ebi-a-GCST90016988	finn-b-C3_SCLC	Small cell lung cancer || id:finn-b-C3_SCLC	genus Dialister id.2183	Simple mode	11	0.389274	1.39091	0.785281	-2.33692	3.11546	1.47591	0.0966252	22.5439
ebi-a-GCST90016988	finn-b-C3_SCLC	Small cell lung cancer || id:finn-b-C3_SCLC	genus Dialister id.2183	Weighted mode (NOME)	11	0.504217	1.38263	0.722944	-2.20573	3.21416	1.65569	0.11017	24.8824
ebi-a-GCST90016989	finn-b-C3_SCLC	Small cell lung cancer || id:finn-b-C3_SCLC	genus Dorea id.1997	Inverse variance weighted	10	-0.822754	0.678251	0.22511	-2.15213	0.506618	0.439221	0.116237	1.65967
ebi-a-GCST90016989	finn-b-C3_SCLC	Small cell lung cancer || id:finn-b-C3_SCLC	genus Dorea id.1997	MR Egger	10	-0.411163	1.88256	0.832581	-4.10097	3.27865	0.662879	0.0165566	26.5398
ebi-a-GCST90016989	finn-b-C3_SCLC	Small cell lung cancer || id:finn-b-C3_SCLC	genus Dorea id.1997	Weighted median	10	-0.972823	0.889411	0.27405	-2.71607	0.770422	0.378015	0.0661343	2.16068
ebi-a-GCST90016989	finn-b-C3_SCLC	Small cell lung cancer || id:finn-b-C3_SCLC	genus Dorea id.1997	Simple mode	10	-1.36472	1.19601	0.283298	-3.7089	0.979465	0.255452	0.0245043	2.66303
ebi-a-GCST90016989	finn-b-C3_SCLC	Small cell lung cancer || id:finn-b-C3_SCLC	genus Dorea id.1997	Weighted mode (NOME)	10	-0.975937	1.16312	0.423156	-3.25564	1.30377	0.376839	0.038556	3.68316
ebi-a-GCST90016990	finn-b-C3_SCLC	Small cell lung cancer || id:finn-b-C3_SCLC	genus Eggerthella id.819	Inverse variance weighted	10	0.149436	0.429231	0.727728	-0.691856	0.990729	1.16118	0.500646	2.6932
ebi-a-GCST90016990	finn-b-C3_SCLC	Small cell lung cancer || id:finn-b-C3_SCLC	genus Eggerthella id.819	MR Egger	10	0.223119	2.10379	0.918149	-3.90031	4.34655	1.24997	0.0202356	77.2117
ebi-a-GCST90016990	finn-b-C3_SCLC	Small cell lung cancer || id:finn-b-C3_SCLC	genus Eggerthella id.819	Weighted median	10	0.305834	0.508488	0.547536	-0.690804	1.30247	1.35776	0.501173	3.67837
ebi-a-GCST90016990	finn-b-C3_SCLC	Small cell lung cancer || id:finn-b-C3_SCLC	genus Eggerthella id.819	Simple mode	10	0.359928	0.762482	0.648128	-1.13454	1.85439	1.43323	0.321571	6.38782
ebi-a-GCST90016990	finn-b-C3_SCLC	Small cell lung cancer || id:finn-b-C3_SCLC	genus Eggerthella id.819	Weighted mode (NOME)	10	0.328072	0.684824	0.643321	-1.01418	1.67033	1.38829	0.362699	5.31391
ebi-a-GCST90016991	finn-b-C3_SCLC	Small cell lung cancer || id:finn-b-C3_SCLC	genus Eisenbergiella id.11304	Inverse variance weighted	11	0.0416749	0.411727	0.919376	-0.765309	0.848659	1.04256	0.46519	2.33651
ebi-a-GCST90016991	finn-b-C3_SCLC	Small cell lung cancer || id:finn-b-C3_SCLC	genus Eisenbergiella id.11304	MR Egger	11	-4.48449	2.8245	0.146814	-10.0205	1.05152	0.0112826	4.45e-05	2.86201
ebi-a-GCST90016991	finn-b-C3_SCLC	Small cell lung cancer || id:finn-b-C3_SCLC	genus Eisenbergiella id.11304	Weighted median	11	-0.129794	0.517805	0.802075	-1.14469	0.885103	0.878276	0.318322	2.42324
ebi-a-GCST90016991	finn-b-C3_SCLC	Small cell lung cancer || id:finn-b-C3_SCLC	genus Eisenbergiella id.11304	Simple mode	11	0.926232	0.901665	0.32851	-0.84103	2.69349	2.52498	0.431266	14.7833
ebi-a-GCST90016991	finn-b-C3_SCLC	Small cell lung cancer || id:finn-b-C3_SCLC	genus Eisenbergiella id.11304	Weighted mode (NOME)	11	-0.484399	0.913976	0.607684	-2.27579	1.30699	0.616068	0.102716	3.69505
ebi-a-GCST90016992	finn-b-C3_SCLC	Small cell lung cancer || id:finn-b-C3_SCLC	genus Enterorhabdus id.820	Inverse variance weighted	6	-0.732609	0.57721	0.204361	-1.86394	0.398722	0.480653	0.15506	1.48992
ebi-a-GCST90016992	finn-b-C3_SCLC	Small cell lung cancer || id:finn-b-C3_SCLC	genus Enterorhabdus id.820	MR Egger	6	-0.785852	1.51545	0.631433	-3.75613	2.18443	0.455731	0.023374	8.88556
ebi-a-GCST90016992	finn-b-C3_SCLC	Small cell lung cancer || id:finn-b-C3_SCLC	genus Enterorhabdus id.820	Weighted median	6	-0.867676	0.752527	0.248904	-2.34263	0.607277	0.419926	0.0960748	1.83543
ebi-a-GCST90016992	finn-b-C3_SCLC	Small cell lung cancer || id:finn-b-C3_SCLC	genus Enterorhabdus id.820	Simple mode	6	-1.01828	1.08015	0.38911	-3.13538	1.09882	0.361216	0.0434832	3.00063
ebi-a-GCST90016992	finn-b-C3_SCLC	Small cell lung cancer || id:finn-b-C3_SCLC	genus Enterorhabdus id.820	Weighted mode (NOME)	6	-0.894794	0.894137	0.362895	-2.6473	0.857714	0.408692	0.070842	2.35776
ebi-a-GCST90016993	finn-b-C3_SCLC	Small cell lung cancer || id:finn-b-C3_SCLC	genus Erysipelatoclostridium id.11381	Inverse variance weighted	15	-0.244061	0.430897	0.571121	-1.08862	0.600498	0.78344	0.336681	1.82303
ebi-a-GCST90016993	finn-b-C3_SCLC	Small cell lung cancer || id:finn-b-C3_SCLC	genus Erysipelatoclostridium id.11381	MR Egger	15	-4.00805	1.58479	0.0251689	-7.11424	-0.901865	0.0181687	0.000813436	0.405812
ebi-a-GCST90016993	finn-b-C3_SCLC	Small cell lung cancer || id:finn-b-C3_SCLC	genus Erysipelatoclostridium id.11381	Weighted median	15	-0.0632903	0.565574	0.910899	-1.17181	1.04523	0.938671	0.309804	2.84406
ebi-a-GCST90016993	finn-b-C3_SCLC	Small cell lung cancer || id:finn-b-C3_SCLC	genus Erysipelatoclostridium id.11381	Simple mode	15	0.73945	1.24636	0.562453	-1.70342	3.18232	2.09478	0.182059	24.1027
ebi-a-GCST90016993	finn-b-C3_SCLC	Small cell lung cancer || id:finn-b-C3_SCLC	genus Erysipelatoclostridium id.11381	Weighted mode (NOME)	15	0.614263	1.15006	0.601642	-1.63986	2.86838	1.84829	0.194008	17.6085
ebi-a-GCST90016994	finn-b-C3_SCLC	Small cell lung cancer || id:finn-b-C3_SCLC	genus Erysipelotrichaceae UCG003 id.11384	Inverse variance weighted	9	0.426342	0.632096	0.5	-0.812566	1.66525	1.53164	0.443718	5.28699
ebi-a-GCST90016994	finn-b-C3_SCLC	Small cell lung cancer || id:finn-b-C3_SCLC	genus Erysipelotrichaceae UCG003 id.11384	MR Egger	9	0.753431	1.69375	0.669872	-2.56632	4.07318	2.12427	0.0768177	58.7435
ebi-a-GCST90016994	finn-b-C3_SCLC	Small cell lung cancer || id:finn-b-C3_SCLC	genus Erysipelotrichaceae UCG003 id.11384	Weighted median	9	0.833136	0.879069	0.343258	-0.889839	2.55611	2.30052	0.410722	12.8856
ebi-a-GCST90016994	finn-b-C3_SCLC	Small cell lung cancer || id:finn-b-C3_SCLC	genus Erysipelotrichaceae UCG003 id.11384	Simple mode	9	1.37792	1.23123	0.295554	-1.03529	3.79112	3.96663	0.355124	44.306
ebi-a-GCST90016994	finn-b-C3_SCLC	Small cell lung cancer || id:finn-b-C3_SCLC	genus Erysipelotrichaceae UCG003 id.11384	Weighted mode (NOME)	9	0.90997	1.08488	0.425947	-1.2164	3.03634	2.48425	0.296296	20.8288
ebi-a-GCST90016995	finn-b-C3_SCLC	Small cell lung cancer || id:finn-b-C3_SCLC	genus Escherichia Shigella id.3504	Inverse variance weighted	10	0.273775	0.8954	0.759789	-1.48121	2.02876	1.31492	0.227363	7.60464
ebi-a-GCST90016995	finn-b-C3_SCLC	Small cell lung cancer || id:finn-b-C3_SCLC	genus Escherichia Shigella id.3504	MR Egger	10	0.76171	2.95032	0.802787	-5.02091	6.54433	2.14194	0.00659852	695.291
ebi-a-GCST90016995	finn-b-C3_SCLC	Small cell lung cancer || id:finn-b-C3_SCLC	genus Escherichia Shigella id.3504	Weighted median	10	-0.364281	0.836239	0.663114	-2.00331	1.27475	0.694696	0.134888	3.5778
ebi-a-GCST90016995	finn-b-C3_SCLC	Small cell lung cancer || id:finn-b-C3_SCLC	genus Escherichia Shigella id.3504	Simple mode	10	-0.842608	1.32335	0.54016	-3.43638	1.75116	0.430586	0.0321811	5.76128
ebi-a-GCST90016995	finn-b-C3_SCLC	Small cell lung cancer || id:finn-b-C3_SCLC	genus Escherichia Shigella id.3504	Weighted mode (NOME)	10	-0.8097	1.2745	0.541042	-3.30772	1.68832	0.444992	0.0365996	5.41038
ebi-a-GCST90016996	finn-b-C3_SCLC	Small cell lung cancer || id:finn-b-C3_SCLC	genus Eubacterium brachy group id.11296	Inverse variance weighted	10	0.459888	0.328565	0.161606	-0.184098	1.10388	1.5839	0.831854	3.01583
ebi-a-GCST90016996	finn-b-C3_SCLC	Small cell lung cancer || id:finn-b-C3_SCLC	genus Eubacterium brachy group id.11296	MR Egger	10	0.736837	1.32578	0.593562	-1.86169	3.33536	2.08932	0.15541	28.0886
ebi-a-GCST90016996	finn-b-C3_SCLC	Small cell lung cancer || id:finn-b-C3_SCLC	genus Eubacterium brachy group id.11296	Weighted median	10	0.256273	0.405646	0.527541	-0.538794	1.05134	1.29211	0.583451	2.86148
ebi-a-GCST90016996	finn-b-C3_SCLC	Small cell lung cancer || id:finn-b-C3_SCLC	genus Eubacterium brachy group id.11296	Simple mode	10	0.169467	0.671315	0.806372	-1.14631	1.48524	1.18467	0.317807	4.41604
ebi-a-GCST90016996	finn-b-C3_SCLC	Small cell lung cancer || id:finn-b-C3_SCLC	genus Eubacterium brachy group id.11296	Weighted mode (NOME)	10	0.162733	0.651671	0.808413	-1.11454	1.44001	1.17672	0.328065	4.22073
ebi-a-GCST90016997	finn-b-C3_SCLC	Small cell lung cancer || id:finn-b-C3_SCLC	genus Eubacterium coprostanoligenes group id.11375	Inverse variance weighted	13	-0.366132	0.732001	0.616948	-1.80085	1.06859	0.693411	0.165158	2.91127
ebi-a-GCST90016997	finn-b-C3_SCLC	Small cell lung cancer || id:finn-b-C3_SCLC	genus Eubacterium coprostanoligenes group id.11375	MR Egger	13	4.01068	2.668	0.160929	-1.2186	9.23995	55.1842	0.295643	10300.6
ebi-a-GCST90016997	finn-b-C3_SCLC	Small cell lung cancer || id:finn-b-C3_SCLC	genus Eubacterium coprostanoligenes group id.11375	Weighted median	13	-0.338387	0.873678	0.698524	-2.0508	1.37402	0.712919	0.128632	3.95121
ebi-a-GCST90016997	finn-b-C3_SCLC	Small cell lung cancer || id:finn-b-C3_SCLC	genus Eubacterium coprostanoligenes group id.11375	Simple mode	13	-1.69843	1.73843	0.347859	-5.10576	1.70889	0.18297	0.00606174	5.52284
ebi-a-GCST90016997	finn-b-C3_SCLC	Small cell lung cancer || id:finn-b-C3_SCLC	genus Eubacterium coprostanoligenes group id.11375	Weighted mode (NOME)	13	-1.24142	1.62437	0.459485	-4.42519	1.94235	0.288973	0.0119719	6.97513
ebi-a-GCST90016998	finn-b-C3_SCLC	Small cell lung cancer || id:finn-b-C3_SCLC	genus Eubacterium eligens group id.14372	Inverse variance weighted	6	-0.65911	0.781484	0.399	-2.19082	0.872598	0.517312	0.111825	2.39312
ebi-a-GCST90016998	finn-b-C3_SCLC	Small cell lung cancer || id:finn-b-C3_SCLC	genus Eubacterium eligens group id.14372	MR Egger	6	0.332145	2.92002	0.914918	-5.39109	6.05538	1.39395	0.00455702	426.4
ebi-a-GCST90016998	finn-b-C3_SCLC	Small cell lung cancer || id:finn-b-C3_SCLC	genus Eubacterium eligens group id.14372	Weighted median	6	-0.0412241	0.961101	0.965787	-1.92498	1.84253	0.959614	0.145878	6.31252
ebi-a-GCST90016998	finn-b-C3_SCLC	Small cell lung cancer || id:finn-b-C3_SCLC	genus Eubacterium eligens group id.14372	Simple mode	6	0.099931	1.29282	0.941385	-2.434	2.63386	1.10509	0.0876854	13.9274
ebi-a-GCST90016998	finn-b-C3_SCLC	Small cell lung cancer || id:finn-b-C3_SCLC	genus Eubacterium eligens group id.14372	Weighted mode (NOME)	6	0.114322	1.1541	0.924941	-2.14771	2.37635	1.12111	0.116751	10.7656
ebi-a-GCST90016999	finn-b-C3_SCLC	Small cell lung cancer || id:finn-b-C3_SCLC	genus Eubacterium fissicatena group id.14373	Inverse variance weighted	9	0.121051	0.349087	0.728769	-0.563159	0.805261	1.12868	0.569407	2.23728
ebi-a-GCST90016999	finn-b-C3_SCLC	Small cell lung cancer || id:finn-b-C3_SCLC	genus Eubacterium fissicatena group id.14373	MR Egger	9	0.0588253	1.93125	0.976551	-3.72642	3.84408	1.06059	0.0240788	46.7155
ebi-a-GCST90016999	finn-b-C3_SCLC	Small cell lung cancer || id:finn-b-C3_SCLC	genus Eubacterium fissicatena group id.14373	Weighted median	9	-0.0605006	0.491787	0.90209	-1.0244	0.903403	0.941293	0.35901	2.46799
ebi-a-GCST90016999	finn-b-C3_SCLC	Small cell lung cancer || id:finn-b-C3_SCLC	genus Eubacterium fissicatena group id.14373	Simple mode	9	-0.184852	0.894489	0.841441	-1.93805	1.56835	0.831228	0.143984	4.79871
ebi-a-GCST90016999	finn-b-C3_SCLC	Small cell lung cancer || id:finn-b-C3_SCLC	genus Eubacterium fissicatena group id.14373	Weighted mode (NOME)	9	-0.197852	0.813014	0.813854	-1.79136	1.39566	0.820492	0.166733	4.03762
ebi-a-GCST90017000	finn-b-C3_SCLC	Small cell lung cancer || id:finn-b-C3_SCLC	genus Eubacterium hallii group id.11338	Inverse variance weighted	16	0.11953	0.44542	0.788427	-0.753493	0.992554	1.12697	0.470719	2.69812
ebi-a-GCST90017000	finn-b-C3_SCLC	Small cell lung cancer || id:finn-b-C3_SCLC	genus Eubacterium hallii group id.11338	MR Egger	16	-1.14295	0.920139	0.234589	-2.94642	0.660526	0.318878	0.0525274	1.93581
ebi-a-GCST90017000	finn-b-C3_SCLC	Small cell lung cancer || id:finn-b-C3_SCLC	genus Eubacterium hallii group id.11338	Weighted median	16	0.0229137	0.63568	0.971246	-1.22302	1.26885	1.02318	0.29434	3.55675
ebi-a-GCST90017000	finn-b-C3_SCLC	Small cell lung cancer || id:finn-b-C3_SCLC	genus Eubacterium hallii group id.11338	Simple mode	16	0.620979	0.976957	0.534598	-1.29386	2.53581	1.86075	0.274211	12.6267
ebi-a-GCST90017000	finn-b-C3_SCLC	Small cell lung cancer || id:finn-b-C3_SCLC	genus Eubacterium hallii group id.11338	Weighted mode (NOME)	16	-0.0173051	0.930996	0.985415	-1.84206	1.80745	0.982844	0.158491	6.09486
ebi-a-GCST90017001	finn-b-C3_SCLC	Small cell lung cancer || id:finn-b-C3_SCLC	genus Eubacterium nodatum group id.11297	Inverse variance weighted	11	0.146426	0.284697	0.607026	-0.41158	0.704432	1.15769	0.662603	2.0227
ebi-a-GCST90017001	finn-b-C3_SCLC	Small cell lung cancer || id:finn-b-C3_SCLC	genus Eubacterium nodatum group id.11297	MR Egger	11	0.369716	1.26811	0.777239	-2.11577	2.8552	1.44732	0.12054	17.378
ebi-a-GCST90017001	finn-b-C3_SCLC	Small cell lung cancer || id:finn-b-C3_SCLC	genus Eubacterium nodatum group id.11297	Weighted median	11	0.33297	0.38427	0.386216	-0.420199	1.08614	1.39511	0.656916	2.96281
ebi-a-GCST90017001	finn-b-C3_SCLC	Small cell lung cancer || id:finn-b-C3_SCLC	genus Eubacterium nodatum group id.11297	Simple mode	11	0.303624	0.635422	0.643043	-0.941802	1.54905	1.35476	0.389924	4.707
ebi-a-GCST90017001	finn-b-C3_SCLC	Small cell lung cancer || id:finn-b-C3_SCLC	genus Eubacterium nodatum group id.11297	Weighted mode (NOME)	11	0.39565	0.610527	0.531551	-0.800983	1.59228	1.48535	0.448888	4.91496
ebi-a-GCST90017002	finn-b-C3_SCLC	Small cell lung cancer || id:finn-b-C3_SCLC	genus Eubacterium oxidoreducens group id.11339	Inverse variance weighted	5	1.22118	0.523804	0.0197336	0.194528	2.24784	3.3912	1.21474	9.46727
ebi-a-GCST90017002	finn-b-C3_SCLC	Small cell lung cancer || id:finn-b-C3_SCLC	genus Eubacterium oxidoreducens group id.11339	MR Egger	5	0.795742	1.94934	0.710507	-3.02497	4.61646	2.21609	0.0485592	101.135
ebi-a-GCST90017002	finn-b-C3_SCLC	Small cell lung cancer || id:finn-b-C3_SCLC	genus Eubacterium oxidoreducens group id.11339	Weighted median	5	1.31099	0.650402	0.0438353	0.0362029	2.58578	3.70985	1.03687	13.2736
ebi-a-GCST90017002	finn-b-C3_SCLC	Small cell lung cancer || id:finn-b-C3_SCLC	genus Eubacterium oxidoreducens group id.11339	Simple mode	5	1.37554	0.891641	0.19777	-0.372079	3.12315	3.9572	0.689299	22.7179
ebi-a-GCST90017002	finn-b-C3_SCLC	Small cell lung cancer || id:finn-b-C3_SCLC	genus Eubacterium oxidoreducens group id.11339	Weighted mode (NOME)	5	1.38772	0.815121	0.163879	-0.209914	2.98536	4.00572	0.810654	19.7936
ebi-a-GCST90017003	finn-b-C3_SCLC	Small cell lung cancer || id:finn-b-C3_SCLC	genus Eubacterium rectale group id.14374	Inverse variance weighted	8	-0.403388	0.721877	0.576295	-1.81827	1.01149	0.668053	0.162307	2.7497
ebi-a-GCST90017003	finn-b-C3_SCLC	Small cell lung cancer || id:finn-b-C3_SCLC	genus Eubacterium rectale group id.14374	MR Egger	8	-2.33248	2.64016	0.410984	-7.50719	2.84223	0.0970546	0.000549119	17.154
ebi-a-GCST90017003	finn-b-C3_SCLC	Small cell lung cancer || id:finn-b-C3_SCLC	genus Eubacterium rectale group id.14374	Weighted median	8	-0.949182	0.935689	0.310382	-2.78313	0.884768	0.387058	0.0618445	2.42242
ebi-a-GCST90017003	finn-b-C3_SCLC	Small cell lung cancer || id:finn-b-C3_SCLC	genus Eubacterium rectale group id.14374	Simple mode	8	-1.44957	1.59604	0.393951	-4.57781	1.67867	0.234671	0.0102774	5.35844
ebi-a-GCST90017003	finn-b-C3_SCLC	Small cell lung cancer || id:finn-b-C3_SCLC	genus Eubacterium rectale group id.14374	Weighted mode (NOME)	8	-1.33799	1.44486	0.385242	-4.1699	1.49393	0.262373	0.0154537	4.45456
ebi-a-GCST90017004	finn-b-C3_SCLC	Small cell lung cancer || id:finn-b-C3_SCLC	genus Eubacterium ruminantium group id.11340	Inverse variance weighted	18	-0.88367	0.315736	0.00512988	-1.50251	-0.264828	0.413263	0.22257	0.767338
ebi-a-GCST90017004	finn-b-C3_SCLC	Small cell lung cancer || id:finn-b-C3_SCLC	genus Eubacterium ruminantium group id.11340	MR Egger	18	-0.644743	1.05326	0.549045	-2.70913	1.41964	0.524797	0.0665949	4.13563
ebi-a-GCST90017004	finn-b-C3_SCLC	Small cell lung cancer || id:finn-b-C3_SCLC	genus Eubacterium ruminantium group id.11340	Weighted median	18	-0.921349	0.409793	0.0245551	-1.72454	-0.118156	0.397982	0.178255	0.888557
ebi-a-GCST90017004	finn-b-C3_SCLC	Small cell lung cancer || id:finn-b-C3_SCLC	genus Eubacterium ruminantium group id.11340	Simple mode	18	-1.0349	0.715521	0.166264	-2.43732	0.367525	0.355263	0.087395	1.44416
ebi-a-GCST90017004	finn-b-C3_SCLC	Small cell lung cancer || id:finn-b-C3_SCLC	genus Eubacterium ruminantium group id.11340	Weighted mode (NOME)	18	-0.9396	0.687234	0.189364	-2.28658	0.407379	0.390784	0.101614	1.50287
ebi-a-GCST90017005	finn-b-C3_SCLC	Small cell lung cancer || id:finn-b-C3_SCLC	genus Eubacterium ventriosum group id.11341	Inverse variance weighted	15	-0.370721	0.507033	0.464683	-1.36451	0.623063	0.690236	0.255507	1.86463
ebi-a-GCST90017005	finn-b-C3_SCLC	Small cell lung cancer || id:finn-b-C3_SCLC	genus Eubacterium ventriosum group id.11341	MR Egger	15	0.909561	2.26219	0.694165	-3.52434	5.34346	2.48323	0.0294713	209.236
ebi-a-GCST90017005	finn-b-C3_SCLC	Small cell lung cancer || id:finn-b-C3_SCLC	genus Eubacterium ventriosum group id.11341	Weighted median	15	-0.000818719	0.656395	0.999005	-1.28735	1.28571	0.999182	0.276001	3.61725
ebi-a-GCST90017005	finn-b-C3_SCLC	Small cell lung cancer || id:finn-b-C3_SCLC	genus Eubacterium ventriosum group id.11341	Simple mode	15	0.179391	1.18774	0.882102	-2.14858	2.50737	1.19649	0.116649	12.2726
ebi-a-GCST90017005	finn-b-C3_SCLC	Small cell lung cancer || id:finn-b-C3_SCLC	genus Eubacterium ventriosum group id.11341	Weighted mode (NOME)	15	0.312443	1.12826	0.785885	-1.89895	2.52384	1.36676	0.149726	12.4764
ebi-a-GCST90017006	finn-b-C3_SCLC	Small cell lung cancer || id:finn-b-C3_SCLC	genus Eubacterium xylanophilum group id.14375	Inverse variance weighted	9	0.209877	0.642799	0.744043	-1.05001	1.46976	1.23353	0.349934	4.3482
ebi-a-GCST90017006	finn-b-C3_SCLC	Small cell lung cancer || id:finn-b-C3_SCLC	genus Eubacterium xylanophilum group id.14375	MR Egger	9	-1.24701	1.97792	0.548411	-5.12374	2.62971	0.287362	0.00595374	13.8698
ebi-a-GCST90017006	finn-b-C3_SCLC	Small cell lung cancer || id:finn-b-C3_SCLC	genus Eubacterium xylanophilum group id.14375	Weighted median	9	0.185893	0.775904	0.810654	-1.33488	1.70667	1.20429	0.26319	5.51056
ebi-a-GCST90017006	finn-b-C3_SCLC	Small cell lung cancer || id:finn-b-C3_SCLC	genus Eubacterium xylanophilum group id.14375	Simple mode	9	0.0103333	1.08237	0.992617	-2.11111	2.13177	1.01039	0.121104	8.42979
ebi-a-GCST90017006	finn-b-C3_SCLC	Small cell lung cancer || id:finn-b-C3_SCLC	genus Eubacterium xylanophilum group id.14375	Weighted mode (NOME)	9	0.0103333	1.00417	0.992042	-1.95783	1.9785	1.01039	0.141164	7.2319
ebi-a-GCST90017007	finn-b-C3_SCLC	Small cell lung cancer || id:finn-b-C3_SCLC	genus Faecalibacterium id.2057	Inverse variance weighted	10	-0.250047	0.515613	0.627711	-1.26065	0.760554	0.778764	0.28347	2.13946
ebi-a-GCST90017007	finn-b-C3_SCLC	Small cell lung cancer || id:finn-b-C3_SCLC	genus Faecalibacterium id.2057	MR Egger	10	-0.232023	1.00488	0.823191	-2.20159	1.73755	0.792928	0.110627	5.68338
ebi-a-GCST90017007	finn-b-C3_SCLC	Small cell lung cancer || id:finn-b-C3_SCLC	genus Faecalibacterium id.2057	Weighted median	10	-0.139265	0.719446	0.84651	-1.54938	1.27085	0.869997	0.21238	3.56387
ebi-a-GCST90017007	finn-b-C3_SCLC	Small cell lung cancer || id:finn-b-C3_SCLC	genus Faecalibacterium id.2057	Simple mode	10	0.677553	0.996991	0.513857	-1.27655	2.63166	1.96905	0.278998	13.8968
ebi-a-GCST90017007	finn-b-C3_SCLC	Small cell lung cancer || id:finn-b-C3_SCLC	genus Faecalibacterium id.2057	Weighted mode (NOME)	10	-0.0899235	0.724899	0.904002	-1.51073	1.33088	0.914001	0.22075	3.78436
ebi-a-GCST90017008	finn-b-C3_SCLC	Small cell lung cancer || id:finn-b-C3_SCLC	genus Family XIII AD3011 group id.11293	Inverse variance weighted	13	0.14552	0.531674	0.784314	-0.896561	1.1876	1.15664	0.40797	3.27921
ebi-a-GCST90017008	finn-b-C3_SCLC	Small cell lung cancer || id:finn-b-C3_SCLC	genus Family XIII AD3011 group id.11293	MR Egger	13	2.61229	2.50982	0.320292	-2.30696	7.53153	13.6302	0.0995639	1865.97
ebi-a-GCST90017008	finn-b-C3_SCLC	Small cell lung cancer || id:finn-b-C3_SCLC	genus Family XIII AD3011 group id.11293	Weighted median	13	0.240322	0.716488	0.737311	-1.16399	1.64464	1.27166	0.312236	5.17914
ebi-a-GCST90017008	finn-b-C3_SCLC	Small cell lung cancer || id:finn-b-C3_SCLC	genus Family XIII AD3011 group id.11293	Simple mode	13	0.382941	1.15995	0.74699	-1.89056	2.65644	1.46659	0.150987	14.2456
ebi-a-GCST90017008	finn-b-C3_SCLC	Small cell lung cancer || id:finn-b-C3_SCLC	genus Family XIII AD3011 group id.11293	Weighted mode (NOME)	13	0.24188	1.15285	0.837335	-2.0177	2.50146	1.27364	0.132961	12.2003
ebi-a-GCST90017009	finn-b-C3_SCLC	Small cell lung cancer || id:finn-b-C3_SCLC	genus Family XIII UCG001 id.11294	Inverse variance weighted	8	-1.09524	0.617134	0.0759436	-2.30482	0.11434	0.334459	0.0997764	1.12113
ebi-a-GCST90017009	finn-b-C3_SCLC	Small cell lung cancer || id:finn-b-C3_SCLC	genus Family XIII UCG001 id.11294	MR Egger	8	-2.38472	1.89297	0.254534	-6.09495	1.32551	0.0921148	0.00225423	3.76409
ebi-a-GCST90017009	finn-b-C3_SCLC	Small cell lung cancer || id:finn-b-C3_SCLC	genus Family XIII UCG001 id.11294	Weighted median	8	-1.30332	0.772513	0.0915805	-2.81745	0.210804	0.271628	0.0597584	1.23467
ebi-a-GCST90017009	finn-b-C3_SCLC	Small cell lung cancer || id:finn-b-C3_SCLC	genus Family XIII UCG001 id.11294	Simple mode	8	-1.24193	1.29116	0.368155	-3.77261	1.28875	0.288825	0.0229919	3.62823
ebi-a-GCST90017009	finn-b-C3_SCLC	Small cell lung cancer || id:finn-b-C3_SCLC	genus Family XIII UCG001 id.11294	Weighted mode (NOME)	8	-1.53387	1.30026	0.276668	-4.08238	1.01464	0.2157	0.0168673	2.75838
ebi-a-GCST90017010	finn-b-C3_SCLC	Small cell lung cancer || id:finn-b-C3_SCLC	genus Flavonifractor id.2059	Inverse variance weighted	5	0.920448	0.726005	0.20486	-0.502522	2.34342	2.51042	0.605003	10.4168
ebi-a-GCST90017010	finn-b-C3_SCLC	Small cell lung cancer || id:finn-b-C3_SCLC	genus Flavonifractor id.2059	MR Egger	5	3.93941	2.90699	0.268378	-1.75829	9.63711	51.3883	0.172339	15323
ebi-a-GCST90017010	finn-b-C3_SCLC	Small cell lung cancer || id:finn-b-C3_SCLC	genus Flavonifractor id.2059	Weighted median	5	0.804545	0.936127	0.390098	-1.03026	2.63935	2.23568	0.356913	14.0041
ebi-a-GCST90017010	finn-b-C3_SCLC	Small cell lung cancer || id:finn-b-C3_SCLC	genus Flavonifractor id.2059	Simple mode	5	1.99205	1.33192	0.209079	-0.618516	4.60262	7.33056	0.538743	99.7453
ebi-a-GCST90017010	finn-b-C3_SCLC	Small cell lung cancer || id:finn-b-C3_SCLC	genus Flavonifractor id.2059	Weighted mode (NOME)	5	-0.129195	1.28345	0.924662	-2.64476	2.38637	0.878802	0.0710224	10.8739
ebi-a-GCST90017011	finn-b-C3_SCLC	Small cell lung cancer || id:finn-b-C3_SCLC	genus Fusicatenibacter id.11305	Inverse variance weighted	18	-0.897863	0.502696	0.0740841	-1.88315	0.0874221	0.40744	0.152111	1.09136
ebi-a-GCST90017011	finn-b-C3_SCLC	Small cell lung cancer || id:finn-b-C3_SCLC	genus Fusicatenibacter id.11305	MR Egger	18	1.24409	1.88488	0.518619	-2.45027	4.93846	3.46979	0.0862703	139.555
ebi-a-GCST90017011	finn-b-C3_SCLC	Small cell lung cancer || id:finn-b-C3_SCLC	genus Fusicatenibacter id.11305	Weighted median	18	-0.858078	0.700259	0.220435	-2.23059	0.514429	0.423976	0.107466	1.67268
ebi-a-GCST90017011	finn-b-C3_SCLC	Small cell lung cancer || id:finn-b-C3_SCLC	genus Fusicatenibacter id.11305	Simple mode	18	-1.07345	1.25232	0.403274	-3.52798	1.38109	0.341828	0.0293641	3.97924
ebi-a-GCST90017011	finn-b-C3_SCLC	Small cell lung cancer || id:finn-b-C3_SCLC	genus Fusicatenibacter id.11305	Weighted mode (NOME)	18	-0.939551	1.20872	0.447657	-3.30864	1.42954	0.390803	0.0365659	4.17677
ebi-a-GCST90017012	finn-b-C3_SCLC	Small cell lung cancer || id:finn-b-C3_SCLC	genus Gordonibacter id.821	Inverse variance weighted	12	0.162417	0.288439	0.573375	-0.402923	0.727757	1.17635	0.668363	2.07043
ebi-a-GCST90017012	finn-b-C3_SCLC	Small cell lung cancer || id:finn-b-C3_SCLC	genus Gordonibacter id.821	MR Egger	12	0.706896	1.2396	0.581087	-1.72272	3.13651	2.02769	0.178579	23.0235
ebi-a-GCST90017012	finn-b-C3_SCLC	Small cell lung cancer || id:finn-b-C3_SCLC	genus Gordonibacter id.821	Weighted median	12	-0.196069	0.407717	0.630591	-0.995196	0.603057	0.821955	0.369651	1.8277
ebi-a-GCST90017012	finn-b-C3_SCLC	Small cell lung cancer || id:finn-b-C3_SCLC	genus Gordonibacter id.821	Simple mode	12	0.877352	0.685732	0.227071	-0.466682	2.22139	2.40453	0.62708	9.22011
ebi-a-GCST90017012	finn-b-C3_SCLC	Small cell lung cancer || id:finn-b-C3_SCLC	genus Gordonibacter id.821	Weighted mode (NOME)	12	-0.335503	0.661126	0.621843	-1.63131	0.960303	0.714978	0.195673	2.61249
ebi-a-GCST90017013	finn-b-C3_SCLC	Small cell lung cancer || id:finn-b-C3_SCLC	genus Haemophilus id.3698	Inverse variance weighted	9	0.765983	0.471101	0.103961	-0.157374	1.68934	2.15111	0.854385	5.41591
ebi-a-GCST90017013	finn-b-C3_SCLC	Small cell lung cancer || id:finn-b-C3_SCLC	genus Haemophilus id.3698	MR Egger	9	-0.374152	1.01531	0.723384	-2.36415	1.61585	0.687872	0.0940292	5.03214
ebi-a-GCST90017013	finn-b-C3_SCLC	Small cell lung cancer || id:finn-b-C3_SCLC	genus Haemophilus id.3698	Weighted median	9	1.21409	0.593412	0.0407612	0.0510045	2.37718	3.36723	1.05233	10.7745
ebi-a-GCST90017013	finn-b-C3_SCLC	Small cell lung cancer || id:finn-b-C3_SCLC	genus Haemophilus id.3698	Simple mode	9	1.61839	1.1198	0.186395	-0.576423	3.8132	5.04494	0.561905	45.295
ebi-a-GCST90017013	finn-b-C3_SCLC	Small cell lung cancer || id:finn-b-C3_SCLC	genus Haemophilus id.3698	Weighted mode (NOME)	9	1.48351	0.997503	0.175271	-0.471601	3.43861	4.40837	0.624003	31.1437
ebi-a-GCST90017014	finn-b-C3_SCLC	Small cell lung cancer || id:finn-b-C3_SCLC	genus Holdemanella id.11393	Inverse variance weighted	11	-0.00961936	0.379649	0.979786	-0.753731	0.734493	0.990427	0.470607	2.08442
ebi-a-GCST90017014	finn-b-C3_SCLC	Small cell lung cancer || id:finn-b-C3_SCLC	genus Holdemanella id.11393	MR Egger	11	-0.867223	1.0874	0.44568	-2.99853	1.26408	0.420117	0.0498604	3.53985
ebi-a-GCST90017014	finn-b-C3_SCLC	Small cell lung cancer || id:finn-b-C3_SCLC	genus Holdemanella id.11393	Weighted median	11	-0.0244915	0.516051	0.962147	-1.03595	0.986969	0.975806	0.354888	2.68309
ebi-a-GCST90017014	finn-b-C3_SCLC	Small cell lung cancer || id:finn-b-C3_SCLC	genus Holdemanella id.11393	Simple mode	11	-0.260028	0.752127	0.736713	-1.7342	1.21414	0.77103	0.176542	3.3674
ebi-a-GCST90017014	finn-b-C3_SCLC	Small cell lung cancer || id:finn-b-C3_SCLC	genus Holdemanella id.11393	Weighted mode (NOME)	11	-0.195209	0.704174	0.787259	-1.57539	1.18497	0.822663	0.206927	3.27059
ebi-a-GCST90017015	finn-b-C3_SCLC	Small cell lung cancer || id:finn-b-C3_SCLC	genus Holdemania id.2157	Inverse variance weighted	14	-0.354006	0.406313	0.38361	-1.15038	0.442368	0.70187	0.316516	1.55639
ebi-a-GCST90017015	finn-b-C3_SCLC	Small cell lung cancer || id:finn-b-C3_SCLC	genus Holdemania id.2157	MR Egger	14	0.186469	1.19605	0.878701	-2.15778	2.53072	1.20499	0.115581	12.5626
ebi-a-GCST90017015	finn-b-C3_SCLC	Small cell lung cancer || id:finn-b-C3_SCLC	genus Holdemania id.2157	Weighted median	14	-0.230095	0.518131	0.656979	-1.24563	0.785441	0.794458	0.287759	2.19337
ebi-a-GCST90017015	finn-b-C3_SCLC	Small cell lung cancer || id:finn-b-C3_SCLC	genus Holdemania id.2157	Simple mode	14	0.0835465	0.878569	0.92569	-1.63845	1.80554	1.08714	0.194281	6.08327
ebi-a-GCST90017015	finn-b-C3_SCLC	Small cell lung cancer || id:finn-b-C3_SCLC	genus Holdemania id.2157	Weighted mode (NOME)	14	0.0164689	0.834741	0.984559	-1.61962	1.65256	1.01661	0.197973	5.22033
ebi-a-GCST90017016	finn-b-C3_SCLC	Small cell lung cancer || id:finn-b-C3_SCLC	genus Howardella id.2000	Inverse variance weighted	9	-0.0231878	0.307896	0.939968	-0.626664	0.580289	0.977079	0.534371	1.78655
ebi-a-GCST90017016	finn-b-C3_SCLC	Small cell lung cancer || id:finn-b-C3_SCLC	genus Howardella id.2000	MR Egger	9	0.742033	1.22454	0.56366	-1.65807	3.14213	2.1002	0.190507	23.1532
ebi-a-GCST90017016	finn-b-C3_SCLC	Small cell lung cancer || id:finn-b-C3_SCLC	genus Howardella id.2000	Weighted median	9	0.184037	0.404781	0.649355	-0.609333	0.977407	1.20206	0.543713	2.65756
ebi-a-GCST90017016	finn-b-C3_SCLC	Small cell lung cancer || id:finn-b-C3_SCLC	genus Howardella id.2000	Simple mode	9	0.384263	0.594778	0.536328	-0.781501	1.55003	1.46853	0.457718	4.7116
ebi-a-GCST90017016	finn-b-C3_SCLC	Small cell lung cancer || id:finn-b-C3_SCLC	genus Howardella id.2000	Weighted mode (NOME)	9	0.330441	0.55652	0.569076	-0.760339	1.42122	1.39158	0.467508	4.14217
ebi-a-GCST90017017	finn-b-C3_SCLC	Small cell lung cancer || id:finn-b-C3_SCLC	genus Hungatella id.11306	Inverse variance weighted	5	0.461343	0.48024	0.336728	-0.479928	1.40261	1.5862	0.618828	4.06581
ebi-a-GCST90017017	finn-b-C3_SCLC	Small cell lung cancer || id:finn-b-C3_SCLC	genus Hungatella id.11306	MR Egger	5	-1.47821	3.15881	0.671708	-7.66948	4.71305	0.228044	0.000466862	111.391
ebi-a-GCST90017017	finn-b-C3_SCLC	Small cell lung cancer || id:finn-b-C3_SCLC	genus Hungatella id.11306	Weighted median	5	0.260517	0.565985	0.645309	-0.848814	1.36985	1.2976	0.427922	3.93475
ebi-a-GCST90017017	finn-b-C3_SCLC	Small cell lung cancer || id:finn-b-C3_SCLC	genus Hungatella id.11306	Simple mode	5	0.251745	0.732025	0.748237	-1.18302	1.68651	1.28627	0.306351	5.40062
ebi-a-GCST90017017	finn-b-C3_SCLC	Small cell lung cancer || id:finn-b-C3_SCLC	genus Hungatella id.11306	Weighted mode (NOME)	5	0.113374	0.771593	0.890292	-1.39895	1.6257	1.12005	0.246857	5.08196
ebi-a-GCST90017018	finn-b-C3_SCLC	Small cell lung cancer || id:finn-b-C3_SCLC	genus Intestinibacter id.11345	Inverse variance weighted	15	1.16746	0.460554	0.0112482	0.264769	2.07014	3.21381	1.30313	7.92595
ebi-a-GCST90017018	finn-b-C3_SCLC	Small cell lung cancer || id:finn-b-C3_SCLC	genus Intestinibacter id.11345	MR Egger	15	2.4886	1.50484	0.122113	-0.460887	5.43809	12.0444	0.630724	230.004
ebi-a-GCST90017018	finn-b-C3_SCLC	Small cell lung cancer || id:finn-b-C3_SCLC	genus Intestinibacter id.11345	Weighted median	15	0.779962	0.667928	0.242915	-0.529177	2.0891	2.18139	0.589089	8.07765
ebi-a-GCST90017018	finn-b-C3_SCLC	Small cell lung cancer || id:finn-b-C3_SCLC	genus Intestinibacter id.11345	Simple mode	15	0.315265	1.27281	0.807969	-2.17945	2.80998	1.37062	0.113104	16.6096
ebi-a-GCST90017018	finn-b-C3_SCLC	Small cell lung cancer || id:finn-b-C3_SCLC	genus Intestinibacter id.11345	Weighted mode (NOME)	15	0.315265	1.28826	0.810222	-2.20972	2.84025	1.37062	0.109731	17.1201
ebi-a-GCST90017019	finn-b-C3_SCLC	Small cell lung cancer || id:finn-b-C3_SCLC	genus Intestinimonas id.2062	Inverse variance weighted	16	0.284616	0.426383	0.504444	-0.551094	1.12033	1.32925	0.576319	3.06585
ebi-a-GCST90017019	finn-b-C3_SCLC	Small cell lung cancer || id:finn-b-C3_SCLC	genus Intestinimonas id.2062	MR Egger	16	1.91069	1.17836	0.127211	-0.398896	4.22028	6.75775	0.67106	68.0523
ebi-a-GCST90017019	finn-b-C3_SCLC	Small cell lung cancer || id:finn-b-C3_SCLC	genus Intestinimonas id.2062	Weighted median	16	0.569798	0.580681	0.326466	-0.568338	1.70793	1.76791	0.566466	5.51754
ebi-a-GCST90017019	finn-b-C3_SCLC	Small cell lung cancer || id:finn-b-C3_SCLC	genus Intestinimonas id.2062	Simple mode	16	0.701469	0.945058	0.4694	-1.15084	2.55378	2.01671	0.31637	12.8556
ebi-a-GCST90017019	finn-b-C3_SCLC	Small cell lung cancer || id:finn-b-C3_SCLC	genus Intestinimonas id.2062	Weighted mode (NOME)	16	0.747488	0.946832	0.442143	-1.1083	2.60328	2.11169	0.330119	13.5079
ebi-a-GCST90017020	finn-b-C3_SCLC	Small cell lung cancer || id:finn-b-C3_SCLC	genus Lachnoclostridium id.11308	Inverse variance weighted	13	0.257204	0.668249	0.700317	-1.05256	1.56697	1.29331	0.349041	4.79212
ebi-a-GCST90017020	finn-b-C3_SCLC	Small cell lung cancer || id:finn-b-C3_SCLC	genus Lachnoclostridium id.11308	MR Egger	13	0.79503	2.37081	0.743676	-3.85176	5.44182	2.21451	0.0212424	230.861
ebi-a-GCST90017020	finn-b-C3_SCLC	Small cell lung cancer || id:finn-b-C3_SCLC	genus Lachnoclostridium id.11308	Weighted median	13	0.951034	0.824676	0.24882	-0.665331	2.5674	2.58838	0.514103	13.0319
ebi-a-GCST90017020	finn-b-C3_SCLC	Small cell lung cancer || id:finn-b-C3_SCLC	genus Lachnoclostridium id.11308	Simple mode	13	1.4079	1.34158	0.314654	-1.22159	4.03739	4.08736	0.29476	56.6784
ebi-a-GCST90017020	finn-b-C3_SCLC	Small cell lung cancer || id:finn-b-C3_SCLC	genus Lachnoclostridium id.11308	Weighted mode (NOME)	13	1.25777	1.16519	0.301606	-1.02601	3.54155	3.51757	0.358434	34.5204
ebi-a-GCST90017021	finn-b-C3_SCLC	Small cell lung cancer || id:finn-b-C3_SCLC	genus Lachnospiraceae FCS020 group id.11314	Inverse variance weighted	12	-0.641497	0.568069	0.258789	-1.75491	0.471918	0.526504	0.172922	1.60307
ebi-a-GCST90017021	finn-b-C3_SCLC	Small cell lung cancer || id:finn-b-C3_SCLC	genus Lachnospiraceae FCS020 group id.11314	MR Egger	12	-0.0197634	1.56761	0.990189	-3.09228	3.05275	0.980431	0.0453984	21.1735
ebi-a-GCST90017021	finn-b-C3_SCLC	Small cell lung cancer || id:finn-b-C3_SCLC	genus Lachnospiraceae FCS020 group id.11314	Weighted median	12	-0.776256	0.692011	0.261974	-2.1326	0.580087	0.460126	0.118529	1.78619
ebi-a-GCST90017021	finn-b-C3_SCLC	Small cell lung cancer || id:finn-b-C3_SCLC	genus Lachnospiraceae FCS020 group id.11314	Simple mode	12	-0.826921	1.11592	0.474201	-3.01411	1.36027	0.437394	0.0490893	3.89726
ebi-a-GCST90017021	finn-b-C3_SCLC	Small cell lung cancer || id:finn-b-C3_SCLC	genus Lachnospiraceae FCS020 group id.11314	Weighted mode (NOME)	12	-0.759677	1.14775	0.52167	-3.00927	1.48991	0.467818	0.0493279	4.4367
ebi-a-GCST90017022	finn-b-C3_SCLC	Small cell lung cancer || id:finn-b-C3_SCLC	genus Lachnospiraceae NC2004 group id.11316	Inverse variance weighted	9	0.472967	0.422053	0.262443	-0.354256	1.30019	1.60475	0.701695	3.66999
ebi-a-GCST90017022	finn-b-C3_SCLC	Small cell lung cancer || id:finn-b-C3_SCLC	genus Lachnospiraceae NC2004 group id.11316	MR Egger	9	2.06233	1.71819	0.269067	-1.30533	5.42998	7.86423	0.271083	228.145
ebi-a-GCST90017022	finn-b-C3_SCLC	Small cell lung cancer || id:finn-b-C3_SCLC	genus Lachnospiraceae NC2004 group id.11316	Weighted median	9	0.197013	0.563614	0.726675	-0.907671	1.3017	1.21776	0.403463	3.67553
ebi-a-GCST90017022	finn-b-C3_SCLC	Small cell lung cancer || id:finn-b-C3_SCLC	genus Lachnospiraceae NC2004 group id.11316	Simple mode	9	-0.373821	1.03247	0.72668	-2.39746	1.64982	0.6881	0.0909488	5.20602
ebi-a-GCST90017022	finn-b-C3_SCLC	Small cell lung cancer || id:finn-b-C3_SCLC	genus Lachnospiraceae NC2004 group id.11316	Weighted mode (NOME)	9	-0.347347	0.970755	0.729742	-2.25003	1.55533	0.70656	0.105396	4.73666
ebi-a-GCST90017023	finn-b-C3_SCLC	Small cell lung cancer || id:finn-b-C3_SCLC	genus Lachnospiraceae ND3007 group id.11317	Inverse variance weighted	3	1.20591	1.19492	0.312878	-1.13613	3.54796	3.33981	0.321059	34.7423
ebi-a-GCST90017023	finn-b-C3_SCLC	Small cell lung cancer || id:finn-b-C3_SCLC	genus Lachnospiraceae ND3007 group id.11317	MR Egger	3	-16.2196	20.1063	0.567856	-55.628	23.1887	9.03e-08	6.94e-25	11768487092
ebi-a-GCST90017023	finn-b-C3_SCLC	Small cell lung cancer || id:finn-b-C3_SCLC	genus Lachnospiraceae ND3007 group id.11317	Weighted median	3	1.38238	1.5183	0.362571	-1.59349	4.35826	3.98438	0.203214	78.1209
ebi-a-GCST90017023	finn-b-C3_SCLC	Small cell lung cancer || id:finn-b-C3_SCLC	genus Lachnospiraceae ND3007 group id.11317	Simple mode	3	1.62126	1.76134	0.454498	-1.83096	5.07349	5.05948	0.160259	159.731
ebi-a-GCST90017023	finn-b-C3_SCLC	Small cell lung cancer || id:finn-b-C3_SCLC	genus Lachnospiraceae ND3007 group id.11317	Weighted mode (NOME)	3	1.68767	1.68252	0.421473	-1.61007	4.98542	5.40689	0.199873	146.265
ebi-a-GCST90017024	finn-b-C3_SCLC	Small cell lung cancer || id:finn-b-C3_SCLC	genus Lachnospiraceae NK4A136 group id.11319	Inverse variance weighted	15	0.270852	0.454656	0.551356	-0.620274	1.16198	1.31108	0.537797	3.19625
ebi-a-GCST90017024	finn-b-C3_SCLC	Small cell lung cancer || id:finn-b-C3_SCLC	genus Lachnospiraceae NK4A136 group id.11319	MR Egger	15	-0.267083	0.907774	0.773237	-2.04632	1.51215	0.76561	0.12921	4.53649
ebi-a-GCST90017024	finn-b-C3_SCLC	Small cell lung cancer || id:finn-b-C3_SCLC	genus Lachnospiraceae NK4A136 group id.11319	Weighted median	15	0.00895273	0.618993	0.98846	-1.20427	1.22218	1.00899	0.29991	3.39457
ebi-a-GCST90017024	finn-b-C3_SCLC	Small cell lung cancer || id:finn-b-C3_SCLC	genus Lachnospiraceae NK4A136 group id.11319	Simple mode	15	-0.0712114	0.970035	0.942518	-1.97248	1.83006	0.931265	0.139111	6.23425
ebi-a-GCST90017024	finn-b-C3_SCLC	Small cell lung cancer || id:finn-b-C3_SCLC	genus Lachnospiraceae NK4A136 group id.11319	Weighted mode (NOME)	15	-0.0464132	0.712447	0.948979	-1.44281	1.34998	0.954647	0.236263	3.85736
ebi-a-GCST90017025	finn-b-C3_SCLC	Small cell lung cancer || id:finn-b-C3_SCLC	genus Lachnospiraceae UCG001 id.11321	Inverse variance weighted	13	-0.01379	0.506754	0.97829	-1.00703	0.979448	0.986305	0.365303	2.66299
ebi-a-GCST90017025	finn-b-C3_SCLC	Small cell lung cancer || id:finn-b-C3_SCLC	genus Lachnospiraceae UCG001 id.11321	MR Egger	13	3.0034	2.09051	0.178634	-1.09399	7.10079	20.1539	0.334877	1212.93
ebi-a-GCST90017025	finn-b-C3_SCLC	Small cell lung cancer || id:finn-b-C3_SCLC	genus Lachnospiraceae UCG001 id.11321	Weighted median	13	-0.386319	0.577356	0.50342	-1.51794	0.745299	0.679553	0.219163	2.10707
ebi-a-GCST90017025	finn-b-C3_SCLC	Small cell lung cancer || id:finn-b-C3_SCLC	genus Lachnospiraceae UCG001 id.11321	Simple mode	13	-0.625531	1.08158	0.573722	-2.74543	1.49436	0.534977	0.064221	4.4565
ebi-a-GCST90017025	finn-b-C3_SCLC	Small cell lung cancer || id:finn-b-C3_SCLC	genus Lachnospiraceae UCG001 id.11321	Weighted mode (NOME)	13	-0.603179	1.05125	0.576716	-2.66362	1.45726	0.54707	0.0696954	4.29419
ebi-a-GCST90017026	finn-b-C3_SCLC	Small cell lung cancer || id:finn-b-C3_SCLC	genus Lachnospiraceae UCG004 id.11324	Inverse variance weighted	12	0.168738	0.891025	0.849799	-1.57767	1.91515	1.18381	0.206455	6.78794
ebi-a-GCST90017026	finn-b-C3_SCLC	Small cell lung cancer || id:finn-b-C3_SCLC	genus Lachnospiraceae UCG004 id.11324	MR Egger	12	-1.5012	3.85429	0.705082	-9.0556	6.05321	0.222863	0.000116735	425.477
ebi-a-GCST90017026	finn-b-C3_SCLC	Small cell lung cancer || id:finn-b-C3_SCLC	genus Lachnospiraceae UCG004 id.11324	Weighted median	12	0.348644	0.854166	0.68315	-1.32552	2.02281	1.41714	0.265664	7.55953
ebi-a-GCST90017026	finn-b-C3_SCLC	Small cell lung cancer || id:finn-b-C3_SCLC	genus Lachnospiraceae UCG004 id.11324	Simple mode	12	0.824924	1.90944	0.674071	-2.91758	4.56743	2.28171	0.0540642	96.2964
ebi-a-GCST90017026	finn-b-C3_SCLC	Small cell lung cancer || id:finn-b-C3_SCLC	genus Lachnospiraceae UCG004 id.11324	Weighted mode (NOME)	12	0.641593	1.85078	0.735387	-2.98594	4.26913	1.8995	0.050492	71.4591
ebi-a-GCST90017027	finn-b-C3_SCLC	Small cell lung cancer || id:finn-b-C3_SCLC	genus Lachnospiraceae UCG008 id.11328	Inverse variance weighted	11	0.0317575	0.420857	0.939849	-0.793122	0.856637	1.03227	0.45243	2.35523
ebi-a-GCST90017027	finn-b-C3_SCLC	Small cell lung cancer || id:finn-b-C3_SCLC	genus Lachnospiraceae UCG008 id.11328	MR Egger	11	3.1776	2.0445	0.154552	-0.829619	7.18483	23.9892	0.436216	1319.26
ebi-a-GCST90017027	finn-b-C3_SCLC	Small cell lung cancer || id:finn-b-C3_SCLC	genus Lachnospiraceae UCG008 id.11328	Weighted median	11	-0.18738	0.536713	0.726995	-1.23934	0.864576	0.829128	0.289576	2.374
ebi-a-GCST90017027	finn-b-C3_SCLC	Small cell lung cancer || id:finn-b-C3_SCLC	genus Lachnospiraceae UCG008 id.11328	Simple mode	11	-0.353547	0.927884	0.711155	-2.1722	1.46511	0.702193	0.113927	4.328
ebi-a-GCST90017027	finn-b-C3_SCLC	Small cell lung cancer || id:finn-b-C3_SCLC	genus Lachnospiraceae UCG008 id.11328	Weighted mode (NOME)	11	-0.404076	0.904462	0.664569	-2.17682	1.36867	0.667593	0.113401	3.93011
ebi-a-GCST90017028	finn-b-C3_SCLC	Small cell lung cancer || id:finn-b-C3_SCLC	genus Lachnospiraceae UCG010 id.11330	Inverse variance weighted	10	0.0708667	0.597812	0.905637	-1.10084	1.24258	1.07344	0.33259	3.46453
ebi-a-GCST90017028	finn-b-C3_SCLC	Small cell lung cancer || id:finn-b-C3_SCLC	genus Lachnospiraceae UCG010 id.11330	MR Egger	10	0.847294	1.81737	0.653489	-2.71474	4.40933	2.33332	0.066222	82.2144
ebi-a-GCST90017028	finn-b-C3_SCLC	Small cell lung cancer || id:finn-b-C3_SCLC	genus Lachnospiraceae UCG010 id.11330	Weighted median	10	0.250973	0.73426	0.732498	-1.18818	1.69012	1.28528	0.304776	5.42015
ebi-a-GCST90017028	finn-b-C3_SCLC	Small cell lung cancer || id:finn-b-C3_SCLC	genus Lachnospiraceae UCG010 id.11330	Simple mode	10	0.540508	1.1333	0.644778	-1.68077	2.76178	1.71688	0.186231	15.828
ebi-a-GCST90017028	finn-b-C3_SCLC	Small cell lung cancer || id:finn-b-C3_SCLC	genus Lachnospiraceae UCG010 id.11330	Weighted mode (NOME)	10	0.567918	1.1106	0.621408	-1.60887	2.7447	1.76459	0.200114	15.56
ebi-a-GCST90017029	finn-b-C3_SCLC	Small cell lung cancer || id:finn-b-C3_SCLC	genus Lachnospira id.2004	Inverse variance weighted	15	0.450292	0.575259	0.433766	-0.677215	1.5778	1.56877	0.50803	4.84428
ebi-a-GCST90017029	finn-b-C3_SCLC	Small cell lung cancer || id:finn-b-C3_SCLC	genus Lachnospira id.2004	MR Egger	15	-4.13447	3.05736	0.199335	-10.1269	1.85795	0.0160111	4e-05	6.41055
ebi-a-GCST90017029	finn-b-C3_SCLC	Small cell lung cancer || id:finn-b-C3_SCLC	genus Lachnospira id.2004	Weighted median	15	0.118648	0.769299	0.87743	-1.38918	1.62647	1.12597	0.24928	5.08591
ebi-a-GCST90017029	finn-b-C3_SCLC	Small cell lung cancer || id:finn-b-C3_SCLC	genus Lachnospira id.2004	Simple mode	15	0.236752	1.25542	0.853126	-2.22388	2.69738	1.26713	0.108189	14.8408
ebi-a-GCST90017029	finn-b-C3_SCLC	Small cell lung cancer || id:finn-b-C3_SCLC	genus Lachnospira id.2004	Weighted mode (NOME)	15	0.152072	1.26598	0.906094	-2.32925	2.6334	1.16424	0.0973683	13.921
ebi-a-GCST90017030	finn-b-C3_SCLC	Small cell lung cancer || id:finn-b-C3_SCLC	genus Lactobacillus id.1837	Inverse variance weighted	9	-0.643382	0.498612	0.196931	-1.62066	0.333898	0.525512	0.197768	1.3964
ebi-a-GCST90017030	finn-b-C3_SCLC	Small cell lung cancer || id:finn-b-C3_SCLC	genus Lactobacillus id.1837	MR Egger	9	-1.60299	1.35238	0.274568	-4.25366	1.04767	0.201293	0.0142121	2.85101
ebi-a-GCST90017030	finn-b-C3_SCLC	Small cell lung cancer || id:finn-b-C3_SCLC	genus Lactobacillus id.1837	Weighted median	9	-0.442864	0.602526	0.462331	-1.62381	0.738086	0.642194	0.197145	2.09193
ebi-a-GCST90017030	finn-b-C3_SCLC	Small cell lung cancer || id:finn-b-C3_SCLC	genus Lactobacillus id.1837	Simple mode	9	-0.438655	0.990717	0.669663	-2.38046	1.50315	0.644903	0.092508	4.49583
ebi-a-GCST90017030	finn-b-C3_SCLC	Small cell lung cancer || id:finn-b-C3_SCLC	genus Lactobacillus id.1837	Weighted mode (NOME)	9	-0.369885	1.40273	0.798684	-3.11923	2.37946	0.690813	0.0441911	10.7991
ebi-a-GCST90017031	finn-b-C3_SCLC	Small cell lung cancer || id:finn-b-C3_SCLC	genus Lactococcus id.1851	Inverse variance weighted	9	0.187807	0.348493	0.589949	-0.495241	0.870854	1.2066	0.609424	2.38895
ebi-a-GCST90017031	finn-b-C3_SCLC	Small cell lung cancer || id:finn-b-C3_SCLC	genus Lactococcus id.1851	MR Egger	9	1.59444	1.56084	0.341003	-1.4648	4.65369	4.92559	0.231125	104.971
ebi-a-GCST90017031	finn-b-C3_SCLC	Small cell lung cancer || id:finn-b-C3_SCLC	genus Lactococcus id.1851	Weighted median	9	0.268184	0.445442	0.547132	-0.604882	1.14125	1.30759	0.546139	3.13068
ebi-a-GCST90017031	finn-b-C3_SCLC	Small cell lung cancer || id:finn-b-C3_SCLC	genus Lactococcus id.1851	Simple mode	9	0.665701	0.682741	0.358097	-0.672472	2.00387	1.94585	0.510445	7.41774
ebi-a-GCST90017031	finn-b-C3_SCLC	Small cell lung cancer || id:finn-b-C3_SCLC	genus Lactococcus id.1851	Weighted mode (NOME)	9	0.536624	0.716412	0.475276	-0.867543	1.94079	1.71022	0.419982	6.96426
ebi-a-GCST90017032	finn-b-C3_SCLC	Small cell lung cancer || id:finn-b-C3_SCLC	genus Marvinbryantia id.2005	Inverse variance weighted	10	-0.831753	0.571189	0.145344	-1.95128	0.287778	0.435286	0.142092	1.33346
ebi-a-GCST90017032	finn-b-C3_SCLC	Small cell lung cancer || id:finn-b-C3_SCLC	genus Marvinbryantia id.2005	MR Egger	10	1.85463	2.23906	0.431511	-2.53392	6.24319	6.38936	0.0793473	514.497
ebi-a-GCST90017032	finn-b-C3_SCLC	Small cell lung cancer || id:finn-b-C3_SCLC	genus Marvinbryantia id.2005	Weighted median	10	-0.479148	0.763207	0.530129	-1.97503	1.01674	0.619311	0.138757	2.76416
ebi-a-GCST90017032	finn-b-C3_SCLC	Small cell lung cancer || id:finn-b-C3_SCLC	genus Marvinbryantia id.2005	Simple mode	10	-0.299061	1.31802	0.82557	-2.88238	2.28425	0.741514	0.0560016	9.81835
ebi-a-GCST90017032	finn-b-C3_SCLC	Small cell lung cancer || id:finn-b-C3_SCLC	genus Marvinbryantia id.2005	Weighted mode (NOME)	10	-0.277433	1.17791	0.81907	-2.58614	2.03127	0.757726	0.0753101	7.6238
ebi-a-GCST90017033	finn-b-C3_SCLC	Small cell lung cancer || id:finn-b-C3_SCLC	genus Methanobrevibacter id.123	Inverse variance weighted	6	-0.234415	0.424206	0.580539	-1.06586	0.597028	0.791034	0.344432	1.81671
ebi-a-GCST90017033	finn-b-C3_SCLC	Small cell lung cancer || id:finn-b-C3_SCLC	genus Methanobrevibacter id.123	MR Egger	6	1.33907	1.58723	0.446362	-1.7719	4.45004	3.81548	0.17001	85.63
ebi-a-GCST90017033	finn-b-C3_SCLC	Small cell lung cancer || id:finn-b-C3_SCLC	genus Methanobrevibacter id.123	Weighted median	6	-0.283326	0.531371	0.593897	-1.32481	0.758162	0.753274	0.265853	2.13435
ebi-a-GCST90017033	finn-b-C3_SCLC	Small cell lung cancer || id:finn-b-C3_SCLC	genus Methanobrevibacter id.123	Simple mode	6	-0.341949	0.813932	0.691841	-1.93726	1.25336	0.710385	0.144099	3.50208
ebi-a-GCST90017033	finn-b-C3_SCLC	Small cell lung cancer || id:finn-b-C3_SCLC	genus Methanobrevibacter id.123	Weighted mode (NOME)	6	-0.309322	0.687881	0.671769	-1.65757	1.03892	0.733944	0.190602	2.82618
ebi-a-GCST90017034	finn-b-C3_SCLC	Small cell lung cancer || id:finn-b-C3_SCLC	genus Odoribacter id.952	Inverse variance weighted	7	-1.19242	0.761035	0.117153	-2.68404	0.299211	0.303487	0.0682864	1.34879
ebi-a-GCST90017034	finn-b-C3_SCLC	Small cell lung cancer || id:finn-b-C3_SCLC	genus Odoribacter id.952	MR Egger	7	-0.143867	2.56848	0.957501	-5.17808	4.89035	0.866003	0.00563881	133
ebi-a-GCST90017034	finn-b-C3_SCLC	Small cell lung cancer || id:finn-b-C3_SCLC	genus Odoribacter id.952	Weighted median	7	-1.44823	0.996955	0.14632	-3.40226	0.505802	0.234986	0.0332978	1.65831
ebi-a-GCST90017034	finn-b-C3_SCLC	Small cell lung cancer || id:finn-b-C3_SCLC	genus Odoribacter id.952	Simple mode	7	-2.0277	1.60834	0.254208	-5.18005	1.12464	0.131638	0.00562775	3.07911
ebi-a-GCST90017034	finn-b-C3_SCLC	Small cell lung cancer || id:finn-b-C3_SCLC	genus Odoribacter id.952	Weighted mode (NOME)	7	-2.0277	1.59293	0.250136	-5.14984	1.09444	0.131638	0.00580033	2.9875
ebi-a-GCST90017035	finn-b-C3_SCLC	Small cell lung cancer || id:finn-b-C3_SCLC	genus Olsenella id.822	Inverse variance weighted	10	-0.0758443	0.314192	0.809249	-0.69166	0.539972	0.926961	0.500744	1.71596
ebi-a-GCST90017035	finn-b-C3_SCLC	Small cell lung cancer || id:finn-b-C3_SCLC	genus Olsenella id.822	MR Egger	10	-0.214452	1.06672	0.845685	-2.30522	1.87632	0.806984	0.0997369	6.52941
ebi-a-GCST90017035	finn-b-C3_SCLC	Small cell lung cancer || id:finn-b-C3_SCLC	genus Olsenella id.822	Weighted median	10	0.077872	0.441731	0.860067	-0.787921	0.943665	1.08098	0.454789	2.56938
ebi-a-GCST90017035	finn-b-C3_SCLC	Small cell lung cancer || id:finn-b-C3_SCLC	genus Olsenella id.822	Simple mode	10	0.272405	0.686352	0.700697	-1.07284	1.61766	1.31312	0.342034	5.04126
ebi-a-GCST90017035	finn-b-C3_SCLC	Small cell lung cancer || id:finn-b-C3_SCLC	genus Olsenella id.822	Weighted mode (NOME)	10	0.153215	0.571581	0.7947	-0.967085	1.27351	1.16558	0.38019	3.57339
ebi-a-GCST90017036	finn-b-C3_SCLC	Small cell lung cancer || id:finn-b-C3_SCLC	genus Oscillibacter id.2063	Inverse variance weighted	13	0.0410927	0.50693	0.935393	-0.952489	1.03467	1.04195	0.385779	2.81419
ebi-a-GCST90017036	finn-b-C3_SCLC	Small cell lung cancer || id:finn-b-C3_SCLC	genus Oscillibacter id.2063	MR Egger	13	-3.29708	1.71276	0.0804654	-6.65408	0.0599277	0.0369911	0.00128875	1.06176
ebi-a-GCST90017036	finn-b-C3_SCLC	Small cell lung cancer || id:finn-b-C3_SCLC	genus Oscillibacter id.2063	Weighted median	13	-0.334403	0.618082	0.588484	-1.54584	0.877037	0.715765	0.213132	2.40377
ebi-a-GCST90017036	finn-b-C3_SCLC	Small cell lung cancer || id:finn-b-C3_SCLC	genus Oscillibacter id.2063	Simple mode	13	-0.973438	1.25462	0.45284	-3.4325	1.48562	0.377782	0.0323061	4.41772
ebi-a-GCST90017036	finn-b-C3_SCLC	Small cell lung cancer || id:finn-b-C3_SCLC	genus Oscillibacter id.2063	Weighted mode (NOME)	13	-1.03894	1.23444	0.416456	-3.45845	1.38057	0.35383	0.0314786	3.97718
ebi-a-GCST90017037	finn-b-C3_SCLC	Small cell lung cancer || id:finn-b-C3_SCLC	genus Oscillospira id.2064	Inverse variance weighted	8	0.338739	0.560772	0.545805	-0.760375	1.43785	1.40318	0.467491	4.21164
ebi-a-GCST90017037	finn-b-C3_SCLC	Small cell lung cancer || id:finn-b-C3_SCLC	genus Oscillospira id.2064	MR Egger	8	3.42746	2.36656	0.197701	-1.211	8.06593	30.7984	0.297899	3184.11
ebi-a-GCST90017037	finn-b-C3_SCLC	Small cell lung cancer || id:finn-b-C3_SCLC	genus Oscillospira id.2064	Weighted median	8	0.581791	0.724179	0.421755	-0.8376	2.00118	1.78924	0.432748	7.39779
ebi-a-GCST90017037	finn-b-C3_SCLC	Small cell lung cancer || id:finn-b-C3_SCLC	genus Oscillospira id.2064	Simple mode	8	1.33749	1.18042	0.294502	-0.976142	3.65111	3.80946	0.376762	38.5176
ebi-a-GCST90017037	finn-b-C3_SCLC	Small cell lung cancer || id:finn-b-C3_SCLC	genus Oscillospira id.2064	Weighted mode (NOME)	8	1.32201	1.13481	0.282192	-0.90221	3.54623	3.75096	0.405672	34.6824
ebi-a-GCST90017038	finn-b-C3_SCLC	Small cell lung cancer || id:finn-b-C3_SCLC	genus Oxalobacter id.2978	Inverse variance weighted	11	-0.423861	0.312929	0.175579	-1.0372	0.189481	0.654515	0.354445	1.20862
ebi-a-GCST90017038	finn-b-C3_SCLC	Small cell lung cancer || id:finn-b-C3_SCLC	genus Oxalobacter id.2978	MR Egger	11	-0.660286	1.46841	0.66359	-3.53838	2.2178	0.516703	0.0290605	9.18714
ebi-a-GCST90017038	finn-b-C3_SCLC	Small cell lung cancer || id:finn-b-C3_SCLC	genus Oxalobacter id.2978	Weighted median	11	-0.518821	0.42453	0.221667	-1.3509	0.313257	0.595222	0.259007	1.36787
ebi-a-GCST90017038	finn-b-C3_SCLC	Small cell lung cancer || id:finn-b-C3_SCLC	genus Oxalobacter id.2978	Simple mode	11	-1.07027	0.742037	0.179785	-2.52466	0.384122	0.342916	0.0800853	1.46832
ebi-a-GCST90017038	finn-b-C3_SCLC	Small cell lung cancer || id:finn-b-C3_SCLC	genus Oxalobacter id.2978	Weighted mode (NOME)	11	-1.04882	0.706007	0.168224	-2.43259	0.334958	0.350352	0.0878091	1.39788
ebi-a-GCST90017039	finn-b-C3_SCLC	Small cell lung cancer || id:finn-b-C3_SCLC	genus Parabacteroides id.954	Inverse variance weighted	5	-0.632389	0.885101	0.474929	-2.36719	1.10241	0.531321	0.0937441	3.01141
ebi-a-GCST90017039	finn-b-C3_SCLC	Small cell lung cancer || id:finn-b-C3_SCLC	genus Parabacteroides id.954	MR Egger	5	-2.92057	5.49923	0.632165	-13.6991	7.85793	0.053903	1.12e-06	2586.16
ebi-a-GCST90017039	finn-b-C3_SCLC	Small cell lung cancer || id:finn-b-C3_SCLC	genus Parabacteroides id.954	Weighted median	5	-0.351545	1.0815	0.745141	-2.47129	1.7682	0.7036	0.0844762	5.86027
ebi-a-GCST90017039	finn-b-C3_SCLC	Small cell lung cancer || id:finn-b-C3_SCLC	genus Parabacteroides id.954	Simple mode	5	-0.107521	1.36991	0.94121	-2.79255	2.57751	0.898058	0.0612649	13.1643
ebi-a-GCST90017039	finn-b-C3_SCLC	Small cell lung cancer || id:finn-b-C3_SCLC	genus Parabacteroides id.954	Weighted mode (NOME)	5	-0.150551	1.37062	0.917825	-2.83697	2.53587	0.860234	0.058603	12.6274
ebi-a-GCST90017040	finn-b-C3_SCLC	Small cell lung cancer || id:finn-b-C3_SCLC	genus Paraprevotella id.962	Inverse variance weighted	13	0.158563	0.453794	0.726777	-0.730874	1.048	1.17183	0.481488	2.85194
ebi-a-GCST90017040	finn-b-C3_SCLC	Small cell lung cancer || id:finn-b-C3_SCLC	genus Paraprevotella id.962	MR Egger	13	2.83997	1.59133	0.10189	-0.279047	5.95898	17.1152	0.756504	387.216
ebi-a-GCST90017040	finn-b-C3_SCLC	Small cell lung cancer || id:finn-b-C3_SCLC	genus Paraprevotella id.962	Weighted median	13	0.247912	0.485105	0.609317	-0.702894	1.19872	1.28135	0.49515	3.31587
ebi-a-GCST90017040	finn-b-C3_SCLC	Small cell lung cancer || id:finn-b-C3_SCLC	genus Paraprevotella id.962	Simple mode	13	0.429577	0.769216	0.586799	-1.07809	1.93724	1.53661	0.340246	6.93958
ebi-a-GCST90017040	finn-b-C3_SCLC	Small cell lung cancer || id:finn-b-C3_SCLC	genus Paraprevotella id.962	Weighted mode (NOME)	13	0.469451	0.715247	0.523987	-0.932432	1.87133	1.59912	0.393595	6.49696
ebi-a-GCST90017041	finn-b-C3_SCLC	Small cell lung cancer || id:finn-b-C3_SCLC	genus Parasutterella id.2892	Inverse variance weighted	14	0.32306	0.415445	0.436792	-0.491213	1.13733	1.38135	0.611884	3.11844
ebi-a-GCST90017041	finn-b-C3_SCLC	Small cell lung cancer || id:finn-b-C3_SCLC	genus Parasutterella id.2892	MR Egger	14	-0.0964808	1.15106	0.934582	-2.35256	2.1596	0.908027	0.0951251	8.66768
ebi-a-GCST90017041	finn-b-C3_SCLC	Small cell lung cancer || id:finn-b-C3_SCLC	genus Parasutterella id.2892	Weighted median	14	0.0642964	0.573631	0.910755	-1.06002	1.18861	1.06641	0.346449	3.28253
ebi-a-GCST90017041	finn-b-C3_SCLC	Small cell lung cancer || id:finn-b-C3_SCLC	genus Parasutterella id.2892	Simple mode	14	-0.341794	0.905263	0.711847	-2.11611	1.43252	0.710494	0.120499	4.18925
ebi-a-GCST90017041	finn-b-C3_SCLC	Small cell lung cancer || id:finn-b-C3_SCLC	genus Parasutterella id.2892	Weighted mode (NOME)	14	0.183419	0.837646	0.830074	-1.45837	1.82521	1.20132	0.232616	6.20407
ebi-a-GCST90017042	finn-b-C3_SCLC	Small cell lung cancer || id:finn-b-C3_SCLC	genus Peptococcus id.2037	Inverse variance weighted	12	0.257541	0.331324	0.436977	-0.391854	0.906937	1.29375	0.675802	2.47673
ebi-a-GCST90017042	finn-b-C3_SCLC	Small cell lung cancer || id:finn-b-C3_SCLC	genus Peptococcus id.2037	MR Egger	12	0.973663	1.27535	0.462828	-1.52603	3.47335	2.64762	0.217398	32.2447
ebi-a-GCST90017042	finn-b-C3_SCLC	Small cell lung cancer || id:finn-b-C3_SCLC	genus Peptococcus id.2037	Weighted median	12	0.740318	0.444547	0.0958462	-0.130993	1.61163	2.0966	0.877224	5.01097
ebi-a-GCST90017042	finn-b-C3_SCLC	Small cell lung cancer || id:finn-b-C3_SCLC	genus Peptococcus id.2037	Simple mode	12	0.854532	0.685126	0.238203	-0.488315	2.19738	2.35027	0.61366	9.00139
ebi-a-GCST90017042	finn-b-C3_SCLC	Small cell lung cancer || id:finn-b-C3_SCLC	genus Peptococcus id.2037	Weighted mode (NOME)	12	0.874977	0.592453	0.167757	-0.286231	2.03618	2.39882	0.751089	7.66131
ebi-a-GCST90017043	finn-b-C3_SCLC	Small cell lung cancer || id:finn-b-C3_SCLC	genus Phascolarctobacterium id.2168	Inverse variance weighted	8	0.186764	0.586095	0.749986	-0.961982	1.33551	1.20534	0.382135	3.80193
ebi-a-GCST90017043	finn-b-C3_SCLC	Small cell lung cancer || id:finn-b-C3_SCLC	genus Phascolarctobacterium id.2168	MR Egger	8	-4.16058	2.86328	0.19642	-9.77261	1.45145	0.0155985	5.7e-05	4.2693
ebi-a-GCST90017043	finn-b-C3_SCLC	Small cell lung cancer || id:finn-b-C3_SCLC	genus Phascolarctobacterium id.2168	Weighted median	8	0.431329	0.753181	0.566864	-1.04491	1.90756	1.5393	0.351725	6.73666
ebi-a-GCST90017043	finn-b-C3_SCLC	Small cell lung cancer || id:finn-b-C3_SCLC	genus Phascolarctobacterium id.2168	Simple mode	8	0.727991	1.05602	0.512786	-1.34181	2.7978	2.07092	0.261371	16.4084
ebi-a-GCST90017043	finn-b-C3_SCLC	Small cell lung cancer || id:finn-b-C3_SCLC	genus Phascolarctobacterium id.2168	Weighted mode (NOME)	8	0.65454	1.0141	0.539215	-1.3331	2.64218	1.92426	0.26366	14.0437
ebi-a-GCST90017044	finn-b-C3_SCLC	Small cell lung cancer || id:finn-b-C3_SCLC	genus Prevotella7 id.11182	Inverse variance weighted	11	0.448841	0.297056	0.130797	-0.133388	1.03107	1.5665	0.875125	2.80407
ebi-a-GCST90017044	finn-b-C3_SCLC	Small cell lung cancer || id:finn-b-C3_SCLC	genus Prevotella7 id.11182	MR Egger	11	0.948607	1.72625	0.596019	-2.43484	4.33205	2.58211	0.0876118	76.1005
ebi-a-GCST90017044	finn-b-C3_SCLC	Small cell lung cancer || id:finn-b-C3_SCLC	genus Prevotella7 id.11182	Weighted median	11	0.208854	0.38745	0.589854	-0.550547	0.968256	1.23227	0.576634	2.63335
ebi-a-GCST90017044	finn-b-C3_SCLC	Small cell lung cancer || id:finn-b-C3_SCLC	genus Prevotella7 id.11182	Simple mode	11	0.1689	0.622736	0.791736	-1.05166	1.38946	1.184	0.349356	4.0127
ebi-a-GCST90017044	finn-b-C3_SCLC	Small cell lung cancer || id:finn-b-C3_SCLC	genus Prevotella7 id.11182	Weighted mode (NOME)	11	0.1689	0.650186	0.800309	-1.10546	1.44327	1.184	0.331057	4.2345
ebi-a-GCST90017045	finn-b-C3_SCLC	Small cell lung cancer || id:finn-b-C3_SCLC	genus Prevotella9 id.11183	Inverse variance weighted	15	0.376488	0.383545	0.326296	-0.37526	1.12824	1.45716	0.687111	3.0902
ebi-a-GCST90017045	finn-b-C3_SCLC	Small cell lung cancer || id:finn-b-C3_SCLC	genus Prevotella9 id.11183	MR Egger	15	1.71207	1.12183	0.150932	-0.486725	3.91086	5.5404	0.614636	49.9418
ebi-a-GCST90017045	finn-b-C3_SCLC	Small cell lung cancer || id:finn-b-C3_SCLC	genus Prevotella9 id.11183	Weighted median	15	0.290678	0.508111	0.56727	-0.705219	1.28658	1.33733	0.494	3.62037
ebi-a-GCST90017045	finn-b-C3_SCLC	Small cell lung cancer || id:finn-b-C3_SCLC	genus Prevotella9 id.11183	Simple mode	15	0.173377	0.883512	0.847245	-1.55831	1.90506	1.18931	0.210492	6.71981
ebi-a-GCST90017045	finn-b-C3_SCLC	Small cell lung cancer || id:finn-b-C3_SCLC	genus Prevotella9 id.11183	Weighted mode (NOME)	15	0.300057	0.79021	0.709853	-1.24876	1.84887	1.34994	0.286862	6.35263
ebi-a-GCST90017046	finn-b-C3_SCLC	Small cell lung cancer || id:finn-b-C3_SCLC	genus Rikenellaceae RC9 gut group id.11191	Inverse variance weighted	11	0.58369	0.406937	0.151473	-0.213907	1.38129	1.79264	0.807424	3.98002
ebi-a-GCST90017046	finn-b-C3_SCLC	Small cell lung cancer || id:finn-b-C3_SCLC	genus Rikenellaceae RC9 gut group id.11191	MR Egger	11	0.118559	2.66936	0.965544	-5.11339	5.35051	1.12587	0.00601563	210.716
ebi-a-GCST90017046	finn-b-C3_SCLC	Small cell lung cancer || id:finn-b-C3_SCLC	genus Rikenellaceae RC9 gut group id.11191	Weighted median	11	0.704585	0.436525	0.106511	-0.151004	1.56017	2.02301	0.859844	4.75965
ebi-a-GCST90017046	finn-b-C3_SCLC	Small cell lung cancer || id:finn-b-C3_SCLC	genus Rikenellaceae RC9 gut group id.11191	Simple mode	11	1.10517	0.748716	0.170703	-0.362317	2.57265	3.01973	0.696061	13.1005
ebi-a-GCST90017046	finn-b-C3_SCLC	Small cell lung cancer || id:finn-b-C3_SCLC	genus Rikenellaceae RC9 gut group id.11191	Weighted mode (NOME)	11	1.00272	0.67997	0.17108	-0.330023	2.33546	2.72568	0.718907	10.3342
ebi-a-GCST90017047	finn-b-C3_SCLC	Small cell lung cancer || id:finn-b-C3_SCLC	genus Romboutsia id.11347	Inverse variance weighted	13	-0.0689199	0.574187	0.904459	-1.19433	1.05649	0.933401	0.302908	2.87625
ebi-a-GCST90017047	finn-b-C3_SCLC	Small cell lung cancer || id:finn-b-C3_SCLC	genus Romboutsia id.11347	MR Egger	13	-1.73421	1.65243	0.316463	-4.97297	1.50455	0.176539	0.00692255	4.50212
ebi-a-GCST90017047	finn-b-C3_SCLC	Small cell lung cancer || id:finn-b-C3_SCLC	genus Romboutsia id.11347	Weighted median	13	-0.191649	0.720614	0.790276	-1.60405	1.22075	0.825597	0.20108	3.38975
ebi-a-GCST90017047	finn-b-C3_SCLC	Small cell lung cancer || id:finn-b-C3_SCLC	genus Romboutsia id.11347	Simple mode	13	-0.331767	1.2339	0.792591	-2.75021	2.08667	0.717655	0.0639145	8.05808
ebi-a-GCST90017047	finn-b-C3_SCLC	Small cell lung cancer || id:finn-b-C3_SCLC	genus Romboutsia id.11347	Weighted mode (NOME)	13	-0.41249	1.27718	0.752277	-2.91577	2.09079	0.662	0.0541625	8.09128
ebi-a-GCST90017048	finn-b-C3_SCLC	Small cell lung cancer || id:finn-b-C3_SCLC	genus Roseburia id.2012	Inverse variance weighted	13	-0.954788	0.584528	0.102377	-2.10046	0.190886	0.384894	0.1224	1.21032
ebi-a-GCST90017048	finn-b-C3_SCLC	Small cell lung cancer || id:finn-b-C3_SCLC	genus Roseburia id.2012	MR Egger	13	-1.63676	1.75947	0.372204	-5.08533	1.8118	0.194609	0.00618686	6.12148
ebi-a-GCST90017048	finn-b-C3_SCLC	Small cell lung cancer || id:finn-b-C3_SCLC	genus Roseburia id.2012	Weighted median	13	-0.801942	0.808992	0.321546	-2.38757	0.783682	0.448457	0.0918531	2.18952
ebi-a-GCST90017048	finn-b-C3_SCLC	Small cell lung cancer || id:finn-b-C3_SCLC	genus Roseburia id.2012	Simple mode	13	-0.90804	1.41951	0.534398	-3.69027	1.87419	0.403314	0.0249652	6.51555
ebi-a-GCST90017048	finn-b-C3_SCLC	Small cell lung cancer || id:finn-b-C3_SCLC	genus Roseburia id.2012	Weighted mode (NOME)	13	-0.883636	1.30585	0.511446	-3.44311	1.67584	0.413277	0.0319652	5.34326
ebi-a-GCST90017049	finn-b-C3_SCLC	Small cell lung cancer || id:finn-b-C3_SCLC	genus Ruminiclostridium5 id.11355	Inverse variance weighted	11	-0.414048	0.630645	0.511472	-1.65011	0.822016	0.660969	0.192028	2.27508
ebi-a-GCST90017049	finn-b-C3_SCLC	Small cell lung cancer || id:finn-b-C3_SCLC	genus Ruminiclostridium5 id.11355	MR Egger	11	2.04353	2.63518	0.457947	-3.12142	7.20849	7.71784	0.0440944	1350.85
ebi-a-GCST90017049	finn-b-C3_SCLC	Small cell lung cancer || id:finn-b-C3_SCLC	genus Ruminiclostridium5 id.11355	Weighted median	11	-0.324269	0.82832	0.695444	-1.94778	1.29924	0.723056	0.142591	3.6665
ebi-a-GCST90017049	finn-b-C3_SCLC	Small cell lung cancer || id:finn-b-C3_SCLC	genus Ruminiclostridium5 id.11355	Simple mode	11	-0.402464	1.31683	0.766153	-2.98345	2.17853	0.66867	0.0506177	8.83327
ebi-a-GCST90017049	finn-b-C3_SCLC	Small cell lung cancer || id:finn-b-C3_SCLC	genus Ruminiclostridium5 id.11355	Weighted mode (NOME)	11	-0.367151	1.35627	0.792122	-3.02545	2.29114	0.692705	0.0485361	9.88624
ebi-a-GCST90017050	finn-b-C3_SCLC	Small cell lung cancer || id:finn-b-C3_SCLC	genus Ruminiclostridium6 id.11356	Inverse variance weighted	15	0.0513011	0.487861	0.916253	-0.904906	1.00751	1.05264	0.40458	2.73877
ebi-a-GCST90017050	finn-b-C3_SCLC	Small cell lung cancer || id:finn-b-C3_SCLC	genus Ruminiclostridium6 id.11356	MR Egger	15	0.957823	1.21394	0.444253	-1.4215	3.33715	2.60602	0.241351	28.1387
ebi-a-GCST90017050	finn-b-C3_SCLC	Small cell lung cancer || id:finn-b-C3_SCLC	genus Ruminiclostridium6 id.11356	Weighted median	15	-0.0194498	0.652408	0.976217	-1.29817	1.25927	0.980738	0.273031	3.52285
ebi-a-GCST90017050	finn-b-C3_SCLC	Small cell lung cancer || id:finn-b-C3_SCLC	genus Ruminiclostridium6 id.11356	Simple mode	15	-1.07246	1.03383	0.317151	-3.09877	0.953845	0.342165	0.0451047	2.59567
ebi-a-GCST90017050	finn-b-C3_SCLC	Small cell lung cancer || id:finn-b-C3_SCLC	genus Ruminiclostridium6 id.11356	Weighted mode (NOME)	15	-0.888971	1.04053	0.407298	-2.92842	1.15048	0.411079	0.0534816	3.15969
ebi-a-GCST90017051	finn-b-C3_SCLC	Small cell lung cancer || id:finn-b-C3_SCLC	genus Ruminiclostridium9 id.11357	Inverse variance weighted	8	-0.27911	0.927038	0.763355	-2.0961	1.53788	0.756457	0.122934	4.65473
ebi-a-GCST90017051	finn-b-C3_SCLC	Small cell lung cancer || id:finn-b-C3_SCLC	genus Ruminiclostridium9 id.11357	MR Egger	8	-4.43055	4.48034	0.360905	-13.212	4.35091	0.011908	1.83e-06	77.5494
ebi-a-GCST90017051	finn-b-C3_SCLC	Small cell lung cancer || id:finn-b-C3_SCLC	genus Ruminiclostridium9 id.11357	Weighted median	8	-0.840013	1.05137	0.42431	-2.90071	1.22068	0.431705	0.0549843	3.3895
ebi-a-GCST90017051	finn-b-C3_SCLC	Small cell lung cancer || id:finn-b-C3_SCLC	genus Ruminiclostridium9 id.11357	Simple mode	8	-1.77327	1.74	0.342069	-5.18368	1.63713	0.169776	0.00560732	5.14042
ebi-a-GCST90017051	finn-b-C3_SCLC	Small cell lung cancer || id:finn-b-C3_SCLC	genus Ruminiclostridium9 id.11357	Weighted mode (NOME)	8	-1.89626	1.69032	0.298934	-5.20929	1.41676	0.150128	0.00546555	4.12374
ebi-a-GCST90017052	finn-b-C3_SCLC	Small cell lung cancer || id:finn-b-C3_SCLC	genus Ruminococcaceae NK4A214 group id.11358	Inverse variance weighted	13	0.231477	0.534465	0.664941	-0.816074	1.27903	1.26046	0.442164	3.59315
ebi-a-GCST90017052	finn-b-C3_SCLC	Small cell lung cancer || id:finn-b-C3_SCLC	genus Ruminococcaceae NK4A214 group id.11358	MR Egger	13	-0.0885619	1.7627	0.96083	-3.54346	3.36633	0.915246	0.0289132	28.9721
ebi-a-GCST90017052	finn-b-C3_SCLC	Small cell lung cancer || id:finn-b-C3_SCLC	genus Ruminococcaceae NK4A214 group id.11358	Weighted median	13	-0.326442	0.717999	0.649358	-1.73372	1.08084	0.721486	0.176626	2.94714
ebi-a-GCST90017052	finn-b-C3_SCLC	Small cell lung cancer || id:finn-b-C3_SCLC	genus Ruminococcaceae NK4A214 group id.11358	Simple mode	13	-0.477054	1.29817	0.719659	-3.02147	2.06736	0.620609	0.0487295	7.90394
ebi-a-GCST90017052	finn-b-C3_SCLC	Small cell lung cancer || id:finn-b-C3_SCLC	genus Ruminococcaceae NK4A214 group id.11358	Weighted mode (NOME)	13	-0.735169	1.17816	0.544309	-3.04436	1.57402	0.479424	0.0476266	4.82603
ebi-a-GCST90017053	finn-b-C3_SCLC	Small cell lung cancer || id:finn-b-C3_SCLC	genus Ruminococcaceae UCG002 id.11360	Inverse variance weighted	22	-0.538193	0.45686	0.238787	-1.43364	0.357254	0.583802	0.23844	1.4294
ebi-a-GCST90017053	finn-b-C3_SCLC	Small cell lung cancer || id:finn-b-C3_SCLC	genus Ruminococcaceae UCG002 id.11360	MR Egger	22	0.846742	1.19167	0.485568	-1.48894	3.18242	2.33204	0.225612	24.1051
ebi-a-GCST90017053	finn-b-C3_SCLC	Small cell lung cancer || id:finn-b-C3_SCLC	genus Ruminococcaceae UCG002 id.11360	Weighted median	22	0.124378	0.598077	0.835258	-1.04785	1.29661	1.13244	0.35069	3.65688
ebi-a-GCST90017053	finn-b-C3_SCLC	Small cell lung cancer || id:finn-b-C3_SCLC	genus Ruminococcaceae UCG002 id.11360	Simple mode	22	-0.0273254	1.11429	0.980667	-2.21134	2.15669	0.973045	0.109554	8.64248
ebi-a-GCST90017053	finn-b-C3_SCLC	Small cell lung cancer || id:finn-b-C3_SCLC	genus Ruminococcaceae UCG002 id.11360	Weighted mode (NOME)	22	0.31591	0.863689	0.718196	-1.37692	2.00874	1.37151	0.252355	7.45392
ebi-a-GCST90017054	finn-b-C3_SCLC	Small cell lung cancer || id:finn-b-C3_SCLC	genus Ruminococcaceae UCG003 id.11361	Inverse variance weighted	12	-0.891469	0.517072	0.0846952	-1.90493	0.121993	0.410053	0.148833	1.12975
ebi-a-GCST90017054	finn-b-C3_SCLC	Small cell lung cancer || id:finn-b-C3_SCLC	genus Ruminococcaceae UCG003 id.11361	MR Egger	12	-1.90417	1.68401	0.284555	-5.20482	1.39648	0.148946	0.00549003	4.04096
ebi-a-GCST90017054	finn-b-C3_SCLC	Small cell lung cancer || id:finn-b-C3_SCLC	genus Ruminococcaceae UCG003 id.11361	Weighted median	12	-0.650284	0.739769	0.379382	-2.10023	0.799664	0.521898	0.122428	2.22479
ebi-a-GCST90017054	finn-b-C3_SCLC	Small cell lung cancer || id:finn-b-C3_SCLC	genus Ruminococcaceae UCG003 id.11361	Simple mode	12	-0.503253	1.32026	0.710331	-3.09096	2.08446	0.604561	0.0454581	8.04023
ebi-a-GCST90017054	finn-b-C3_SCLC	Small cell lung cancer || id:finn-b-C3_SCLC	genus Ruminococcaceae UCG003 id.11361	Weighted mode (NOME)	12	-0.767345	1.31341	0.570846	-3.34162	1.80693	0.464244	0.0353795	6.09174
ebi-a-GCST90017055	finn-b-C3_SCLC	Small cell lung cancer || id:finn-b-C3_SCLC	genus Ruminococcaceae UCG004 id.11362	Inverse variance weighted	11	0.200886	0.46973	0.668897	-0.719785	1.12156	1.22249	0.486857	3.06963
ebi-a-GCST90017055	finn-b-C3_SCLC	Small cell lung cancer || id:finn-b-C3_SCLC	genus Ruminococcaceae UCG004 id.11362	MR Egger	11	-0.413684	2.61651	0.877864	-5.54204	4.71467	0.66121	0.00391852	111.572
ebi-a-GCST90017055	finn-b-C3_SCLC	Small cell lung cancer || id:finn-b-C3_SCLC	genus Ruminococcaceae UCG004 id.11362	Weighted median	11	0.250433	0.64649	0.69848	-1.01669	1.51755	1.28458	0.361791	4.56106
ebi-a-GCST90017055	finn-b-C3_SCLC	Small cell lung cancer || id:finn-b-C3_SCLC	genus Ruminococcaceae UCG004 id.11362	Simple mode	11	1.16134	1.07087	0.3036	-0.937551	3.26024	3.19422	0.391586	26.0558
ebi-a-GCST90017055	finn-b-C3_SCLC	Small cell lung cancer || id:finn-b-C3_SCLC	genus Ruminococcaceae UCG004 id.11362	Weighted mode (NOME)	11	0.974035	1.09492	0.394582	-1.17201	3.12008	2.64861	0.309743	22.6483
ebi-a-GCST90017056	finn-b-C3_SCLC	Small cell lung cancer || id:finn-b-C3_SCLC	genus Ruminococcaceae UCG005 id.11363	Inverse variance weighted	14	-0.486514	0.623407	0.435149	-1.70839	0.735365	0.614766	0.181157	2.08624
ebi-a-GCST90017056	finn-b-C3_SCLC	Small cell lung cancer || id:finn-b-C3_SCLC	genus Ruminococcaceae UCG005 id.11363	MR Egger	14	-3.6844	1.46283	0.0269746	-6.55155	-0.817252	0.0251122	0.0014279	0.441644
ebi-a-GCST90017056	finn-b-C3_SCLC	Small cell lung cancer || id:finn-b-C3_SCLC	genus Ruminococcaceae UCG005 id.11363	Weighted median	14	-1.6967	0.697378	0.0149753	-3.06356	-0.329843	0.183287	0.0467209	0.719037
ebi-a-GCST90017056	finn-b-C3_SCLC	Small cell lung cancer || id:finn-b-C3_SCLC	genus Ruminococcaceae UCG005 id.11363	Simple mode	14	-1.63371	1.2597	0.217211	-4.10273	0.835307	0.195204	0.0165275	2.30552
ebi-a-GCST90017056	finn-b-C3_SCLC	Small cell lung cancer || id:finn-b-C3_SCLC	genus Ruminococcaceae UCG005 id.11363	Weighted mode (NOME)	14	-1.7586	0.817586	0.050867	-3.36106	-0.156127	0.172287	0.0346983	0.855451
ebi-a-GCST90017057	finn-b-C3_SCLC	Small cell lung cancer || id:finn-b-C3_SCLC	genus Ruminococcaceae UCG009 id.11366	Inverse variance weighted	12	-0.661851	0.391642	0.0910397	-1.42947	0.105767	0.515896	0.239436	1.11156
ebi-a-GCST90017057	finn-b-C3_SCLC	Small cell lung cancer || id:finn-b-C3_SCLC	genus Ruminococcaceae UCG009 id.11366	MR Egger	12	0.809511	1.56494	0.616208	-2.25777	3.87679	2.24681	0.104584	48.2689
ebi-a-GCST90017057	finn-b-C3_SCLC	Small cell lung cancer || id:finn-b-C3_SCLC	genus Ruminococcaceae UCG009 id.11366	Weighted median	12	-0.56544	0.522654	0.279314	-1.58984	0.458962	0.56811	0.203958	1.58243
ebi-a-GCST90017057	finn-b-C3_SCLC	Small cell lung cancer || id:finn-b-C3_SCLC	genus Ruminococcaceae UCG009 id.11366	Simple mode	12	-0.35127	0.929629	0.712724	-2.17334	1.4708	0.703793	0.113797	4.35273
ebi-a-GCST90017057	finn-b-C3_SCLC	Small cell lung cancer || id:finn-b-C3_SCLC	genus Ruminococcaceae UCG009 id.11366	Weighted mode (NOME)	12	-0.297769	0.847291	0.7319	-1.95846	1.36292	0.742473	0.141076	3.9076
ebi-a-GCST90017058	finn-b-C3_SCLC	Small cell lung cancer || id:finn-b-C3_SCLC	genus Ruminococcaceae UCG010 id.11367	Inverse variance weighted	6	0.320666	0.82811	0.698589	-1.30243	1.94376	1.37805	0.27187	6.98498
ebi-a-GCST90017058	finn-b-C3_SCLC	Small cell lung cancer || id:finn-b-C3_SCLC	genus Ruminococcaceae UCG010 id.11367	MR Egger	6	0.234138	2.53032	0.930724	-4.72529	5.19357	1.26382	0.0088681	180.11
ebi-a-GCST90017058	finn-b-C3_SCLC	Small cell lung cancer || id:finn-b-C3_SCLC	genus Ruminococcaceae UCG010 id.11367	Weighted median	6	0.329522	0.890989	0.711503	-1.41682	2.07586	1.3903	0.242485	7.97141
ebi-a-GCST90017058	finn-b-C3_SCLC	Small cell lung cancer || id:finn-b-C3_SCLC	genus Ruminococcaceae UCG010 id.11367	Simple mode	6	1.36208	1.47222	0.397325	-1.52347	4.24763	3.9043	0.217955	69.9392
ebi-a-GCST90017058	finn-b-C3_SCLC	Small cell lung cancer || id:finn-b-C3_SCLC	genus Ruminococcaceae UCG010 id.11367	Weighted mode (NOME)	6	0.387687	1.09862	0.738563	-1.7656	2.54098	1.47357	0.171083	12.6921
ebi-a-GCST90017059	finn-b-C3_SCLC	Small cell lung cancer || id:finn-b-C3_SCLC	genus Ruminococcaceae UCG011 id.11368	Inverse variance weighted	8	0.279029	0.401267	0.486824	-0.507454	1.06551	1.32185	0.602026	2.90232
ebi-a-GCST90017059	finn-b-C3_SCLC	Small cell lung cancer || id:finn-b-C3_SCLC	genus Ruminococcaceae UCG011 id.11368	MR Egger	8	-0.905923	2.1088	0.682492	-5.03917	3.22733	0.404169	0.00647909	25.2122
ebi-a-GCST90017059	finn-b-C3_SCLC	Small cell lung cancer || id:finn-b-C3_SCLC	genus Ruminococcaceae UCG011 id.11368	Weighted median	8	0.658485	0.450336	0.143684	-0.224173	1.54114	1.93186	0.799177	4.66993
ebi-a-GCST90017059	finn-b-C3_SCLC	Small cell lung cancer || id:finn-b-C3_SCLC	genus Ruminococcaceae UCG011 id.11368	Simple mode	8	1.00977	0.787498	0.240582	-0.533724	2.55327	2.74498	0.586417	12.849
ebi-a-GCST90017059	finn-b-C3_SCLC	Small cell lung cancer || id:finn-b-C3_SCLC	genus Ruminococcaceae UCG011 id.11368	Weighted mode (NOME)	8	0.881797	0.664354	0.226061	-0.420337	2.18393	2.41524	0.656826	8.88114
ebi-a-GCST90017060	finn-b-C3_SCLC	Small cell lung cancer || id:finn-b-C3_SCLC	genus Ruminococcaceae UCG013 id.11370	Inverse variance weighted	12	0.742561	0.565571	0.189203	-0.365958	1.85108	2.10131	0.693532	6.36669
ebi-a-GCST90017060	finn-b-C3_SCLC	Small cell lung cancer || id:finn-b-C3_SCLC	genus Ruminococcaceae UCG013 id.11370	MR Egger	12	0.859987	1.60242	0.603224	-2.28076	4.00074	2.36313	0.102206	54.6383
ebi-a-GCST90017060	finn-b-C3_SCLC	Small cell lung cancer || id:finn-b-C3_SCLC	genus Ruminococcaceae UCG013 id.11370	Weighted median	12	0.28631	0.74692	0.701482	-1.17765	1.75027	1.3315	0.308	5.75618
ebi-a-GCST90017060	finn-b-C3_SCLC	Small cell lung cancer || id:finn-b-C3_SCLC	genus Ruminococcaceae UCG013 id.11370	Simple mode	12	-0.206117	1.30224	0.877105	-2.75851	2.34628	0.813737	0.063386	10.4466
ebi-a-GCST90017060	finn-b-C3_SCLC	Small cell lung cancer || id:finn-b-C3_SCLC	genus Ruminococcaceae UCG013 id.11370	Weighted mode (NOME)	12	-0.39096	1.24351	0.759099	-2.82823	2.04631	0.676407	0.0591174	7.73929
ebi-a-GCST90017061	finn-b-C3_SCLC	Small cell lung cancer || id:finn-b-C3_SCLC	genus Ruminococcaceae UCG014 id.11371	Inverse variance weighted	11	-1.13767	0.623658	0.0681225	-2.36004	0.0846952	0.320564	0.0944161	1.08839
ebi-a-GCST90017061	finn-b-C3_SCLC	Small cell lung cancer || id:finn-b-C3_SCLC	genus Ruminococcaceae UCG014 id.11371	MR Egger	11	0.336591	1.45771	0.822553	-2.52052	3.1937	1.40017	0.0804177	24.3785
ebi-a-GCST90017061	finn-b-C3_SCLC	Small cell lung cancer || id:finn-b-C3_SCLC	genus Ruminococcaceae UCG014 id.11371	Weighted median	11	-1.50961	0.768161	0.0493878	-3.01521	-0.00401628	0.220996	0.0490356	0.995992
ebi-a-GCST90017061	finn-b-C3_SCLC	Small cell lung cancer || id:finn-b-C3_SCLC	genus Ruminococcaceae UCG014 id.11371	Simple mode	11	-1.58139	1.21787	0.223265	-3.96841	0.805634	0.20569	0.0189035	2.23812
ebi-a-GCST90017061	finn-b-C3_SCLC	Small cell lung cancer || id:finn-b-C3_SCLC	genus Ruminococcaceae UCG014 id.11371	Weighted mode (NOME)	11	-1.61208	0.815319	0.0762212	-3.21011	-0.0140592	0.199471	0.0403522	0.986039
ebi-a-GCST90017062	finn-b-C3_SCLC	Small cell lung cancer || id:finn-b-C3_SCLC	genus Ruminococcus1 id.11373	Inverse variance weighted	10	-0.203185	0.586391	0.728966	-1.35251	0.94614	0.816127	0.25859	2.57575
ebi-a-GCST90017062	finn-b-C3_SCLC	Small cell lung cancer || id:finn-b-C3_SCLC	genus Ruminococcus1 id.11373	MR Egger	10	1.17155	1.56652	0.475947	-1.89883	4.24193	3.22699	0.149744	69.5417
ebi-a-GCST90017062	finn-b-C3_SCLC	Small cell lung cancer || id:finn-b-C3_SCLC	genus Ruminococcus1 id.11373	Weighted median	10	-0.129308	0.747927	0.862739	-1.59525	1.33663	0.878703	0.202859	3.80619
ebi-a-GCST90017062	finn-b-C3_SCLC	Small cell lung cancer || id:finn-b-C3_SCLC	genus Ruminococcus1 id.11373	Simple mode	10	0.213045	1.07537	0.847359	-1.89468	2.32077	1.23744	0.150366	10.1835
ebi-a-GCST90017062	finn-b-C3_SCLC	Small cell lung cancer || id:finn-b-C3_SCLC	genus Ruminococcus1 id.11373	Weighted mode (NOME)	10	0.0592627	1.11471	0.958762	-2.12557	2.24409	1.06105	0.119365	9.43185
ebi-a-GCST90017063	finn-b-C3_SCLC	Small cell lung cancer || id:finn-b-C3_SCLC	genus Ruminococcus2 id.11374	Inverse variance weighted	15	-0.303012	0.701725	0.665879	-1.67839	1.07237	0.73859	0.186674	2.92229
ebi-a-GCST90017063	finn-b-C3_SCLC	Small cell lung cancer || id:finn-b-C3_SCLC	genus Ruminococcus2 id.11374	MR Egger	15	-1.79564	1.69426	0.308513	-5.11639	1.52511	0.166021	0.00599765	4.59563
ebi-a-GCST90017063	finn-b-C3_SCLC	Small cell lung cancer || id:finn-b-C3_SCLC	genus Ruminococcus2 id.11374	Weighted median	15	-0.804899	0.727335	0.268449	-2.23047	0.620677	0.447133	0.107477	1.86019
ebi-a-GCST90017063	finn-b-C3_SCLC	Small cell lung cancer || id:finn-b-C3_SCLC	genus Ruminococcus2 id.11374	Simple mode	15	-1.26469	0.940019	0.199886	-3.10713	0.577744	0.282326	0.0447291	1.78201
ebi-a-GCST90017063	finn-b-C3_SCLC	Small cell lung cancer || id:finn-b-C3_SCLC	genus Ruminococcus2 id.11374	Weighted mode (NOME)	15	-1.10219	0.746215	0.161802	-2.56478	0.360386	0.332141	0.0769364	1.43388
ebi-a-GCST90017064	finn-b-C3_SCLC	Small cell lung cancer || id:finn-b-C3_SCLC	genus Ruminococcus gauvreauii group id.11342	Inverse variance weighted	12	-0.0186002	0.53744	0.972392	-1.07198	1.03478	0.981572	0.342329	2.8145
ebi-a-GCST90017064	finn-b-C3_SCLC	Small cell lung cancer || id:finn-b-C3_SCLC	genus Ruminococcus gauvreauii group id.11342	MR Egger	12	3.96294	2.15695	0.0960243	-0.264688	8.19057	52.6118	0.767445	3606.77
ebi-a-GCST90017064	finn-b-C3_SCLC	Small cell lung cancer || id:finn-b-C3_SCLC	genus Ruminococcus gauvreauii group id.11342	Weighted median	12	0.135689	0.713235	0.849118	-1.26225	1.53363	1.14533	0.283016	4.63496
ebi-a-GCST90017064	finn-b-C3_SCLC	Small cell lung cancer || id:finn-b-C3_SCLC	genus Ruminococcus gauvreauii group id.11342	Simple mode	12	0.0235917	1.10806	0.983395	-2.1482	2.19538	1.02387	0.116694	8.98341
ebi-a-GCST90017064	finn-b-C3_SCLC	Small cell lung cancer || id:finn-b-C3_SCLC	genus Ruminococcus gauvreauii group id.11342	Weighted mode (NOME)	12	0.109967	1.02947	0.916856	-1.9078	2.12773	1.11624	0.148407	8.3958
ebi-a-GCST90017065	finn-b-C3_SCLC	Small cell lung cancer || id:finn-b-C3_SCLC	genus Ruminococcus gnavus group id.14376	Inverse variance weighted	12	0.106482	0.384364	0.781754	-0.646871	0.859835	1.11236	0.523682	2.36277
ebi-a-GCST90017065	finn-b-C3_SCLC	Small cell lung cancer || id:finn-b-C3_SCLC	genus Ruminococcus gnavus group id.14376	MR Egger	12	0.404366	1.89981	0.835724	-3.31926	4.12799	1.49835	0.0361796	62.0532
ebi-a-GCST90017065	finn-b-C3_SCLC	Small cell lung cancer || id:finn-b-C3_SCLC	genus Ruminococcus gnavus group id.14376	Weighted median	12	0.89947	0.504597	0.0746594	-0.0895404	1.88848	2.4583	0.914351	6.60932
ebi-a-GCST90017065	finn-b-C3_SCLC	Small cell lung cancer || id:finn-b-C3_SCLC	genus Ruminococcus gnavus group id.14376	Simple mode	12	0.986316	0.802755	0.244836	-0.587083	2.55971	2.68134	0.555947	12.9321
ebi-a-GCST90017065	finn-b-C3_SCLC	Small cell lung cancer || id:finn-b-C3_SCLC	genus Ruminococcus gnavus group id.14376	Weighted mode (NOME)	12	0.999338	0.687387	0.173925	-0.34794	2.34662	2.71648	0.706141	10.4501
ebi-a-GCST90017066	finn-b-C3_SCLC	Small cell lung cancer || id:finn-b-C3_SCLC	genus Ruminococcus torques group id.14377	Inverse variance weighted	9	0.427971	0.748016	0.567226	-1.03814	1.89408	1.53414	0.354113	6.64644
ebi-a-GCST90017066	finn-b-C3_SCLC	Small cell lung cancer || id:finn-b-C3_SCLC	genus Ruminococcus torques group id.14377	MR Egger	9	-1.34066	2.42099	0.596976	-6.08579	3.40447	0.261673	0.00227496	30.0985
ebi-a-GCST90017066	finn-b-C3_SCLC	Small cell lung cancer || id:finn-b-C3_SCLC	genus Ruminococcus torques group id.14377	Weighted median	9	0.722115	0.979219	0.460855	-1.19715	2.64138	2.05878	0.302053	14.0326
ebi-a-GCST90017066	finn-b-C3_SCLC	Small cell lung cancer || id:finn-b-C3_SCLC	genus Ruminococcus torques group id.14377	Simple mode	9	0.668388	1.47205	0.661855	-2.21682	3.5536	1.95109	0.108955	34.9388
ebi-a-GCST90017066	finn-b-C3_SCLC	Small cell lung cancer || id:finn-b-C3_SCLC	genus Ruminococcus torques group id.14377	Weighted mode (NOME)	9	0.777805	1.56761	0.633116	-2.29471	3.85031	2.17669	0.100791	47.0079
ebi-a-GCST90017067	finn-b-C3_SCLC	Small cell lung cancer || id:finn-b-C3_SCLC	genus Sellimonas id.14369	Inverse variance weighted	9	-0.244055	0.385225	0.526382	-0.999097	0.510986	0.783444	0.368212	1.66693
ebi-a-GCST90017067	finn-b-C3_SCLC	Small cell lung cancer || id:finn-b-C3_SCLC	genus Sellimonas id.14369	MR Egger	9	-0.879729	2.37815	0.722379	-5.5409	3.78144	0.414895	0.003923	43.8793
ebi-a-GCST90017067	finn-b-C3_SCLC	Small cell lung cancer || id:finn-b-C3_SCLC	genus Sellimonas id.14369	Weighted median	9	-0.136641	0.423334	0.746867	-0.966375	0.693094	0.872284	0.38046	1.99989
ebi-a-GCST90017067	finn-b-C3_SCLC	Small cell lung cancer || id:finn-b-C3_SCLC	genus Sellimonas id.14369	Simple mode	9	-0.0249849	0.749417	0.974221	-1.49384	1.44387	0.975325	0.224509	4.23707
ebi-a-GCST90017067	finn-b-C3_SCLC	Small cell lung cancer || id:finn-b-C3_SCLC	genus Sellimonas id.14369	Weighted mode (NOME)	9	-0.0395968	0.784428	0.960979	-1.57708	1.49788	0.961177	0.206578	4.47221
ebi-a-GCST90017068	finn-b-C3_SCLC	Small cell lung cancer || id:finn-b-C3_SCLC	genus Senegalimassilia id.11160	Inverse variance weighted	5	0.636797	0.75862	0.401236	-0.850097	2.12369	1.89042	0.427373	8.36195
ebi-a-GCST90017068	finn-b-C3_SCLC	Small cell lung cancer || id:finn-b-C3_SCLC	genus Senegalimassilia id.11160	MR Egger	5	0.853889	3.37685	0.816709	-5.76474	7.47251	2.34876	0.00313622	1759.02
ebi-a-GCST90017068	finn-b-C3_SCLC	Small cell lung cancer || id:finn-b-C3_SCLC	genus Senegalimassilia id.11160	Weighted median	5	0.478886	0.910744	0.599015	-1.30617	2.26395	1.61427	0.270855	9.62097
ebi-a-GCST90017068	finn-b-C3_SCLC	Small cell lung cancer || id:finn-b-C3_SCLC	genus Senegalimassilia id.11160	Simple mode	5	1.19895	1.33099	0.418632	-1.4098	3.80769	3.31662	0.244191	45.0465
ebi-a-GCST90017068	finn-b-C3_SCLC	Small cell lung cancer || id:finn-b-C3_SCLC	genus Senegalimassilia id.11160	Weighted mode (NOME)	5	0.742089	1.29511	0.59732	-1.79632	3.2805	2.10032	0.165909	26.589
ebi-a-GCST90017069	finn-b-C3_SCLC	Small cell lung cancer || id:finn-b-C3_SCLC	genus Slackia id.825	Inverse variance weighted	6	-0.0525662	0.591002	0.929126	-1.21093	1.1058	0.948792	0.29792	3.02164
ebi-a-GCST90017069	finn-b-C3_SCLC	Small cell lung cancer || id:finn-b-C3_SCLC	genus Slackia id.825	MR Egger	6	2.30832	4.11556	0.604811	-5.75817	10.3748	10.0575	0.00315688	32042.5
ebi-a-GCST90017069	finn-b-C3_SCLC	Small cell lung cancer || id:finn-b-C3_SCLC	genus Slackia id.825	Weighted median	6	0.0369476	0.741669	0.960268	-1.41672	1.49062	1.03764	0.242507	4.43984
ebi-a-GCST90017069	finn-b-C3_SCLC	Small cell lung cancer || id:finn-b-C3_SCLC	genus Slackia id.825	Simple mode	6	0.319314	1.1101	0.785159	-1.85648	2.49511	1.37618	0.156222	12.123
ebi-a-GCST90017069	finn-b-C3_SCLC	Small cell lung cancer || id:finn-b-C3_SCLC	genus Slackia id.825	Weighted mode (NOME)	6	0.0104844	1.1606	0.993142	-2.2643	2.28527	1.01054	0.103903	9.82829
ebi-a-GCST90017070	finn-b-C3_SCLC	Small cell lung cancer || id:finn-b-C3_SCLC	genus Streptococcus id.1853	Inverse variance weighted	14	-0.40401	0.550636	0.463123	-1.48326	0.675237	0.667638	0.226898	1.9645
ebi-a-GCST90017070	finn-b-C3_SCLC	Small cell lung cancer || id:finn-b-C3_SCLC	genus Streptococcus id.1853	MR Egger	14	-2.48268	1.99021	0.23603	-6.3835	1.41814	0.0835187	0.00168919	4.12941
ebi-a-GCST90017070	finn-b-C3_SCLC	Small cell lung cancer || id:finn-b-C3_SCLC	genus Streptococcus id.1853	Weighted median	14	-0.390821	0.763985	0.608962	-1.88823	1.10659	0.676501	0.151339	3.02403
ebi-a-GCST90017070	finn-b-C3_SCLC	Small cell lung cancer || id:finn-b-C3_SCLC	genus Streptococcus id.1853	Simple mode	14	0.372902	1.31979	0.781973	-2.21389	2.95969	1.45194	0.109275	19.292
ebi-a-GCST90017070	finn-b-C3_SCLC	Small cell lung cancer || id:finn-b-C3_SCLC	genus Streptococcus id.1853	Weighted mode (NOME)	14	0.199095	1.2996	0.880596	-2.34813	2.74632	1.2203	0.0955478	15.5851
ebi-a-GCST90017071	finn-b-C3_SCLC	Small cell lung cancer || id:finn-b-C3_SCLC	genus Subdoligranulum id.2070	Inverse variance weighted	11	0.111676	0.578084	0.846816	-1.02137	1.24472	1.11815	0.360102	3.47196
ebi-a-GCST90017071	finn-b-C3_SCLC	Small cell lung cancer || id:finn-b-C3_SCLC	genus Subdoligranulum id.2070	MR Egger	11	0.92648	1.49676	0.551268	-2.00718	3.86014	2.5256	0.134367	47.4719
ebi-a-GCST90017071	finn-b-C3_SCLC	Small cell lung cancer || id:finn-b-C3_SCLC	genus Subdoligranulum id.2070	Weighted median	11	-0.193911	0.758548	0.798233	-1.68066	1.29284	0.823731	0.18625	3.64313
ebi-a-GCST90017071	finn-b-C3_SCLC	Small cell lung cancer || id:finn-b-C3_SCLC	genus Subdoligranulum id.2070	Simple mode	11	-0.594794	1.18758	0.627318	-2.92244	1.73285	0.551676	0.0538021	5.65678
ebi-a-GCST90017071	finn-b-C3_SCLC	Small cell lung cancer || id:finn-b-C3_SCLC	genus Subdoligranulum id.2070	Weighted mode (NOME)	11	-0.635018	1.16591	0.597926	-2.9202	1.65016	0.529926	0.0539231	5.20781
ebi-a-GCST90017072	finn-b-C3_SCLC	Small cell lung cancer || id:finn-b-C3_SCLC	genus Sutterella id.2896	Inverse variance weighted	12	0.712582	0.526853	0.176207	-0.32005	1.74521	2.03925	0.726113	5.72713
ebi-a-GCST90017072	finn-b-C3_SCLC	Small cell lung cancer || id:finn-b-C3_SCLC	genus Sutterella id.2896	MR Egger	12	3.12607	2.28241	0.200769	-1.34746	7.5996	22.7842	0.2599	1997.39
ebi-a-GCST90017072	finn-b-C3_SCLC	Small cell lung cancer || id:finn-b-C3_SCLC	genus Sutterella id.2896	Weighted median	12	0.969201	0.670817	0.148512	-0.3456	2.284	2.63584	0.707795	9.81589
ebi-a-GCST90017072	finn-b-C3_SCLC	Small cell lung cancer || id:finn-b-C3_SCLC	genus Sutterella id.2896	Simple mode	12	1.38687	1.05534	0.215542	-0.681596	3.45533	4.00228	0.505809	31.6686
ebi-a-GCST90017072	finn-b-C3_SCLC	Small cell lung cancer || id:finn-b-C3_SCLC	genus Sutterella id.2896	Weighted mode (NOME)	12	1.37109	1.04535	0.216365	-0.677786	3.41997	3.93965	0.50774	30.5685
ebi-a-GCST90017073	finn-b-C3_SCLC	Small cell lung cancer || id:finn-b-C3_SCLC	genus Terrisporobacter id.11348	Inverse variance weighted	5	-0.049195	0.609355	0.935654	-1.24353	1.14514	0.951995	0.288364	3.14288
ebi-a-GCST90017073	finn-b-C3_SCLC	Small cell lung cancer || id:finn-b-C3_SCLC	genus Terrisporobacter id.11348	MR Egger	5	-0.00115393	1.84087	0.999539	-3.60927	3.60696	0.998847	0.0270717	36.8538
ebi-a-GCST90017073	finn-b-C3_SCLC	Small cell lung cancer || id:finn-b-C3_SCLC	genus Terrisporobacter id.11348	Weighted median	5	0.467932	0.767102	0.541862	-1.03559	1.97145	1.59669	0.355018	7.18109
ebi-a-GCST90017073	finn-b-C3_SCLC	Small cell lung cancer || id:finn-b-C3_SCLC	genus Terrisporobacter id.11348	Simple mode	5	0.547517	0.993089	0.610758	-1.39894	2.49397	1.72895	0.246859	12.1093
ebi-a-GCST90017073	finn-b-C3_SCLC	Small cell lung cancer || id:finn-b-C3_SCLC	genus Terrisporobacter id.11348	Weighted mode (NOME)	5	0.540937	1.02547	0.62575	-1.46899	2.55086	1.71762	0.230159	12.8181
ebi-a-GCST90017074	finn-b-C3_SCLC	Small cell lung cancer || id:finn-b-C3_SCLC	genus Turicibacter id.2162	Inverse variance weighted	10	-0.0482065	0.464049	0.917263	-0.957743	0.86133	0.952937	0.383758	2.36631
ebi-a-GCST90017074	finn-b-C3_SCLC	Small cell lung cancer || id:finn-b-C3_SCLC	genus Turicibacter id.2162	MR Egger	10	0.041587	1.99394	0.983871	-3.86653	3.9497	1.04246	0.0209309	51.9199
ebi-a-GCST90017074	finn-b-C3_SCLC	Small cell lung cancer || id:finn-b-C3_SCLC	genus Turicibacter id.2162	Weighted median	10	-0.249616	0.612904	0.683811	-1.45091	0.951676	0.7791	0.234357	2.59005
ebi-a-GCST90017074	finn-b-C3_SCLC	Small cell lung cancer || id:finn-b-C3_SCLC	genus Turicibacter id.2162	Simple mode	10	-0.404852	0.931032	0.673917	-2.22968	1.41997	0.667075	0.107563	4.137
ebi-a-GCST90017074	finn-b-C3_SCLC	Small cell lung cancer || id:finn-b-C3_SCLC	genus Turicibacter id.2162	Weighted mode (NOME)	10	-0.443628	0.857469	0.617373	-2.12427	1.23701	0.641704	0.11952	3.4453
ebi-a-GCST90017075	finn-b-C3_SCLC	Small cell lung cancer || id:finn-b-C3_SCLC	genus Tyzzerella3 id.11335	Inverse variance weighted	13	0.42218	0.329019	0.19944	-0.222697	1.06706	1.52528	0.800357	2.90681
ebi-a-GCST90017075	finn-b-C3_SCLC	Small cell lung cancer || id:finn-b-C3_SCLC	genus Tyzzerella3 id.11335	MR Egger	13	-0.0746381	1.88204	0.969076	-3.76344	3.61417	0.928079	0.0232037	37.1204
ebi-a-GCST90017075	finn-b-C3_SCLC	Small cell lung cancer || id:finn-b-C3_SCLC	genus Tyzzerella3 id.11335	Weighted median	13	0.237944	0.425612	0.576119	-0.596256	1.07214	1.26864	0.55087	2.92163
ebi-a-GCST90017075	finn-b-C3_SCLC	Small cell lung cancer || id:finn-b-C3_SCLC	genus Tyzzerella3 id.11335	Simple mode	13	0.111113	0.664388	0.869965	-1.19109	1.41331	1.11752	0.303891	4.10955
ebi-a-GCST90017075	finn-b-C3_SCLC	Small cell lung cancer || id:finn-b-C3_SCLC	genus Tyzzerella3 id.11335	Weighted mode (NOME)	13	0.111113	0.680145	0.872949	-1.22197	1.4442	1.11752	0.294649	4.23845
ebi-a-GCST90017076	finn-b-C3_SCLC	Small cell lung cancer || id:finn-b-C3_SCLC	unknown genus id.1000000073	Inverse variance weighted	15	0.216862	0.408132	0.595175	-0.583077	1.0168	1.24217	0.558178	2.76434
ebi-a-GCST90017076	finn-b-C3_SCLC	Small cell lung cancer || id:finn-b-C3_SCLC	unknown genus id.1000000073	MR Egger	15	-0.864109	1.119	0.453797	-3.05735	1.32913	0.421427	0.0470122	3.77776
ebi-a-GCST90017076	finn-b-C3_SCLC	Small cell lung cancer || id:finn-b-C3_SCLC	unknown genus id.1000000073	Weighted median	15	0.175481	0.594284	0.767779	-0.989316	1.34028	1.19182	0.371831	3.82011
ebi-a-GCST90017076	finn-b-C3_SCLC	Small cell lung cancer || id:finn-b-C3_SCLC	unknown genus id.1000000073	Simple mode	15	0.340645	0.950158	0.725307	-1.52166	2.20295	1.40585	0.218348	9.05172
ebi-a-GCST90017076	finn-b-C3_SCLC	Small cell lung cancer || id:finn-b-C3_SCLC	unknown genus id.1000000073	Weighted mode (NOME)	15	0.131344	0.870139	0.882172	-1.57413	1.83682	1.14036	0.207188	6.27653
ebi-a-GCST90017077	finn-b-C3_SCLC	Small cell lung cancer || id:finn-b-C3_SCLC	unknown genus id.1000001215	Inverse variance weighted	9	-0.0925732	0.410959	0.821776	-0.898054	0.712907	0.911583	0.407362	2.03991
ebi-a-GCST90017077	finn-b-C3_SCLC	Small cell lung cancer || id:finn-b-C3_SCLC	unknown genus id.1000001215	MR Egger	9	0.0275289	1.22809	0.982742	-2.37953	2.43458	1.02791	0.0925945	11.4111
ebi-a-GCST90017077	finn-b-C3_SCLC	Small cell lung cancer || id:finn-b-C3_SCLC	unknown genus id.1000001215	Weighted median	9	-0.0294585	0.528734	0.955569	-1.06578	1.00686	0.970971	0.34446	2.73699
ebi-a-GCST90017077	finn-b-C3_SCLC	Small cell lung cancer || id:finn-b-C3_SCLC	unknown genus id.1000001215	Simple mode	9	-0.327689	0.752081	0.674565	-1.80177	1.14639	0.720587	0.165007	3.14681
ebi-a-GCST90017077	finn-b-C3_SCLC	Small cell lung cancer || id:finn-b-C3_SCLC	unknown genus id.1000001215	Weighted mode (NOME)	9	-0.0664127	0.728515	0.929605	-1.4943	1.36148	0.935745	0.224405	3.90195
ebi-a-GCST90017078	finn-b-C3_SCLC	Small cell lung cancer || id:finn-b-C3_SCLC	unknown genus id.1000005472	Inverse variance weighted	13	0.423485	0.44431	0.340524	-0.447363	1.29433	1.52728	0.639312	3.64856
ebi-a-GCST90017078	finn-b-C3_SCLC	Small cell lung cancer || id:finn-b-C3_SCLC	unknown genus id.1000005472	MR Egger	13	1.89744	1.4014	0.202911	-0.849299	4.64417	6.66878	0.427715	103.977
ebi-a-GCST90017078	finn-b-C3_SCLC	Small cell lung cancer || id:finn-b-C3_SCLC	unknown genus id.1000005472	Weighted median	13	0.438971	0.59472	0.460445	-0.72668	1.60462	1.55111	0.483512	4.97597
ebi-a-GCST90017078	finn-b-C3_SCLC	Small cell lung cancer || id:finn-b-C3_SCLC	unknown genus id.1000005472	Simple mode	13	0.299358	0.967163	0.762233	-1.59628	2.195	1.34899	0.202649	8.97997
ebi-a-GCST90017078	finn-b-C3_SCLC	Small cell lung cancer || id:finn-b-C3_SCLC	unknown genus id.1000005472	Weighted mode (NOME)	13	0.530101	0.98684	0.600969	-1.40411	2.46431	1.6991	0.245587	11.7553
ebi-a-GCST90017079	finn-b-C3_SCLC	Small cell lung cancer || id:finn-b-C3_SCLC	unknown genus id.1000005479	Inverse variance weighted	8	-0.404859	0.542309	0.455338	-1.46778	0.658067	0.667071	0.230436	1.93106
ebi-a-GCST90017079	finn-b-C3_SCLC	Small cell lung cancer || id:finn-b-C3_SCLC	unknown genus id.1000005479	MR Egger	8	1.50652	2.21984	0.522652	-2.84436	5.8574	4.51102	0.0581716	349.815
ebi-a-GCST90017079	finn-b-C3_SCLC	Small cell lung cancer || id:finn-b-C3_SCLC	unknown genus id.1000005479	Weighted median	8	-0.0789879	0.675038	0.90685	-1.40206	1.24409	0.924051	0.246089	3.46977
ebi-a-GCST90017079	finn-b-C3_SCLC	Small cell lung cancer || id:finn-b-C3_SCLC	unknown genus id.1000005479	Simple mode	8	-0.817443	1.19754	0.516804	-3.16462	1.52974	0.441559	0.04223	4.61697
ebi-a-GCST90017079	finn-b-C3_SCLC	Small cell lung cancer || id:finn-b-C3_SCLC	unknown genus id.1000005479	Weighted mode (NOME)	8	0.441973	1.0364	0.682587	-1.58937	2.47331	1.55577	0.204055	11.8617
ebi-a-GCST90017080	finn-b-C3_SCLC	Small cell lung cancer || id:finn-b-C3_SCLC	unknown genus id.1000006162	Inverse variance weighted	13	-0.219514	0.400112	0.583259	-1.00373	0.564706	0.802909	0.366508	1.75893
ebi-a-GCST90017080	finn-b-C3_SCLC	Small cell lung cancer || id:finn-b-C3_SCLC	unknown genus id.1000006162	MR Egger	13	-2.964	1.56709	0.0851797	-6.0355	0.107493	0.0516118	0.0023923	1.11348
ebi-a-GCST90017080	finn-b-C3_SCLC	Small cell lung cancer || id:finn-b-C3_SCLC	unknown genus id.1000006162	Weighted median	13	-0.221568	0.438266	0.613168	-1.08057	0.637433	0.801261	0.339402	1.89162
ebi-a-GCST90017080	finn-b-C3_SCLC	Small cell lung cancer || id:finn-b-C3_SCLC	unknown genus id.1000006162	Simple mode	13	-0.195495	0.753587	0.799709	-1.67253	1.28154	0.822428	0.187772	3.60217
ebi-a-GCST90017080	finn-b-C3_SCLC	Small cell lung cancer || id:finn-b-C3_SCLC	unknown genus id.1000006162	Weighted mode (NOME)	13	-0.251667	0.757861	0.745561	-1.73707	1.23374	0.777504	0.176035	3.43406
ebi-a-GCST90017081	finn-b-C3_SCLC	Small cell lung cancer || id:finn-b-C3_SCLC	unknown genus id.1868	Inverse variance weighted	12	-0.625576	0.504918	0.215358	-1.61521	0.364062	0.534953	0.198848	1.43916
ebi-a-GCST90017081	finn-b-C3_SCLC	Small cell lung cancer || id:finn-b-C3_SCLC	unknown genus id.1868	MR Egger	12	-2.4449	1.80886	0.206277	-5.99027	1.10047	0.0867349	0.00250298	3.00559
ebi-a-GCST90017081	finn-b-C3_SCLC	Small cell lung cancer || id:finn-b-C3_SCLC	unknown genus id.1868	Weighted median	12	-0.0678801	0.60069	0.910028	-1.24523	1.10947	0.934372	0.287874	3.03276
ebi-a-GCST90017081	finn-b-C3_SCLC	Small cell lung cancer || id:finn-b-C3_SCLC	unknown genus id.1868	Simple mode	12	0.15729	0.936584	0.869678	-1.67841	1.993	1.17034	0.18667	7.33748
ebi-a-GCST90017081	finn-b-C3_SCLC	Small cell lung cancer || id:finn-b-C3_SCLC	unknown genus id.1868	Weighted mode (NOME)	12	0.0907909	0.90636	0.922011	-1.68568	1.86726	1.09504	0.185319	6.47052
ebi-a-GCST90017082	finn-b-C3_SCLC	Small cell lung cancer || id:finn-b-C3_SCLC	unknown genus id.2001	Inverse variance weighted	10	0.762997	0.462769	0.099196	-0.14403	1.67002	2.14469	0.865861	5.3123
ebi-a-GCST90017082	finn-b-C3_SCLC	Small cell lung cancer || id:finn-b-C3_SCLC	unknown genus id.2001	MR Egger	10	-0.165972	1.28721	0.900588	-2.68889	2.35695	0.84707	0.0679561	10.5587
ebi-a-GCST90017082	finn-b-C3_SCLC	Small cell lung cancer || id:finn-b-C3_SCLC	unknown genus id.2001	Weighted median	10	0.739739	0.659186	0.261777	-0.552266	2.03174	2.09539	0.575644	7.62738
ebi-a-GCST90017082	finn-b-C3_SCLC	Small cell lung cancer || id:finn-b-C3_SCLC	unknown genus id.2001	Simple mode	10	0.670235	0.995943	0.517874	-1.28181	2.62228	1.9547	0.277534	13.7671
ebi-a-GCST90017082	finn-b-C3_SCLC	Small cell lung cancer || id:finn-b-C3_SCLC	unknown genus id.2001	Weighted mode (NOME)	10	0.721772	0.795837	0.388078	-0.838068	2.28161	2.05808	0.432546	9.79246
ebi-a-GCST90017083	finn-b-C3_SCLC	Small cell lung cancer || id:finn-b-C3_SCLC	unknown genus id.2041	Inverse variance weighted	12	0.186608	0.413734	0.651965	-0.624311	0.997526	1.20515	0.535631	2.71157
ebi-a-GCST90017083	finn-b-C3_SCLC	Small cell lung cancer || id:finn-b-C3_SCLC	unknown genus id.2041	MR Egger	12	1.70162	1.33891	0.232531	-0.922638	4.32589	5.48285	0.397469	75.6325
ebi-a-GCST90017083	finn-b-C3_SCLC	Small cell lung cancer || id:finn-b-C3_SCLC	unknown genus id.2041	Weighted median	12	0.327936	0.565726	0.562135	-0.780887	1.43676	1.3881	0.458	4.20704
ebi-a-GCST90017083	finn-b-C3_SCLC	Small cell lung cancer || id:finn-b-C3_SCLC	unknown genus id.2041	Simple mode	12	1.46679	1.17749	0.238756	-0.841086	3.77468	4.33532	0.431242	43.5834
ebi-a-GCST90017083	finn-b-C3_SCLC	Small cell lung cancer || id:finn-b-C3_SCLC	unknown genus id.2041	Weighted mode (NOME)	12	-1.15586	1.15799	0.339652	-3.42552	1.1138	0.314786	0.0325323	3.04591
ebi-a-GCST90017084	finn-b-C3_SCLC	Small cell lung cancer || id:finn-b-C3_SCLC	unknown genus id.2071	Inverse variance weighted	15	-0.925228	0.596878	0.121115	-2.09511	0.244654	0.396441	0.123057	1.27718
ebi-a-GCST90017084	finn-b-C3_SCLC	Small cell lung cancer || id:finn-b-C3_SCLC	unknown genus id.2071	MR Egger	15	-1.99108	3.10365	0.532327	-8.07422	4.09206	0.136548	0.000311465	59.8633
ebi-a-GCST90017084	finn-b-C3_SCLC	Small cell lung cancer || id:finn-b-C3_SCLC	unknown genus id.2071	Weighted median	15	-0.773986	0.721458	0.283357	-2.18804	0.640072	0.461171	0.112136	1.89662
ebi-a-GCST90017084	finn-b-C3_SCLC	Small cell lung cancer || id:finn-b-C3_SCLC	unknown genus id.2071	Simple mode	15	-2.10711	1.35782	0.143009	-4.76844	0.554215	0.121589	0.00849364	1.74057
ebi-a-GCST90017084	finn-b-C3_SCLC	Small cell lung cancer || id:finn-b-C3_SCLC	unknown genus id.2071	Weighted mode (NOME)	15	-1.71698	1.41155	0.24395	-4.48362	1.04965	0.179607	0.0112924	2.85666
ebi-a-GCST90017085	finn-b-C3_SCLC	Small cell lung cancer || id:finn-b-C3_SCLC	unknown genus id.2755	Inverse variance weighted	13	-0.0874473	0.379462	0.817742	-0.831193	0.656298	0.916267	0.43553	1.92764
ebi-a-GCST90017085	finn-b-C3_SCLC	Small cell lung cancer || id:finn-b-C3_SCLC	unknown genus id.2755	MR Egger	13	0.760404	1.41792	0.602441	-2.01873	3.53953	2.13914	0.132825	34.4508
ebi-a-GCST90017085	finn-b-C3_SCLC	Small cell lung cancer || id:finn-b-C3_SCLC	unknown genus id.2755	Weighted median	13	0.117385	0.558395	0.833498	-0.97707	1.21184	1.12455	0.376412	3.35966
ebi-a-GCST90017085	finn-b-C3_SCLC	Small cell lung cancer || id:finn-b-C3_SCLC	unknown genus id.2755	Simple mode	13	0.199083	0.876702	0.824183	-1.51925	1.91742	1.22028	0.218875	6.80337
ebi-a-GCST90017085	finn-b-C3_SCLC	Small cell lung cancer || id:finn-b-C3_SCLC	unknown genus id.2755	Weighted mode (NOME)	13	0.182617	0.814297	0.826325	-1.4134	1.77864	1.20035	0.243314	5.92179
ebi-a-GCST90017086	finn-b-C3_SCLC	Small cell lung cancer || id:finn-b-C3_SCLC	unknown genus id.826	Inverse variance weighted	14	-0.249229	0.455312	0.584117	-1.14164	0.643182	0.779401	0.319295	1.90253
ebi-a-GCST90017086	finn-b-C3_SCLC	Small cell lung cancer || id:finn-b-C3_SCLC	unknown genus id.826	MR Egger	14	0.918903	1.32734	0.501933	-1.68268	3.52049	2.50654	0.185875	33.8009
ebi-a-GCST90017086	finn-b-C3_SCLC	Small cell lung cancer || id:finn-b-C3_SCLC	unknown genus id.826	Weighted median	14	0.0703343	0.65142	0.914019	-1.20645	1.34712	1.07287	0.299258	3.84632
ebi-a-GCST90017086	finn-b-C3_SCLC	Small cell lung cancer || id:finn-b-C3_SCLC	unknown genus id.826	Simple mode	14	0.864494	1.21645	0.489844	-1.51975	3.24874	2.3738	0.218766	25.7578
ebi-a-GCST90017086	finn-b-C3_SCLC	Small cell lung cancer || id:finn-b-C3_SCLC	unknown genus id.826	Weighted mode (NOME)	14	0.824041	1.14405	0.484102	-1.4183	3.06639	2.27969	0.242125	21.4642
ebi-a-GCST90017087	finn-b-C3_SCLC	Small cell lung cancer || id:finn-b-C3_SCLC	unknown genus id.959	Inverse variance weighted	11	0.0860104	0.334089	0.796833	-0.568804	0.740825	1.08982	0.566202	2.09767
ebi-a-GCST90017087	finn-b-C3_SCLC	Small cell lung cancer || id:finn-b-C3_SCLC	unknown genus id.959	MR Egger	11	0.962713	1.71363	0.587969	-2.396	4.32142	2.61879	0.0910818	75.2957
ebi-a-GCST90017087	finn-b-C3_SCLC	Small cell lung cancer || id:finn-b-C3_SCLC	unknown genus id.959	Weighted median	11	0.021897	0.437461	0.960079	-0.835527	0.879321	1.02214	0.433646	2.40926
ebi-a-GCST90017087	finn-b-C3_SCLC	Small cell lung cancer || id:finn-b-C3_SCLC	unknown genus id.959	Simple mode	11	0.372628	0.698898	0.605565	-0.997212	1.74247	1.45154	0.368906	5.71142
ebi-a-GCST90017087	finn-b-C3_SCLC	Small cell lung cancer || id:finn-b-C3_SCLC	unknown genus id.959	Weighted mode (NOME)	11	0.335312	0.70053	0.642478	-1.03773	1.70835	1.39838	0.354259	5.51985
ebi-a-GCST90017088	finn-b-C3_SCLC	Small cell lung cancer || id:finn-b-C3_SCLC	genus Veillonella id.2198	Inverse variance weighted	6	-0.60176	0.637432	0.34515	-1.85113	0.647606	0.547846	0.15706	1.91096
ebi-a-GCST90017088	finn-b-C3_SCLC	Small cell lung cancer || id:finn-b-C3_SCLC	genus Veillonella id.2198	MR Egger	6	-0.67004	5.07855	0.901406	-10.624	9.28392	0.511688	2.43e-05	10763.5
ebi-a-GCST90017088	finn-b-C3_SCLC	Small cell lung cancer || id:finn-b-C3_SCLC	genus Veillonella id.2198	Weighted median	6	-0.762995	0.81208	0.347445	-2.35467	0.828681	0.466268	0.0949246	2.2903
ebi-a-GCST90017088	finn-b-C3_SCLC	Small cell lung cancer || id:finn-b-C3_SCLC	genus Veillonella id.2198	Simple mode	6	-0.957873	1.18152	0.454374	-3.27366	1.35791	0.383708	0.0378678	3.88805
ebi-a-GCST90017088	finn-b-C3_SCLC	Small cell lung cancer || id:finn-b-C3_SCLC	genus Veillonella id.2198	Weighted mode (NOME)	6	-0.933348	1.13654	0.448891	-3.16097	1.29427	0.393235	0.0423848	3.64833
ebi-a-GCST90017089	finn-b-C3_SCLC	Small cell lung cancer || id:finn-b-C3_SCLC	genus Victivallis id.2256	Inverse variance weighted	10	0.438201	0.305342	0.151254	-0.160269	1.03667	1.54992	0.851914	2.81982
ebi-a-GCST90017089	finn-b-C3_SCLC	Small cell lung cancer || id:finn-b-C3_SCLC	genus Victivallis id.2256	MR Egger	10	-0.452756	2.33292	0.850956	-5.02528	4.11977	0.635873	0.00656976	61.5448
ebi-a-GCST90017089	finn-b-C3_SCLC	Small cell lung cancer || id:finn-b-C3_SCLC	genus Victivallis id.2256	Weighted median	10	0.235408	0.393694	0.549876	-0.536232	1.00705	1.26542	0.584948	2.73751
ebi-a-GCST90017089	finn-b-C3_SCLC	Small cell lung cancer || id:finn-b-C3_SCLC	genus Victivallis id.2256	Simple mode	10	0.0850108	0.679947	0.903251	-1.24768	1.41771	1.08873	0.287169	4.12764
ebi-a-GCST90017089	finn-b-C3_SCLC	Small cell lung cancer || id:finn-b-C3_SCLC	genus Victivallis id.2256	Weighted mode (NOME)	10	0.0231239	0.675342	0.973433	-1.30055	1.3468	1.02339	0.272383	3.84508
ebi-a-GCST90017090	finn-b-C3_SCLC	Small cell lung cancer || id:finn-b-C3_SCLC	order Actinomycetales id.420	Inverse variance weighted	5	0.293586	0.65699	0.654972	-0.994115	1.58129	1.34123	0.370051	4.86121
ebi-a-GCST90017090	finn-b-C3_SCLC	Small cell lung cancer || id:finn-b-C3_SCLC	order Actinomycetales id.420	MR Egger	5	1.4482	1.57099	0.4246	-1.63094	4.52734	4.25545	0.195746	92.5122
ebi-a-GCST90017090	finn-b-C3_SCLC	Small cell lung cancer || id:finn-b-C3_SCLC	order Actinomycetales id.420	Weighted median	5	0.341483	0.789032	0.665169	-1.20502	1.88799	1.40703	0.299686	6.60604
ebi-a-GCST90017090	finn-b-C3_SCLC	Small cell lung cancer || id:finn-b-C3_SCLC	order Actinomycetales id.420	Simple mode	5	0.348118	1.0944	0.766332	-1.79691	2.49315	1.4164	0.16581	12.0993
ebi-a-GCST90017090	finn-b-C3_SCLC	Small cell lung cancer || id:finn-b-C3_SCLC	order Actinomycetales id.420	Weighted mode (NOME)	5	0.381626	0.852113	0.677441	-1.28852	2.05177	1.46466	0.27568	7.78165
ebi-a-GCST90017091	finn-b-C3_SCLC	Small cell lung cancer || id:finn-b-C3_SCLC	order Bacillales id.1674	Inverse variance weighted	9	0.620606	0.29976	0.0384202	0.0330764	1.20814	1.86006	1.03363	3.34724
ebi-a-GCST90017091	finn-b-C3_SCLC	Small cell lung cancer || id:finn-b-C3_SCLC	order Bacillales id.1674	MR Egger	9	-1.71484	1.29667	0.227574	-4.25631	0.826637	0.179993	0.0141745	2.28562
ebi-a-GCST90017091	finn-b-C3_SCLC	Small cell lung cancer || id:finn-b-C3_SCLC	order Bacillales id.1674	Weighted median	9	0.506201	0.409896	0.216849	-0.297195	1.3096	1.65898	0.742899	3.70468
ebi-a-GCST90017091	finn-b-C3_SCLC	Small cell lung cancer || id:finn-b-C3_SCLC	order Bacillales id.1674	Simple mode	9	0.447049	0.641027	0.505314	-0.809364	1.70346	1.56369	0.445141	5.49293
ebi-a-GCST90017091	finn-b-C3_SCLC	Small cell lung cancer || id:finn-b-C3_SCLC	order Bacillales id.1674	Weighted mode (NOME)	9	0.368395	0.61784	0.567483	-0.842571	1.57936	1.44541	0.430602	4.85186
ebi-a-GCST90017092	finn-b-C3_SCLC	Small cell lung cancer || id:finn-b-C3_SCLC	order Bacteroidales id.913	Inverse variance weighted	14	0.645156	0.538255	0.230681	-0.409824	1.70014	1.90628	0.663767	5.47469
ebi-a-GCST90017092	finn-b-C3_SCLC	Small cell lung cancer || id:finn-b-C3_SCLC	order Bacteroidales id.913	MR Egger	14	-0.173501	1.10494	0.877838	-2.33918	1.99218	0.840716	0.0964063	7.33151
ebi-a-GCST90017092	finn-b-C3_SCLC	Small cell lung cancer || id:finn-b-C3_SCLC	order Bacteroidales id.913	Weighted median	14	0.476314	0.728008	0.512937	-0.950581	1.90321	1.61013	0.386516	6.70739
ebi-a-GCST90017092	finn-b-C3_SCLC	Small cell lung cancer || id:finn-b-C3_SCLC	order Bacteroidales id.913	Simple mode	14	0.461553	1.06226	0.671051	-1.62048	2.54359	1.58654	0.197804	12.7252
ebi-a-GCST90017092	finn-b-C3_SCLC	Small cell lung cancer || id:finn-b-C3_SCLC	order Bacteroidales id.913	Weighted mode (NOME)	14	0.390395	0.956635	0.689848	-1.48461	2.2654	1.47756	0.226591	9.63497
ebi-a-GCST90017093	finn-b-C3_SCLC	Small cell lung cancer || id:finn-b-C3_SCLC	order Bifidobacteriales id.432	Inverse variance weighted	12	0.492103	0.535657	0.358258	-0.557786	1.54199	1.63575	0.572475	4.67389
ebi-a-GCST90017093	finn-b-C3_SCLC	Small cell lung cancer || id:finn-b-C3_SCLC	order Bifidobacteriales id.432	MR Egger	12	1.82554	1.7939	0.332838	-1.6905	5.34158	6.20614	0.184427	208.842
ebi-a-GCST90017093	finn-b-C3_SCLC	Small cell lung cancer || id:finn-b-C3_SCLC	order Bifidobacteriales id.432	Weighted median	12	0.784425	0.662307	0.236261	-0.513696	2.08255	2.19115	0.59828	8.02488
ebi-a-GCST90017093	finn-b-C3_SCLC	Small cell lung cancer || id:finn-b-C3_SCLC	order Bifidobacteriales id.432	Simple mode	12	1.09211	1.10562	0.344487	-1.07489	3.25912	2.98057	0.341334	26.0266
ebi-a-GCST90017093	finn-b-C3_SCLC	Small cell lung cancer || id:finn-b-C3_SCLC	order Bifidobacteriales id.432	Weighted mode (NOME)	12	0.713556	0.84278	0.41522	-0.938293	2.36541	2.04124	0.391295	10.6484
ebi-a-GCST90017094	finn-b-C3_SCLC	Small cell lung cancer || id:finn-b-C3_SCLC	order Burkholderiales id.2874	Inverse variance weighted	10	1.07602	0.63473	0.0900293	-0.168049	2.32009	2.93299	0.845312	10.1766
ebi-a-GCST90017094	finn-b-C3_SCLC	Small cell lung cancer || id:finn-b-C3_SCLC	order Burkholderiales id.2874	MR Egger	10	1.9018	2.00314	0.370207	-2.02435	5.82796	6.69797	0.132079	339.666
ebi-a-GCST90017094	finn-b-C3_SCLC	Small cell lung cancer || id:finn-b-C3_SCLC	order Burkholderiales id.2874	Weighted median	10	1.46376	0.813717	0.0720418	-0.131127	3.05865	4.32218	0.877106	21.2987
ebi-a-GCST90017094	finn-b-C3_SCLC	Small cell lung cancer || id:finn-b-C3_SCLC	order Burkholderiales id.2874	Simple mode	10	1.71329	1.23151	0.19759	-0.700468	4.12704	5.54716	0.496353	61.9943
ebi-a-GCST90017094	finn-b-C3_SCLC	Small cell lung cancer || id:finn-b-C3_SCLC	order Burkholderiales id.2874	Weighted mode (NOME)	10	1.80787	1.23864	0.178415	-0.619862	4.23561	6.09747	0.538019	69.1039
ebi-a-GCST90017095	finn-b-C3_SCLC	Small cell lung cancer || id:finn-b-C3_SCLC	order Clostridiales id.1863	Inverse variance weighted	13	-0.229364	0.555734	0.67981	-1.3186	0.859875	0.795039	0.267509	2.36286
ebi-a-GCST90017095	finn-b-C3_SCLC	Small cell lung cancer || id:finn-b-C3_SCLC	order Clostridiales id.1863	MR Egger	13	0.553544	1.51255	0.72133	-2.41105	3.51814	1.73941	0.0897212	33.7215
ebi-a-GCST90017095	finn-b-C3_SCLC	Small cell lung cancer || id:finn-b-C3_SCLC	order Clostridiales id.1863	Weighted median	13	-0.238902	0.754821	0.751622	-1.71835	1.24055	0.787492	0.179362	3.4575
ebi-a-GCST90017095	finn-b-C3_SCLC	Small cell lung cancer || id:finn-b-C3_SCLC	order Clostridiales id.1863	Simple mode	13	-1.1484	1.28206	0.388003	-3.66123	1.36443	0.317144	0.0257008	3.91351
ebi-a-GCST90017095	finn-b-C3_SCLC	Small cell lung cancer || id:finn-b-C3_SCLC	order Clostridiales id.1863	Weighted mode (NOME)	13	-0.233185	1.01226	0.821692	-2.21722	1.75085	0.792007	0.108912	5.75949
ebi-a-GCST90017096	finn-b-C3_SCLC	Small cell lung cancer || id:finn-b-C3_SCLC	order Coriobacteriales id.810	Inverse variance weighted	13	0.0786222	0.844251	0.925803	-1.57611	1.73335	1.0818	0.206778	5.65961
ebi-a-GCST90017096	finn-b-C3_SCLC	Small cell lung cancer || id:finn-b-C3_SCLC	order Coriobacteriales id.810	MR Egger	13	2.09812	3.68641	0.580691	-5.12725	9.32348	8.1508	0.00593286	11197.9
ebi-a-GCST90017096	finn-b-C3_SCLC	Small cell lung cancer || id:finn-b-C3_SCLC	order Coriobacteriales id.810	Weighted median	13	-0.288623	0.825005	0.726456	-1.90563	1.32839	0.749295	0.148728	3.77495
ebi-a-GCST90017096	finn-b-C3_SCLC	Small cell lung cancer || id:finn-b-C3_SCLC	order Coriobacteriales id.810	Simple mode	13	-0.361512	1.5895	0.823913	-3.47693	2.75391	0.696623	0.030902	15.7039
ebi-a-GCST90017096	finn-b-C3_SCLC	Small cell lung cancer || id:finn-b-C3_SCLC	order Coriobacteriales id.810	Weighted mode (NOME)	13	-1.27693	1.5015	0.41173	-4.21986	1.66601	0.278893	0.0147007	5.291
ebi-a-GCST90017097	finn-b-C3_SCLC	Small cell lung cancer || id:finn-b-C3_SCLC	order Desulfovibrionales id.3156	Inverse variance weighted	12	-0.765908	0.528977	0.147644	-1.8027	0.270888	0.464912	0.164853	1.31113
ebi-a-GCST90017097	finn-b-C3_SCLC	Small cell lung cancer || id:finn-b-C3_SCLC	order Desulfovibrionales id.3156	MR Egger	12	-0.612726	1.33421	0.655881	-3.22778	2.00233	0.541872	0.0396453	7.4063
ebi-a-GCST90017097	finn-b-C3_SCLC	Small cell lung cancer || id:finn-b-C3_SCLC	order Desulfovibrionales id.3156	Weighted median	12	-0.759033	0.726012	0.2958	-2.18202	0.663951	0.468119	0.112814	1.94245
ebi-a-GCST90017097	finn-b-C3_SCLC	Small cell lung cancer || id:finn-b-C3_SCLC	order Desulfovibrionales id.3156	Simple mode	12	-0.292392	1.01482	0.77861	-2.28144	1.69666	0.746476	0.102137	5.45567
ebi-a-GCST90017097	finn-b-C3_SCLC	Small cell lung cancer || id:finn-b-C3_SCLC	order Desulfovibrionales id.3156	Weighted mode (NOME)	12	-0.587386	0.870838	0.513915	-2.29423	1.11946	0.555778	0.100839	3.06319
ebi-a-GCST90017098	finn-b-C3_SCLC	Small cell lung cancer || id:finn-b-C3_SCLC	order Enterobacteriales id.3468	Inverse variance weighted	7	-0.578659	0.732494	0.429537	-2.01435	0.857029	0.56065	0.133408	2.35615
ebi-a-GCST90017098	finn-b-C3_SCLC	Small cell lung cancer || id:finn-b-C3_SCLC	order Enterobacteriales id.3468	MR Egger	7	0.795554	4.50551	0.866773	-8.03524	9.62634	2.21567	0.000323848	15158.9
ebi-a-GCST90017098	finn-b-C3_SCLC	Small cell lung cancer || id:finn-b-C3_SCLC	order Enterobacteriales id.3468	Weighted median	7	-1.13861	1.01991	0.264258	-3.13762	0.86041	0.320265	0.0433858	2.36413
ebi-a-GCST90017098	finn-b-C3_SCLC	Small cell lung cancer || id:finn-b-C3_SCLC	order Enterobacteriales id.3468	Simple mode	7	-1.65728	1.57895	0.334323	-4.75202	1.43745	0.190657	0.00863427	4.20996
ebi-a-GCST90017098	finn-b-C3_SCLC	Small cell lung cancer || id:finn-b-C3_SCLC	order Enterobacteriales id.3468	Weighted mode (NOME)	7	-1.7241	1.66312	0.339852	-4.98382	1.53561	0.178333	0.00684786	4.64417
ebi-a-GCST90017099	finn-b-C3_SCLC	Small cell lung cancer || id:finn-b-C3_SCLC	order Erysipelotrichales id.2148	Inverse variance weighted	13	-0.586649	0.611419	0.337314	-1.78503	0.611734	0.556188	0.167792	1.84362
ebi-a-GCST90017099	finn-b-C3_SCLC	Small cell lung cancer || id:finn-b-C3_SCLC	order Erysipelotrichales id.2148	MR Egger	13	-2.53711	2.65125	0.359153	-7.73355	2.65934	0.079095	0.000437888	14.2868
ebi-a-GCST90017099	finn-b-C3_SCLC	Small cell lung cancer || id:finn-b-C3_SCLC	order Erysipelotrichales id.2148	Weighted median	13	-0.44237	0.767207	0.564211	-1.94609	1.06136	0.642512	0.142831	2.89029
ebi-a-GCST90017099	finn-b-C3_SCLC	Small cell lung cancer || id:finn-b-C3_SCLC	order Erysipelotrichales id.2148	Simple mode	13	-0.255504	1.35631	0.853725	-2.91386	2.40286	0.774526	0.0542656	11.0547
ebi-a-GCST90017099	finn-b-C3_SCLC	Small cell lung cancer || id:finn-b-C3_SCLC	order Erysipelotrichales id.2148	Weighted mode (NOME)	13	-0.0958646	1.38538	0.945972	-2.81121	2.61948	0.908587	0.060132	13.7286
ebi-a-GCST90017100	finn-b-C3_SCLC	Small cell lung cancer || id:finn-b-C3_SCLC	order Gastranaerophilales id.1591	Inverse variance weighted	9	-0.0925732	0.410959	0.821776	-0.898054	0.712907	0.911583	0.407362	2.03991
ebi-a-GCST90017100	finn-b-C3_SCLC	Small cell lung cancer || id:finn-b-C3_SCLC	order Gastranaerophilales id.1591	MR Egger	9	0.0275289	1.22809	0.982742	-2.37953	2.43458	1.02791	0.0925945	11.4111
ebi-a-GCST90017100	finn-b-C3_SCLC	Small cell lung cancer || id:finn-b-C3_SCLC	order Gastranaerophilales id.1591	Weighted median	9	-0.0294585	0.519855	0.954811	-1.04837	0.989457	0.970971	0.350507	2.68977
ebi-a-GCST90017100	finn-b-C3_SCLC	Small cell lung cancer || id:finn-b-C3_SCLC	order Gastranaerophilales id.1591	Simple mode	9	-0.327689	0.778049	0.68472	-1.85266	1.19729	0.720587	0.156819	3.31112
ebi-a-GCST90017100	finn-b-C3_SCLC	Small cell lung cancer || id:finn-b-C3_SCLC	order Gastranaerophilales id.1591	Weighted mode (NOME)	9	-0.0664127	0.730456	0.929792	-1.49811	1.36528	0.935745	0.223553	3.91683
ebi-a-GCST90017101	finn-b-C3_SCLC	Small cell lung cancer || id:finn-b-C3_SCLC	order Lactobacillales id.1800	Inverse variance weighted	15	-1.07281	0.583922	0.0661734	-2.2173	0.071678	0.342046	0.108903	1.07431
ebi-a-GCST90017101	finn-b-C3_SCLC	Small cell lung cancer || id:finn-b-C3_SCLC	order Lactobacillales id.1800	MR Egger	15	0.234662	1.50741	0.878682	-2.71986	3.18918	1.26448	0.0658841	24.2686
ebi-a-GCST90017101	finn-b-C3_SCLC	Small cell lung cancer || id:finn-b-C3_SCLC	order Lactobacillales id.1800	Weighted median	15	-0.827294	0.797651	0.299661	-2.39069	0.736103	0.437231	0.0915664	2.08778
ebi-a-GCST90017101	finn-b-C3_SCLC	Small cell lung cancer || id:finn-b-C3_SCLC	order Lactobacillales id.1800	Simple mode	15	-2.9612	1.73268	0.109508	-6.35725	0.434843	0.0517566	0.00173413	1.54472
ebi-a-GCST90017101	finn-b-C3_SCLC	Small cell lung cancer || id:finn-b-C3_SCLC	order Lactobacillales id.1800	Weighted mode (NOME)	15	0.764676	1.29883	0.565413	-1.78103	3.31038	2.1483	0.168465	27.3955
ebi-a-GCST90017102	finn-b-C3_SCLC	Small cell lung cancer || id:finn-b-C3_SCLC	order Methanobacteriales id.120	Inverse variance weighted	10	-0.00145808	0.319044	0.996354	-0.626785	0.623869	0.998543	0.534307	1.86613
ebi-a-GCST90017102	finn-b-C3_SCLC	Small cell lung cancer || id:finn-b-C3_SCLC	order Methanobacteriales id.120	MR Egger	10	-0.487464	1.30933	0.71934	-3.05376	2.07883	0.614182	0.0471812	7.99513
ebi-a-GCST90017102	finn-b-C3_SCLC	Small cell lung cancer || id:finn-b-C3_SCLC	order Methanobacteriales id.120	Weighted median	10	-0.109073	0.418331	0.794297	-0.929003	0.710856	0.896665	0.394947	2.03573
ebi-a-GCST90017102	finn-b-C3_SCLC	Small cell lung cancer || id:finn-b-C3_SCLC	order Methanobacteriales id.120	Simple mode	10	-0.180681	0.581666	0.763158	-1.32075	0.959385	0.834702	0.266936	2.61009
ebi-a-GCST90017102	finn-b-C3_SCLC	Small cell lung cancer || id:finn-b-C3_SCLC	order Methanobacteriales id.120	Weighted mode (NOME)	10	-0.160821	0.577203	0.786831	-1.29214	0.970497	0.851444	0.274683	2.63926
ebi-a-GCST90017103	finn-b-C3_SCLC	Small cell lung cancer || id:finn-b-C3_SCLC	order Mollicutes RF9 id.11579	Inverse variance weighted	13	0.423485	0.44431	0.340524	-0.447363	1.29433	1.52728	0.639312	3.64856
ebi-a-GCST90017103	finn-b-C3_SCLC	Small cell lung cancer || id:finn-b-C3_SCLC	order Mollicutes RF9 id.11579	MR Egger	13	1.89744	1.4014	0.202911	-0.849299	4.64417	6.66878	0.427715	103.977
ebi-a-GCST90017103	finn-b-C3_SCLC	Small cell lung cancer || id:finn-b-C3_SCLC	order Mollicutes RF9 id.11579	Weighted median	13	0.438971	0.604355	0.467627	-0.745566	1.62351	1.55111	0.474466	5.07084
ebi-a-GCST90017103	finn-b-C3_SCLC	Small cell lung cancer || id:finn-b-C3_SCLC	order Mollicutes RF9 id.11579	Simple mode	13	0.299358	0.988621	0.767224	-1.63834	2.23706	1.34899	0.194302	9.36571
ebi-a-GCST90017103	finn-b-C3_SCLC	Small cell lung cancer || id:finn-b-C3_SCLC	order Mollicutes RF9 id.11579	Weighted mode (NOME)	13	0.530101	0.930907	0.579557	-1.29448	2.35468	1.6991	0.274041	10.5348
ebi-a-GCST90017104	finn-b-C3_SCLC	Small cell lung cancer || id:finn-b-C3_SCLC	order NB1n id.3953	Inverse variance weighted	13	-0.219514	0.400112	0.583259	-1.00373	0.564706	0.802909	0.366508	1.75893
ebi-a-GCST90017104	finn-b-C3_SCLC	Small cell lung cancer || id:finn-b-C3_SCLC	order NB1n id.3953	MR Egger	13	-2.964	1.56709	0.0851797	-6.0355	0.107493	0.0516118	0.0023923	1.11348
ebi-a-GCST90017104	finn-b-C3_SCLC	Small cell lung cancer || id:finn-b-C3_SCLC	order NB1n id.3953	Weighted median	13	-0.221568	0.439047	0.6138	-1.0821	0.638963	0.801261	0.338883	1.89452
ebi-a-GCST90017104	finn-b-C3_SCLC	Small cell lung cancer || id:finn-b-C3_SCLC	order NB1n id.3953	Simple mode	13	-0.195495	0.74079	0.796334	-1.64744	1.25645	0.822428	0.192541	3.51294
ebi-a-GCST90017104	finn-b-C3_SCLC	Small cell lung cancer || id:finn-b-C3_SCLC	order NB1n id.3953	Weighted mode (NOME)	13	-0.251667	0.737585	0.73885	-1.69733	1.194	0.777504	0.183171	3.30025
ebi-a-GCST90017105	finn-b-C3_SCLC	Small cell lung cancer || id:finn-b-C3_SCLC	order Pasteurellales id.3688	Inverse variance weighted	14	0.0948869	0.406724	0.815532	-0.702292	0.892066	1.09953	0.495448	2.44017
ebi-a-GCST90017105	finn-b-C3_SCLC	Small cell lung cancer || id:finn-b-C3_SCLC	order Pasteurellales id.3688	MR Egger	14	-0.461875	0.900453	0.617307	-2.22676	1.30301	0.630101	0.107877	3.68037
ebi-a-GCST90017105	finn-b-C3_SCLC	Small cell lung cancer || id:finn-b-C3_SCLC	order Pasteurellales id.3688	Weighted median	14	-0.620511	0.564944	0.272048	-1.7278	0.486779	0.53767	0.177675	1.62707
ebi-a-GCST90017105	finn-b-C3_SCLC	Small cell lung cancer || id:finn-b-C3_SCLC	order Pasteurellales id.3688	Simple mode	14	-0.832136	1.10446	0.464616	-2.99687	1.3326	0.435119	0.0499431	3.79088
ebi-a-GCST90017105	finn-b-C3_SCLC	Small cell lung cancer || id:finn-b-C3_SCLC	order Pasteurellales id.3688	Weighted mode (NOME)	14	-0.997309	0.93849	0.307272	-2.83675	0.842131	0.368871	0.0586159	2.32131
ebi-a-GCST90017106	finn-b-C3_SCLC	Small cell lung cancer || id:finn-b-C3_SCLC	order Rhodospirillales id.2667	Inverse variance weighted	14	0.0460612	0.378914	0.903247	-0.696611	0.788733	1.04714	0.498271	2.20061
ebi-a-GCST90017106	finn-b-C3_SCLC	Small cell lung cancer || id:finn-b-C3_SCLC	order Rhodospirillales id.2667	MR Egger	14	1.13092	1.53632	0.475798	-1.88026	4.1421	3.09851	0.152551	62.9349
ebi-a-GCST90017106	finn-b-C3_SCLC	Small cell lung cancer || id:finn-b-C3_SCLC	order Rhodospirillales id.2667	Weighted median	14	0.239999	0.515028	0.641222	-0.769456	1.24945	1.27125	0.463265	3.48844
ebi-a-GCST90017106	finn-b-C3_SCLC	Small cell lung cancer || id:finn-b-C3_SCLC	order Rhodospirillales id.2667	Simple mode	14	0.380786	0.878895	0.671931	-1.34185	2.10342	1.46343	0.261362	8.19414
ebi-a-GCST90017106	finn-b-C3_SCLC	Small cell lung cancer || id:finn-b-C3_SCLC	order Rhodospirillales id.2667	Weighted mode (NOME)	14	0.298813	0.81128	0.718561	-1.2913	1.88892	1.34826	0.274914	6.61223
ebi-a-GCST90017107	finn-b-C3_SCLC	Small cell lung cancer || id:finn-b-C3_SCLC	order Selenomonadales id.2165	Inverse variance weighted	12	-0.111502	0.611093	0.85522	-1.30924	1.08624	0.89449	0.270024	2.96312
ebi-a-GCST90017107	finn-b-C3_SCLC	Small cell lung cancer || id:finn-b-C3_SCLC	order Selenomonadales id.2165	MR Egger	12	2.01302	2.10942	0.362432	-2.12145	6.14749	7.48586	0.119857	467.541
ebi-a-GCST90017107	finn-b-C3_SCLC	Small cell lung cancer || id:finn-b-C3_SCLC	order Selenomonadales id.2165	Weighted median	12	0.288063	0.776119	0.71052	-1.23313	1.80926	1.33384	0.291379	6.10591
ebi-a-GCST90017107	finn-b-C3_SCLC	Small cell lung cancer || id:finn-b-C3_SCLC	order Selenomonadales id.2165	Simple mode	12	0.514061	1.32602	0.705655	-2.08494	3.11306	1.67207	0.124315	22.4897
ebi-a-GCST90017107	finn-b-C3_SCLC	Small cell lung cancer || id:finn-b-C3_SCLC	order Selenomonadales id.2165	Weighted mode (NOME)	12	0.599328	1.25754	0.642982	-1.86545	3.0641	1.8209	0.154827	21.4152
ebi-a-GCST90017108	finn-b-C3_SCLC	Small cell lung cancer || id:finn-b-C3_SCLC	order Verrucomicrobiales id.4030	Inverse variance weighted	11	-0.286283	0.587907	0.626291	-1.43858	0.866015	0.75105	0.237264	2.37742
ebi-a-GCST90017108	finn-b-C3_SCLC	Small cell lung cancer || id:finn-b-C3_SCLC	order Verrucomicrobiales id.4030	MR Egger	11	2.13097	1.88566	0.287655	-1.56492	5.82686	8.423	0.209104	339.291
ebi-a-GCST90017108	finn-b-C3_SCLC	Small cell lung cancer || id:finn-b-C3_SCLC	order Verrucomicrobiales id.4030	Weighted median	11	-0.430719	0.730747	0.555578	-1.86298	1.00155	0.650042	0.155209	2.72249
ebi-a-GCST90017108	finn-b-C3_SCLC	Small cell lung cancer || id:finn-b-C3_SCLC	order Verrucomicrobiales id.4030	Simple mode	11	-0.865524	1.15463	0.470757	-3.1286	1.39756	0.420831	0.0437788	4.04531
ebi-a-GCST90017108	finn-b-C3_SCLC	Small cell lung cancer || id:finn-b-C3_SCLC	order Verrucomicrobiales id.4030	Weighted mode (NOME)	11	-0.580932	1.05822	0.595071	-2.65505	1.49319	0.559377	0.0702951	4.45127
ebi-a-GCST90017109	finn-b-C3_SCLC	Small cell lung cancer || id:finn-b-C3_SCLC	order Victivallales id.2254	Inverse variance weighted	8	-0.355255	0.387944	0.359804	-1.11562	0.405115	0.700995	0.327711	1.49947
ebi-a-GCST90017109	finn-b-C3_SCLC	Small cell lung cancer || id:finn-b-C3_SCLC	order Victivallales id.2254	MR Egger	8	0.413145	1.37429	0.773846	-2.28046	3.10675	1.51156	0.102237	22.3484
ebi-a-GCST90017109	finn-b-C3_SCLC	Small cell lung cancer || id:finn-b-C3_SCLC	order Victivallales id.2254	Weighted median	8	-0.600212	0.509524	0.238802	-1.59888	0.398454	0.548695	0.202123	1.48952
ebi-a-GCST90017109	finn-b-C3_SCLC	Small cell lung cancer || id:finn-b-C3_SCLC	order Victivallales id.2254	Simple mode	8	-1.02319	0.881525	0.28381	-2.75098	0.704596	0.359445	0.0638651	2.02303
ebi-a-GCST90017109	finn-b-C3_SCLC	Small cell lung cancer || id:finn-b-C3_SCLC	order Victivallales id.2254	Weighted mode (NOME)	8	-1.0845	0.841712	0.238541	-2.73425	0.56526	0.338072	0.0649425	1.7599
ebi-a-GCST90017110	finn-b-C3_SCLC	Small cell lung cancer || id:finn-b-C3_SCLC	phylum Actinobacteria id.400	Inverse variance weighted	15	-0.30229	0.534177	0.571463	-1.34928	0.744697	0.739124	0.259428	2.1058
ebi-a-GCST90017110	finn-b-C3_SCLC	Small cell lung cancer || id:finn-b-C3_SCLC	phylum Actinobacteria id.400	MR Egger	15	-1.54514	2.27154	0.508301	-5.99736	2.90708	0.213282	0.00248531	18.3033
ebi-a-GCST90017110	finn-b-C3_SCLC	Small cell lung cancer || id:finn-b-C3_SCLC	phylum Actinobacteria id.400	Weighted median	15	0.176267	0.750913	0.814413	-1.29552	1.64806	1.19276	0.273755	5.19687
ebi-a-GCST90017110	finn-b-C3_SCLC	Small cell lung cancer || id:finn-b-C3_SCLC	phylum Actinobacteria id.400	Simple mode	15	0.209476	1.15613	0.858818	-2.05655	2.4755	1.23303	0.127895	11.8876
ebi-a-GCST90017110	finn-b-C3_SCLC	Small cell lung cancer || id:finn-b-C3_SCLC	phylum Actinobacteria id.400	Weighted mode (NOME)	15	0.283566	1.04396	0.789874	-1.76259	2.32972	1.32786	0.171599	10.2751
ebi-a-GCST90017111	finn-b-C3_SCLC	Small cell lung cancer || id:finn-b-C3_SCLC	phylum Bacteroidetes id.905	Inverse variance weighted	11	0.364749	0.630293	0.562794	-0.870625	1.60012	1.44015	0.41869	4.95364
ebi-a-GCST90017111	finn-b-C3_SCLC	Small cell lung cancer || id:finn-b-C3_SCLC	phylum Bacteroidetes id.905	MR Egger	11	0.191232	1.44282	0.897473	-2.63669	3.01916	1.21074	0.0715976	20.474
ebi-a-GCST90017111	finn-b-C3_SCLC	Small cell lung cancer || id:finn-b-C3_SCLC	phylum Bacteroidetes id.905	Weighted median	11	-0.0160606	0.814224	0.984263	-1.61194	1.57982	0.984068	0.1995	4.85408
ebi-a-GCST90017111	finn-b-C3_SCLC	Small cell lung cancer || id:finn-b-C3_SCLC	phylum Bacteroidetes id.905	Simple mode	11	-0.538467	1.25854	0.677827	-3.0052	1.92826	0.583642	0.0495289	6.87756
ebi-a-GCST90017111	finn-b-C3_SCLC	Small cell lung cancer || id:finn-b-C3_SCLC	phylum Bacteroidetes id.905	Weighted mode (NOME)	11	-0.523559	1.19515	0.670647	-2.86605	1.81894	0.592409	0.0569231	6.1653
ebi-a-GCST90017112	finn-b-C3_SCLC	Small cell lung cancer || id:finn-b-C3_SCLC	phylum Cyanobacteria id.1500	Inverse variance weighted	8	0.0115843	0.469926	0.980333	-0.909471	0.932639	1.01165	0.402737	2.54121
ebi-a-GCST90017112	finn-b-C3_SCLC	Small cell lung cancer || id:finn-b-C3_SCLC	phylum Cyanobacteria id.1500	MR Egger	8	-0.580495	1.68435	0.742124	-3.88183	2.72084	0.559621	0.0206131	15.1931
ebi-a-GCST90017112	finn-b-C3_SCLC	Small cell lung cancer || id:finn-b-C3_SCLC	phylum Cyanobacteria id.1500	Weighted median	8	-0.00205488	0.578134	0.997164	-1.1352	1.13109	0.997947	0.321359	3.09903
ebi-a-GCST90017112	finn-b-C3_SCLC	Small cell lung cancer || id:finn-b-C3_SCLC	phylum Cyanobacteria id.1500	Simple mode	8	-0.0430955	0.886975	0.962606	-1.78157	1.69538	0.95782	0.168374	5.44869
ebi-a-GCST90017112	finn-b-C3_SCLC	Small cell lung cancer || id:finn-b-C3_SCLC	phylum Cyanobacteria id.1500	Weighted mode (NOME)	8	0.0408015	0.850228	0.963066	-1.62565	1.70725	1.04165	0.196785	5.51377
ebi-a-GCST90017113	finn-b-C3_SCLC	Small cell lung cancer || id:finn-b-C3_SCLC	phylum Euryarchaeota id.55	Inverse variance weighted	12	-0.0129919	0.283855	0.963494	-0.569348	0.543364	0.987092	0.565894	1.72179
ebi-a-GCST90017113	finn-b-C3_SCLC	Small cell lung cancer || id:finn-b-C3_SCLC	phylum Euryarchaeota id.55	MR Egger	12	1.53413	1.25487	0.249533	-0.925407	3.99367	4.63731	0.39637	54.2539
ebi-a-GCST90017113	finn-b-C3_SCLC	Small cell lung cancer || id:finn-b-C3_SCLC	phylum Euryarchaeota id.55	Weighted median	12	-0.0966124	0.392625	0.80563	-0.866158	0.672933	0.907908	0.420564	1.95998
ebi-a-GCST90017113	finn-b-C3_SCLC	Small cell lung cancer || id:finn-b-C3_SCLC	phylum Euryarchaeota id.55	Simple mode	12	-0.0876128	0.672143	0.898644	-1.40501	1.22979	0.916115	0.245364	3.4205
ebi-a-GCST90017113	finn-b-C3_SCLC	Small cell lung cancer || id:finn-b-C3_SCLC	phylum Euryarchaeota id.55	Weighted mode (NOME)	12	-0.0876128	0.599312	0.886417	-1.26226	1.08704	0.916115	0.283012	2.96548
ebi-a-GCST90017114	finn-b-C3_SCLC	Small cell lung cancer || id:finn-b-C3_SCLC	phylum Firmicutes id.1672	Inverse variance weighted	15	0.614963	0.499657	0.218408	-0.364364	1.59429	1.84959	0.694638	4.92483
ebi-a-GCST90017114	finn-b-C3_SCLC	Small cell lung cancer || id:finn-b-C3_SCLC	phylum Firmicutes id.1672	MR Egger	15	0.473732	1.16761	0.691542	-1.81479	2.76225	1.60598	0.162873	15.8354
ebi-a-GCST90017114	finn-b-C3_SCLC	Small cell lung cancer || id:finn-b-C3_SCLC	phylum Firmicutes id.1672	Weighted median	15	0.72689	0.64329	0.258494	-0.533958	1.98774	2.06864	0.58628	7.29901
ebi-a-GCST90017114	finn-b-C3_SCLC	Small cell lung cancer || id:finn-b-C3_SCLC	phylum Firmicutes id.1672	Simple mode	15	1.36732	1.05146	0.214464	-0.693543	3.42818	3.92481	0.499802	30.8205
ebi-a-GCST90017114	finn-b-C3_SCLC	Small cell lung cancer || id:finn-b-C3_SCLC	phylum Firmicutes id.1672	Weighted mode (NOME)	15	0.802989	0.872257	0.372857	-0.906635	2.51261	2.2322	0.403881	12.3371
ebi-a-GCST90017115	finn-b-C3_SCLC	Small cell lung cancer || id:finn-b-C3_SCLC	phylum Lentisphaerae id.2238	Inverse variance weighted	9	-0.374615	0.363039	0.302126	-1.08617	0.336942	0.687554	0.337506	1.40066
ebi-a-GCST90017115	finn-b-C3_SCLC	Small cell lung cancer || id:finn-b-C3_SCLC	phylum Lentisphaerae id.2238	MR Egger	9	0.31945	1.37801	0.82331	-2.38146	3.02036	1.37637	0.0924158	20.4986
ebi-a-GCST90017115	finn-b-C3_SCLC	Small cell lung cancer || id:finn-b-C3_SCLC	phylum Lentisphaerae id.2238	Weighted median	9	-0.562128	0.483088	0.244581	-1.50898	0.384726	0.569995	0.221135	1.46921
ebi-a-GCST90017115	finn-b-C3_SCLC	Small cell lung cancer || id:finn-b-C3_SCLC	phylum Lentisphaerae id.2238	Simple mode	9	-0.896916	0.773391	0.279602	-2.41276	0.618929	0.407825	0.0895676	1.85694
ebi-a-GCST90017115	finn-b-C3_SCLC	Small cell lung cancer || id:finn-b-C3_SCLC	phylum Lentisphaerae id.2238	Weighted mode (NOME)	9	-0.955109	0.769175	0.249505	-2.46269	0.552473	0.38477	0.0852053	1.73755
ebi-a-GCST90017116	finn-b-C3_SCLC	Small cell lung cancer || id:finn-b-C3_SCLC	phylum Proteobacteria id.2375	Inverse variance weighted	12	-0.323988	0.583038	0.578424	-1.46674	0.818767	0.723259	0.230676	2.2677
ebi-a-GCST90017116	finn-b-C3_SCLC	Small cell lung cancer || id:finn-b-C3_SCLC	phylum Proteobacteria id.2375	MR Egger	12	1.79107	1.63008	0.297621	-1.40389	4.98604	5.99589	0.24564	146.355
ebi-a-GCST90017116	finn-b-C3_SCLC	Small cell lung cancer || id:finn-b-C3_SCLC	phylum Proteobacteria id.2375	Weighted median	12	0.135739	0.809527	0.866837	-1.45093	1.72241	1.14538	0.234351	5.59802
ebi-a-GCST90017116	finn-b-C3_SCLC	Small cell lung cancer || id:finn-b-C3_SCLC	phylum Proteobacteria id.2375	Simple mode	12	0.286159	1.36339	0.837592	-2.38609	2.95841	1.3313	0.0919888	19.2672
ebi-a-GCST90017116	finn-b-C3_SCLC	Small cell lung cancer || id:finn-b-C3_SCLC	phylum Proteobacteria id.2375	Weighted mode (NOME)	12	0.410173	1.08168	0.711757	-1.70992	2.53027	1.50708	0.18088	12.5569
ebi-a-GCST90017117	finn-b-C3_SCLC	Small cell lung cancer || id:finn-b-C3_SCLC	phylum Tenericutes id.3919	Inverse variance weighted	12	0.368003	0.483386	0.446476	-0.579433	1.31544	1.44485	0.560216	3.72639
ebi-a-GCST90017117	finn-b-C3_SCLC	Small cell lung cancer || id:finn-b-C3_SCLC	phylum Tenericutes id.3919	MR Egger	12	1.84882	1.65047	0.288819	-1.3861	5.08375	6.35234	0.250049	161.377
ebi-a-GCST90017117	finn-b-C3_SCLC	Small cell lung cancer || id:finn-b-C3_SCLC	phylum Tenericutes id.3919	Weighted median	12	0.579277	0.659532	0.379772	-0.713405	1.87196	1.78475	0.489973	6.50103
ebi-a-GCST90017117	finn-b-C3_SCLC	Small cell lung cancer || id:finn-b-C3_SCLC	phylum Tenericutes id.3919	Simple mode	12	0.744702	1.0136	0.477887	-1.24196	2.73136	2.10581	0.288819	15.3538
ebi-a-GCST90017117	finn-b-C3_SCLC	Small cell lung cancer || id:finn-b-C3_SCLC	phylum Tenericutes id.3919	Weighted mode (NOME)	12	0.859599	1.01687	0.415933	-1.13347	2.85267	2.36221	0.321913	17.334
ebi-a-GCST90017118	finn-b-C3_SCLC	Small cell lung cancer || id:finn-b-C3_SCLC	phylum Verrucomicrobia id.3982	Inverse variance weighted	12	-0.469839	0.482564	0.330241	-1.41566	0.475988	0.625103	0.242764	1.6096
ebi-a-GCST90017118	finn-b-C3_SCLC	Small cell lung cancer || id:finn-b-C3_SCLC	phylum Verrucomicrobia id.3982	MR Egger	12	0.818915	1.26105	0.530718	-1.65275	3.29058	2.26804	0.191523	26.8584
ebi-a-GCST90017118	finn-b-C3_SCLC	Small cell lung cancer || id:finn-b-C3_SCLC	phylum Verrucomicrobia id.3982	Weighted median	12	-0.275391	0.643956	0.668903	-1.53755	0.986764	0.759276	0.214908	2.68254
ebi-a-GCST90017118	finn-b-C3_SCLC	Small cell lung cancer || id:finn-b-C3_SCLC	phylum Verrucomicrobia id.3982	Simple mode	12	-0.113489	0.943726	0.906448	-1.96319	1.73621	0.892714	0.140409	5.67581
ebi-a-GCST90017118	finn-b-C3_SCLC	Small cell lung cancer || id:finn-b-C3_SCLC	phylum Verrucomicrobia id.3982	Weighted mode (NOME)	12	-0.288352	0.854354	0.742086	-1.96289	1.38618	0.749498	0.140453	3.99955
